# Supplementary material for: SARS-CoV-2 testing in the Slovak Republic from March 2020 to September 2022 – summary of the pandemic trends
Source: Front Med (Lausanne). 2023 Nov 6;10:1225596. doi: 10.3389/fmed.2023.1225596 (PMC10658709; doi:10.3389/fmed.2023.1225596)
Supplement: Supplementary file 1 [file Table_1.XLSX]

## Sheet: Hárok1
Daycode	Sex	Age	Date of sampling	Place of sampling	Result	District	CT
2020031960500	M	48	2020-03-19	X00001000005 - OM Corona BA GBC	negat.	Bratislava	-
2020031960501	F	43	2020-03-19	X00001000005 - OM Corona BA GBC	negat.	Bratislava	-
2020031960502	F	54	2020-03-19	X00001000005 - OM Corona BA GBC	negat.	Bratislava	-
2020031960503	M	51	2020-03-19	X00001000005 - OM Corona BA GBC	negat.	Bratislava	-
2020031960504	M	40	2020-03-18	X00001000005 - OM Corona BA GBC	negat.	Bratislava	-
2020031960505	M	53	2020-03-18	X00001000005 - OM Corona BA GBC	negat.	Bratislava	-
2020031960506	F	45	2020-03-18	X00001000005 - OM Corona BA GBC	negat.	Bratislava	-
2020031960507	F	56	2020-03-18	X00001000005 - OM Corona BA GBC	negat.	Bratislava	-
2020031960508	M	44	2020-03-18	X00001000005 - OM Corona BA GBC	negat.	Bratislava	-
2020031960509	F	48	2020-03-18	X00001000005 - OM Corona BA GBC	negat.	Bratislava	-
2020031960510	M	41	2020-03-18	X00001000005 - OM Corona BA GBC	negat.	Bratislava	-
2020031960511	M	52	2020-03-17	X00001000005 - OM Corona BA GBC	negat.	Bratislava	-
2020031960512	F	48	2020-03-18	X00001000005 - OM Corona BA GBC	negat.	Bratislava	-
2020031960513	M	60	2020-03-17	X00001000005 - OM Corona BA GBC	negat.	Bratislava	-
2020031960514	F	48	2020-03-27	X00001000005 - OM Corona BA GBC	negat.	Bratislava	-
2020031960515	F	47	2020-03-27	X00001000005 - OM Corona BA GBC	negat.	Bratislava	-
2020031960516	F	51	2020-03-27	X00001000005 - OM Corona BA GBC	negat.	Bratislava	-
2020031960518	F	29	2020-03-17	X00001000005 - OM Corona BA GBC	negat.	Bratislava	-
2020031960519	F	45	2020-03-27	X00001000005 - OM Corona BA GBC	negat.	Bratislava	-
2020031960520	F	40	2020-03-17	X00001000005 - OM Corona BA GBC	negat.	Bratislava	-
2020032410501	F	60	2020-03-20	X00001000005 - OM Corona BA GBC	negat.	Bratislava	-
2020032410502	F	40	2020-03-20	X00001000005 - OM Corona BA GBC	negat.	Bratislava	-
2020032410503	F	44	2020-03-24	X00001000005 - OM Corona BA GBC	negat.	Bratislava	-
2020032410504	F	56	2020-03-20	X00001000005 - OM Corona BA GBC	negat.	Bratislava	-
2020032410505	F	61	2020-03-20	X00001000005 - OM Corona BA GBC	negat.	Bratislava	-
2020032410506	F	53	2020-03-20	X00001000005 - OM Corona BA GBC	negat.	Bratislava	-
2020032410507	M	66	2020-03-24	X00001000005 - OM Corona BA GBC	negat.	Bratislava	-
2020032410509	M	41	2020-03-23	X00001000005 - OM Corona BA GBC	negat.	Bratislava	-
2020032410510	F	43	2020-03-24	X00001000005 - OM Corona BA GBC	negat.	Bratislava	-
2020032410511	M	48	2020-03-23	X00001000005 - OM Corona BA GBC	negat.	Bratislava	-
2020032410512	M	51	2020-03-23	X00001000005 - OM Corona BA GBC	negat.	Bratislava	-
2020032410513	M	53	2020-03-24	X00001000005 - OM Corona BA GBC	negat.	Bratislava	-
2020032410514	M	43	2020-03-24	X00001000005 - OM Corona BA GBC	negat.	Bratislava	-
2020032410515	M	36	2020-03-24	X00001000005 - OM Corona BA GBC	negat.	Bratislava	-
2020032410516	M	45	2020-03-24	X00001000005 - OM Corona BA GBC	negat.	Bratislava	-
2020032410517	F	30	2020-03-24	X00001000005 - OM Corona BA GBC	negat.	Bratislava	-
2020032410518	M	36	2020-03-24	X00001000005 - OM Corona BA GBC	negat.	Bratislava	-
2020032410519	M	49	2020-03-24	X00001000005 - OM Corona BA GBC	negat.	Bratislava	-
2020032410520	M	29	2020-03-24	X00001000005 - OM Corona BA GBC	negat.	Bratislava	-
2020032410521	M	37	2020-03-24	X00001000005 - OM Corona BA GBC	negat.	Bratislava	-
2020032410522	M	58	2020-03-24	X00001000005 - OM Corona BA GBC	negat.	Bratislava	-
2020032410523	F	55	2020-03-24	X00001000005 - OM Corona BA GBC	negat.	Bratislava	-
2020032410524	F	42	2020-03-24	X00001000005 - OM Corona BA GBC	negat.	Bratislava	-
2020032410525	M	50	2020-03-24	X00001000005 - OM Corona BA GBC	negat.	Bratislava	-
2020032410526	M	42	2020-03-24	X00001000005 - OM Corona BA GBC	negat.	Bratislava	-
2020032410527	M	24	2020-03-24	X00001000005 - OM Corona BA GBC	posit.	Bratislava	-
2020032410528	M	56	2020-03-24	X00001000005 - OM Corona BA GBC	negat.	Bratislava	-
2020032410529	M	51	2020-03-24	X00001000005 - OM Corona BA GBC	negat.	Bratislava	-
2020032410530	M	63	2020-03-24	X00001000005 - OM Corona BA GBC	negat.	Bratislava	-
2020032410531	F	43	2020-03-24	X00001000005 - OM Corona BA GBC	negat.	Bratislava	-
2020032410532	M	49	2020-03-24	X00001000005 - OM Corona BA GBC	negat.	Bratislava	-
2020032410533	F	37	2020-03-24	X00001000005 - OM Corona BA GBC	negat.	Bratislava	-
2020032660001	F	21	2020-03-26	X00003000000 - RUVZ Bratislava	negat.	Bratislava	-
2020032660002	M	24	2020-03-26	X00003000000 - RUVZ Bratislava	negat.	Bratislava	-
2020032660003	M	35	2020-03-26	X00003000000 - RUVZ Bratislava	negat.	Bratislava	-
2020032660004	M	36	2020-03-26	X00003000000 - RUVZ Bratislava	negat.	Bratislava	-
2020032660005	F	34	2020-03-26	X00003000000 - RUVZ Bratislava	negat.	Bratislava	-
2020032660006	M	3	2020-03-26	X00003000000 - RUVZ Bratislava	negat.	Bratislava	-
2020032660007	M	69	2020-03-26	X00003000000 - RUVZ Bratislava	negat.	Bratislava	-
2020032660008	F	32	2020-03-26	X00003000000 - RUVZ Bratislava	negat.	Bratislava	-
2020032660009	F	21	2020-03-26	X00003000000 - RUVZ Bratislava	negat.	Bratislava	-
2020032660010	M	37	2020-03-26	X00003000000 - RUVZ Bratislava	negat.	Bratislava	-
2020032760001	M	25	2020-03-27	P68335025101 - CINRE, Anesteziológia	negat.	Bratislava	-
2020032760002	F	82	2020-03-27	P68335025101 - CINRE, Anesteziológia	negat.	Bratislava	-
2020032760003	M	39	2020-03-27	P68335025101 - CINRE, Anesteziológia	negat.	Bratislava	-
2020032760004	F	28	2020-03-27	P68335025101 - CINRE, Anesteziológia	negat.	Bratislava	-
2020032760005	M	52	2020-03-27	P68335025101 - CINRE, Anesteziológia	negat.	Bratislava	-
2020032760006	F	29	2020-03-27	P68335025101 - CINRE, Anesteziológia	negat.	Bratislava	-
2020032760007	F	47	2020-03-27	P68335025101 - CINRE, Anesteziológia	negat.	Bratislava	-
2020032760008	F	35	2020-03-27	P68335025101 - CINRE, Anesteziológia	negat.	Bratislava	-
2020032760009	M	44	2020-03-27	P68335025101 - CINRE, Anesteziológia	negat.	Bratislava	-
2020032760010	M	19	2020-03-27	P68335025101 - CINRE, Anesteziológia	negat.	Bratislava	-
2020032760011	F	52	2020-03-27	P68335025101 - CINRE, Anesteziológia	negat.	Bratislava	-
2020032760012	M	73	2020-03-27	P68335025101 - CINRE, Anesteziológia	negat.	Bratislava	-
2020032760013	M	58	2020-03-27	P68335025101 - CINRE, Anesteziológia	negat.	Bratislava	-
2020032760014	M	69	2020-03-27	P68335025101 - CINRE, Anesteziológia	negat.	Bratislava	-
2020032760015	M	68	2020-03-27	P68335025101 - CINRE, Anesteziológia	negat.	Bratislava	-
2020032760016	M	53	2020-03-27	P68335025101 - CINRE, Anesteziológia	negat.	Bratislava	-
2020032760017	F	79	2020-03-27	P68335025101 - CINRE, Anesteziológia	negat.	Bratislava	-
2020032760018	F	34	2020-03-27	P68335025101 - CINRE, Anesteziológia	negat.	Bratislava	-
2020032760019	F	65	2020-03-27	P68335025101 - CINRE, Anesteziológia	negat.	Bratislava	-
2020032760020	F	41	2020-03-27	P68335025101 - CINRE, Anesteziológia	negat.	Bratislava	-
2020032760021	M	73	2020-03-27	P68335025101 - CINRE, Anesteziológia	negat.	Bratislava	-
2020032760022	M	39	2020-03-27	P68335025101 - CINRE, Anesteziológia	negat.	Bratislava	-
2020032760023	F	37	2020-03-27	P68335025101 - CINRE, Anesteziológia	negat.	Bratislava	-
2020032760024	F	39	2020-03-27	P68335025101 - CINRE, Anesteziológia	negat.	Bratislava	-
2020032760025	F	68	2020-03-27	P68335025101 - CINRE, Anesteziológia	negat.	Bratislava	-
2020032760026	M	76	2020-03-27	P68335025101 - CINRE, Anesteziológia	negat.	Bratislava	-
2020032760027	M	53	2020-03-27	P68335025101 - CINRE, Anesteziológia	negat.	Bratislava	-
2020032760028	M	56	2020-03-27	P68335025101 - CINRE, Anesteziológia	negat.	Bratislava	-
2020032760029	F	29	2020-03-27	P68335025101 - CINRE, Anesteziológia	negat.	Bratislava	-
2020032760030	F	40	2020-03-27	P68335025101 - CINRE, Anesteziológia	negat.	Bratislava	-
2020032760031	F	24	2020-03-27	P29189003201 - MA pneumol.a ftizeol.	negat.	Malacky	-
2020032760032	F	25	2020-03-27	P29189003201 - MA pneumol.a ftizeol.	negat.	Malacky	-
2020032760033	F	29	2020-03-27	P29189003201 - MA pneumol.a ftizeol.	negat.	Malacky	-
2020032760034	F	25	2020-03-27	P29189003201 - MA pneumol.a ftizeol.	negat.	Malacky	-
2020032760035	M	29	2020-03-27	P29189003201 - MA pneumol.a ftizeol.	negat.	Malacky	-
2020032760036	F	58	2020-03-27	P29189003201 - MA pneumol.a ftizeol.	negat.	Malacky	-
2020032760037	F	29	2020-03-27	P29189003201 - MA pneumol.a ftizeol.	negat.	Malacky	-
2020032760038	F	26	2020-03-27	P29189003201 - MA pneumol.a ftizeol.	negat.	Malacky	-
2020032760039	F	30	2020-03-27	P29189003201 - MA pneumol.a ftizeol.	negat.	Malacky	-
2020032760040	F	50	2020-03-27	P29189003201 - MA pneumol.a ftizeol.	negat.	Malacky	-
2020032760041	F	44	2020-03-27	P29189003201 - MA pneumol.a ftizeol.	negat.	Malacky	-
2020032760042	F	29	2020-03-27	P29189003201 - MA pneumol.a ftizeol.	negat.	Malacky	-
2020032760043	M	27	2020-03-27	P29189003201 - MA pneumol.a ftizeol.	negat.	Malacky	-
2020032760044	F	42	2020-03-27	P29189003201 - MA pneumol.a ftizeol.	negat.	Malacky	-
2020032760045	M	25	2020-03-27	P29189003201 - MA pneumol.a ftizeol.	negat.	Malacky	-
2020032760046	F	33	2020-03-27	P29189003201 - MA pneumol.a ftizeol.	negat.	Malacky	-
2020032760047	F	23	2020-03-27	P29189003201 - MA pneumol.a ftizeol.	negat.	Malacky	-
2020032760048	F	66	2020-03-27	P29189003201 - MA pneumol.a ftizeol.	negat.	Malacky	-
2020032760049	F	51	2020-03-27	P29189003201 - MA pneumol.a ftizeol.	negat.	Malacky	-
2020032760050	F	55	2020-03-27	P29189003201 - MA pneumol.a ftizeol.	negat.	Malacky	-
2020032760051	F	45	2020-03-27	P29189003201 - MA pneumol.a ftizeol.	negat.	Malacky	-
2020032760052	M	68	2020-03-27	P29189003201 - MA pneumol.a ftizeol.	negat.	Malacky	-
2020032760053	F	43	2020-03-27	P29189003201 - MA pneumol.a ftizeol.	negat.	Malacky	-
2020032760054	F	25	2020-03-27	P29189003201 - MA pneumol.a ftizeol.	negat.	Malacky	-
2020032760055	F	65	2020-03-27	P29189003201 - MA pneumol.a ftizeol.	negat.	Malacky	-
2020032760056	F	59	2020-03-27	P29189003201 - MA pneumol.a ftizeol.	negat.	Malacky	-
2020032760057	F	29	2020-03-27	P29189003201 - MA pneumol.a ftizeol.	negat.	Malacky	-
2020032760058	F	63	2020-03-27	P29189003201 - MA pneumol.a ftizeol.	negat.	Malacky	-
2020032760059	F	25	2020-03-27	P29189003201 - MA pneumol.a ftizeol.	negat.	Malacky	-
2020032760060	F	26	2020-03-27	P29189003201 - MA pneumol.a ftizeol.	negat.	Malacky	-
2020032760061	F	53	2020-03-27	P29189003201 - MA pneumol.a ftizeol.	negat.	Malacky	-
2020032760062	F	55	2020-03-27	P29189003201 - MA pneumol.a ftizeol.	negat.	Malacky	-
2020032760063	F	60	2020-03-27	P29189003201 - MA pneumol.a ftizeol.	negat.	Malacky	-
2020032760064	F	59	2020-03-27	P29189003201 - MA pneumol.a ftizeol.	negat.	Malacky	-
2020032760065	F	45	2020-03-27	P29189003201 - MA pneumol.a ftizeol.	negat.	Malacky	-
2020032760066	F	34	2020-03-27	P29189003201 - MA pneumol.a ftizeol.	negat.	Malacky	-
2020032760067	F	48	2020-03-27	P29189003201 - MA pneumol.a ftizeol.	negat.	Malacky	-
2020032760068	M	40	2020-03-27	X00001000005 - OM Corona BA GBC	negat.	Bratislava	-
2020032760069	M	36	2020-03-27	X00001000005 - OM Corona BA GBC	negat.	Bratislava	-
2020032760070	M	58	2020-03-27	X00001000005 - OM Corona BA GBC	negat.	Bratislava	-
2020032760071	F	27	2020-03-27	P29189003201 - MA pneumol.a ftizeol.	negat.	Malacky	-
2020032760072	F	23	2020-03-27	P29189003201 - MA pneumol.a ftizeol.	negat.	Malacky	-
2020032760073	M	31	2020-03-27	P29189003201 - MA pneumol.a ftizeol.	negat.	Malacky	-
2020032760074	F	32	2020-03-27	P29189003201 - MA pneumol.a ftizeol.	negat.	Malacky	-
2020032760075	F	53	2020-03-27	P29189003201 - MA pneumol.a ftizeol.	negat.	Malacky	-
2020032760076	F	44	2020-03-27	P29189003201 - MA pneumol.a ftizeol.	negat.	Malacky	-
2020032760077	F	45	2020-03-27	P29189003201 - MA pneumol.a ftizeol.	negat.	Malacky	-
2020032760078	F	62	2020-03-27	P29189003201 - MA pneumol.a ftizeol.	negat.	Malacky	-
2020032760079	F	27	2020-03-27	P29189003201 - MA pneumol.a ftizeol.	negat.	Malacky	-
2020032760080	M	22	2020-03-27	P29189003201 - MA pneumol.a ftizeol.	negat.	Malacky	-
2020032760081	F	22	2020-03-27	P29189003201 - MA pneumol.a ftizeol.	negat.	Malacky	-
2020032760082	F	27	2020-03-27	P29189003201 - MA pneumol.a ftizeol.	negat.	Malacky	-
2020032760083	M	25	2020-03-27	P29189003201 - MA pneumol.a ftizeol.	negat.	Malacky	-
2020032760084	F	27	2020-03-27	P29189003201 - MA pneumol.a ftizeol.	negat.	Malacky	-
2020032760085	F	20	2020-03-27	P29189003201 - MA pneumol.a ftizeol.	negat.	Malacky	-
2020032760086	F	47	2020-03-27	P29189003201 - MA pneumol.a ftizeol.	negat.	Malacky	-
2020032760087	F	24	2020-03-27	P29189003201 - MA pneumol.a ftizeol.	negat.	Malacky	-
2020032760088	F	29	2020-03-27	P29189003201 - MA pneumol.a ftizeol.	negat.	Malacky	-
2020032760089	F	28	2020-03-27	P29189003201 - MA pneumol.a ftizeol.	negat.	Malacky	-
2020032760090	F	59	2020-03-27	P29189003201 - MA pneumol.a ftizeol.	negat.	Malacky	-
2020032760091	F	50	2020-03-27	P29189003201 - MA pneumol.a ftizeol.	negat.	Malacky	-
2020032760092	F	40	2020-03-27	P29189003201 - MA pneumol.a ftizeol.	negat.	Malacky	-
2020032760093	F	24	2020-03-27	P29189003201 - MA pneumol.a ftizeol.	negat.	Malacky	-
2020032760094	M	31	2020-03-27	P29189003201 - MA pneumol.a ftizeol.	negat.	Malacky	-
2020032760095	F	28	2020-03-27	P29189003201 - MA pneumol.a ftizeol.	negat.	Malacky	-
2020032760096	F	25	2020-03-27	P29189003201 - MA pneumol.a ftizeol.	negat.	Malacky	-
2020032760097	F	46	2020-03-27	P29189003201 - MA pneumol.a ftizeol.	negat.	Malacky	-
2020032760098	F	49	2020-03-27	P68335025101 - CINRE, Anesteziológia	negat.	Bratislava	-
2020032760099	F	27	2020-03-27	P68335025101 - CINRE, Anesteziológia	negat.	Bratislava	-
2020032760100	M	88	2020-03-27	P68335025101 - CINRE, Anesteziológia	negat.	Bratislava	-
2020032760101	F	23	2020-03-27	P68335025101 - CINRE, Anesteziológia	negat.	Bratislava	-
2020032760102	M	30	2020-03-27	P68335025101 - CINRE, Anesteziológia	negat.	Bratislava	-
2020032760103	M	71	2020-03-27	P68335025101 - CINRE, Anesteziológia	negat.	Bratislava	-
2020032760104	M	46	2020-03-27	P68335025101 - CINRE, Anesteziológia	negat.	Bratislava	-
2020032760105	M	39	2020-03-27	P68335025101 - CINRE, Anesteziológia	negat.	Bratislava	-
2020033060001	F	26	2020-03-30	P35770009201 - Gyncentrum Bratislava, s.r.o.- Digit.Park	negat.	Bratislava	-
2020033060002	F	29	2020-03-30	P35770009201 - Gyncentrum Bratislava, s.r.o.- Digit.Park	negat.	Bratislava	-
2020033060003	F	58	2020-03-30	P68335025101 - CINRE, Anesteziológia	negat.	Bratislava	-
2020033060004	F	45	2020-03-30	P68335025101 - CINRE, Anesteziológia	negat.	Bratislava	-
2020033060005	F	47	2020-03-30	P68335025101 - CINRE, Anesteziológia	negat.	Bratislava	-
2020033060022	M	35	2020-03-30	X00001000009 - Mobilné OM Corona	negat.	Bratislava	-
2020033060023	M	76	2020-03-27	X00003000000 - RUVZ Bratislava	negat.	Bratislava	-
2020033060024	F	23	2020-03-26	X00003000000 - RUVZ Bratislava	negat.	Bratislava	-
2020033060025	M	31	2020-03-30	X00003000000 - RUVZ Bratislava	negat.	Bratislava	-
2020033060026	F	25	2020-03-30	X00003000000 - RUVZ Bratislava	negat.	Bratislava	-
2020033060027	M	30	2020-03-30	X00003000000 - RUVZ Bratislava	negat.	Bratislava	-
2020033060029	M	27	2020-03-30	X00001000008 - OM Corona MA Nemocnica	negat.	Malacky	-
2020033060030	M	35	2020-03-30	X00001000008 - OM Corona MA Nemocnica	negat.	Malacky	-
2020033060031	M	48	2020-03-30	X00001000008 - OM Corona MA Nemocnica	negat.	Malacky	-
2020033060032	F	38	2020-03-30	X00001000008 - OM Corona MA Nemocnica	negat.	Malacky	-
2020033060033	F	30	2020-03-30	X00001000008 - OM Corona MA Nemocnica	negat.	Malacky	-
2020033060034	F	48	2020-03-30	X00001000008 - OM Corona MA Nemocnica	negat.	Malacky	-
2020033060035	M	38	2020-03-30	X00001000008 - OM Corona MA Nemocnica	negat.	Malacky	-
2020033060036	F	26	2020-03-30	X00001000008 - OM Corona MA Nemocnica	negat.	Malacky	-
2020033060037	M	40	2020-03-30	X00001000008 - OM Corona MA Nemocnica	negat.	Malacky	-
2020033060038	M	69	2020-03-30	X00001000008 - OM Corona MA Nemocnica	negat.	Malacky	-
2020033060039	M	54	2020-03-30	X00001000008 - OM Corona MA Nemocnica	negat.	Malacky	-
2020033060040	M	43	2020-03-30	X00001000008 - OM Corona MA Nemocnica	negat.	Malacky	-
2020033060041	M	47	2020-03-30	X00001000008 - OM Corona MA Nemocnica	negat.	Malacky	-
2020033060042	F	54	2020-03-30	X00001000008 - OM Corona MA Nemocnica	negat.	Malacky	-
2020033060043	F	24	2020-03-30	X00001000008 - OM Corona MA Nemocnica	negat.	Malacky	-
2020033060044	M	32	2020-03-30	X00001000008 - OM Corona MA Nemocnica	negat.	Malacky	-
2020033060045	F	25	2020-03-30	X00001000008 - OM Corona MA Nemocnica	negat.	Malacky	-
2020033060046	M	39	2020-03-30	X00001000008 - OM Corona MA Nemocnica	negat.	Malacky	-
2020033060047	M	38	2020-03-30	X00001000008 - OM Corona MA Nemocnica	negat.	Malacky	-
2020033060048	F	69	2020-03-30	X00001000008 - OM Corona MA Nemocnica	negat.	Malacky	-
2020033060049	F	43	2020-03-30	X00001000008 - OM Corona MA Nemocnica	negat.	Malacky	-
2020033060050	M	35	2020-03-30	X00001000008 - OM Corona MA Nemocnica	negat.	Malacky	-
2020033060051	F	44	2020-03-30	X00001000008 - OM Corona MA Nemocnica	negat.	Malacky	-
2020033060052	F	32	2020-03-30	X00001000008 - OM Corona MA Nemocnica	negat.	Malacky	-
2020033060053	F	28	2020-03-30	X00001000008 - OM Corona MA Nemocnica	negat.	Malacky	-
2020033060054	F	42	2020-03-30	X00001000009 - Mobilné OM Corona	negat.	Bratislava	-
2020033060055	M	21	2020-03-30	X00001000009 - Mobilné OM Corona	negat.	Bratislava	-
2020033060056	M	35	2020-03-30	X00001000009 - Mobilné OM Corona	negat.	Bratislava	-
2020033060057	M	28	2020-03-30	X00001000009 - Mobilné OM Corona	negat.	Bratislava	-
2020033060058	M	26	2020-03-30	X00001000009 - Mobilné OM Corona	negat.	Bratislava	-
2020033060059	M	64	2020-03-30	X00001000009 - Mobilné OM Corona	negat.	Bratislava	-
2020033060060	F	57	2020-03-30	X00001000009 - Mobilné OM Corona	negat.	Bratislava	-
2020033060061	F	28	2020-03-30	X00001000009 - Mobilné OM Corona	negat.	Bratislava	-
2020033060062	F	52	2020-03-30	X00001000009 - Mobilné OM Corona	negat.	Bratislava	-
2020033060063	M	21	2020-03-30	X00001000009 - Mobilné OM Corona	negat.	Bratislava	-
2020033060064	M	25	2020-03-30	X00001000009 - Mobilné OM Corona	negat.	Bratislava	-
2020033060065	M	22	2020-03-30	X00001000009 - Mobilné OM Corona	negat.	Bratislava	-
2020033060066	M	21	2020-03-30	X00001000009 - Mobilné OM Corona	negat.	Bratislava	-
2020033060067	M	23	2020-03-30	X00001000009 - Mobilné OM Corona	negat.	Bratislava	-
2020033060068	F	27	2020-03-30	X00001000009 - Mobilné OM Corona	negat.	Bratislava	-
2020033060069	M	42	2020-03-30	X00001000009 - Mobilné OM Corona	negat.	Bratislava	-
2020033060070	M	41	2020-03-30	X00001000009 - Mobilné OM Corona	negat.	Bratislava	-
2020033060071	M	32	2020-03-30	X00001000009 - Mobilné OM Corona	negat.	Bratislava	-
2020033060072	M	53	2020-03-30	X00001000009 - Mobilné OM Corona	negat.	Bratislava	-
2020033060073	M	61	2020-03-30	X00001000009 - Mobilné OM Corona	negat.	Bratislava	-
2020033060074	M	37	2020-03-30	X00001000009 - Mobilné OM Corona	negat.	Bratislava	-
2020033060075	M	22	2020-03-30	X00001000009 - Mobilné OM Corona	negat.	Bratislava	-
2020033060076	F	59	2020-03-30	X00001000009 - Mobilné OM Corona	negat.	Bratislava	-
2020033060077	M	55	2020-03-30	X00001000009 - Mobilné OM Corona	negat.	Bratislava	-
2020033060078	F	56	2020-03-30	X00001000009 - Mobilné OM Corona	negat.	Bratislava	-
2020033060079	F	63	2020-03-30	X00001000009 - Mobilné OM Corona	negat.	Bratislava	-
2020033060080	F	61	2020-03-30	X00001000009 - Mobilné OM Corona	negat.	Bratislava	-
2020033060081	F	37	2020-03-30	X00001000009 - Mobilné OM Corona	negat.	Bratislava	-
2020033060082	M	49	2020-03-30	X00001000009 - Mobilné OM Corona	negat.	Bratislava	-
2020033060083	F	56	2020-03-30	X00001000009 - Mobilné OM Corona	negat.	Bratislava	-
2020033060084	F	54	2020-03-30	X00001000009 - Mobilné OM Corona	negat.	Bratislava	-
2020033060085	F	45	2020-03-30	X00001000009 - Mobilné OM Corona	negat.	Bratislava	-
2020033060086	M	47	2020-03-30	X00001000009 - Mobilné OM Corona	negat.	Bratislava	-
2020033060087	M	39	2020-03-30	X00001000009 - Mobilné OM Corona	negat.	Bratislava	-
2020033060088	M	29	2020-03-30	X00001000009 - Mobilné OM Corona	negat.	Bratislava	-
2020033060089	M	33	2020-03-30	X00001000009 - Mobilné OM Corona	negat.	Bratislava	-
2020033060090	M	33	2020-03-30	X00001000009 - Mobilné OM Corona	negat.	Bratislava	-
2020033060091	F	57	2020-03-30	X00001000009 - Mobilné OM Corona	negat.	Bratislava	-
2020033060092	F	42	2020-03-30	X00001000009 - Mobilné OM Corona	negat.	Bratislava	-
2020033060093	F	28	2020-03-30	X00001000009 - Mobilné OM Corona	negat.	Bratislava	-
2020033060094	M	25	2020-03-30	X00001000009 - Mobilné OM Corona	negat.	Bratislava	-
2020033060095	M	34	2020-03-30	X00001000009 - Mobilné OM Corona	negat.	Bratislava	-
2020033160001	F	52	2020-03-31	P47657020201 - HEDAK, a.s., všeobecný lekár	negat.	Bratislava	-
2020033160002	M	54	2020-03-31	P47657020201 - HEDAK, a.s., všeobecný lekár	negat.	Bratislava	-
2020033160003	M	60	2020-03-31	X00001000005 - OM Corona BA GBC	negat.	Bratislava	-
2020033160004	M	41	2020-03-31	P68335025101 - CINRE, Anesteziológia	negat.	Bratislava	-
2020033160005	M	64	2020-03-31	P68335025101 - CINRE, Anesteziológia	negat.	Bratislava	-
2020033160006	F	41	2020-03-31	P68335025101 - CINRE, Anesteziológia	negat.	Bratislava	-
2020033160007	F	75	2020-03-31	X00001000007 - OM Corona KE Magnezitárska	negat.	Košice	-
2020033160008	F	30	2020-03-30	X00001000007 - OM Corona KE Magnezitárska	negat.	Košice	-
2020033160009	F	28	2020-03-30	X00001000007 - OM Corona KE Magnezitárska	negat.	Košice	-
2020033160010	F	62	2020-03-30	X00001000007 - OM Corona KE Magnezitárska	negat.	Košice	-
2020033160011	M	36	2020-03-30	X00001000007 - OM Corona KE Magnezitárska	negat.	Košice	-
2020033160012	M	51	2020-03-30	X00001000007 - OM Corona KE Magnezitárska	negat.	Košice	-
2020033160013	F	27	2020-03-30	X00001000007 - OM Corona KE Magnezitárska	negat.	Košice	-
2020033160014	F	49	2020-03-31	X00001000007 - OM Corona KE Magnezitárska	negat.	Košice	-
2020033160015	M	50	2020-03-30	X00001000007 - OM Corona KE Magnezitárska	negat.	Košice	-
2020033160016	M	42	2020-03-30	X00001000007 - OM Corona KE Magnezitárska	negat.	Košice	-
2020033160017	F	47	2020-03-31	X00001000007 - OM Corona KE Magnezitárska	negat.	Košice	-
2020033160018	F	40	2020-03-30	X00001000007 - OM Corona KE Magnezitárska	negat.	Košice	-
2020033160019	F	40	2020-03-30	X00001000007 - OM Corona KE Magnezitárska	negat.	Košice	-
2020033160020	M	45	2020-03-30	X00001000007 - OM Corona KE Magnezitárska	negat.	Košice	-
2020033160021	M	33	2020-03-30	X00001000007 - OM Corona KE Magnezitárska	negat.	Košice	-
2020033160022	F	51	2020-03-31	X00001000007 - OM Corona KE Magnezitárska	negat.	Košice	-
2020033160023	F	49	2020-03-30	X00001000007 - OM Corona KE Magnezitárska	negat.	Košice	-
2020033160024	M	58	2020-03-30	X00001000007 - OM Corona KE Magnezitárska	negat.	Košice	-
2020033160025	F	46	2020-03-30	X00001000007 - OM Corona KE Magnezitárska	negat.	Košice	-
2020033160026	F	44	2020-03-30	X00001000007 - OM Corona KE Magnezitárska	negat.	Košice	-
2020033160027	F	90	2020-03-31	X00003000000 - RUVZ Bratislava	negat.	Bratislava	-
2020033160028	F	46	2020-03-31	P40707184804 - RU Centrálny príjem	negat.	Bratislava	-
2020033160029	F	36	2020-03-31	P40707184804 - RU Centrálny príjem	negat.	Bratislava	-
2020033160030	F	27	2020-03-31	P40707184804 - RU Centrálny príjem	negat.	Bratislava	-
2020033160031	F	40	2020-03-31	P40707184804 - RU Centrálny príjem	negat.	Bratislava	-
2020033160032	F	51	2020-03-31	P40707184804 - RU Centrálny príjem	negat.	Bratislava	-
2020033160033	F	60	2020-03-31	P40707184804 - RU Centrálny príjem	negat.	Bratislava	-
2020033160034	M	54	2020-03-31	P40707184804 - RU Centrálny príjem	negat.	Bratislava	-
2020033160035	F	62	2020-03-31	P40707184804 - RU Centrálny príjem	negat.	Bratislava	-
2020033160036	F	44	2020-03-31	P40707184804 - RU Centrálny príjem	negat.	Bratislava	-
2020033160037	F	56	2020-03-31	P40707184804 - RU Centrálny príjem	negat.	Bratislava	-
2020033160038	F	39	2020-03-31	P40707184804 - RU Centrálny príjem	negat.	Bratislava	-
2020033160039	F	31	2020-03-31	P40707184804 - RU Centrálny príjem	negat.	Bratislava	-
2020033160040	F	66	2020-03-31	P40707184804 - RU Centrálny príjem	negat.	Bratislava	-
2020033160041	F	33	2020-03-31	P40707184804 - RU Centrálny príjem	negat.	Bratislava	-
2020033160042	M	32	2020-03-31	P40707184804 - RU Centrálny príjem	negat.	Bratislava	-
2020033160043	F	67	2020-03-31	P40707184804 - RU Centrálny príjem	negat.	Bratislava	-
2020033160044	F	43	2020-03-31	P40707184804 - RU Centrálny príjem	negat.	Bratislava	-
2020033160045	F	59	2020-03-31	P40707184804 - RU Centrálny príjem	negat.	Bratislava	-
2020033160046	F	65	2020-03-31	P40707184804 - RU Centrálny príjem	negat.	Bratislava	-
2020033160047	M	64	2020-03-31	P40707184804 - RU Centrálny príjem	negat.	Bratislava	-
2020033160048	F	34	2020-03-31	P40707184804 - RU Centrálny príjem	negat.	Bratislava	-
2020033160049	M	64	2020-03-31	P40707184804 - RU Centrálny príjem	negat.	Bratislava	-
2020033160050	M	63	2020-03-31	P40707184804 - RU Centrálny príjem	negat.	Bratislava	-
2020033160051	M	36	2020-03-31	P40707184804 - RU Centrálny príjem	negat.	Bratislava	-
2020033160052	F	45	2020-03-31	P40707184804 - RU Centrálny príjem	negat.	Bratislava	-
2020033160053	F	42	2020-03-31	P40707184804 - RU Centrálny príjem	negat.	Bratislava	-
2020033160054	F	59	2020-03-31	P40707184804 - RU Centrálny príjem	negat.	Bratislava	-
2020033160055	F	38	2020-03-31	P40707184804 - RU Centrálny príjem	negat.	Bratislava	-
2020033160056	F	25	2020-03-31	P40707184804 - RU Centrálny príjem	negat.	Bratislava	-
2020033160057	M	66	2020-03-31	P40707184804 - RU Centrálny príjem	negat.	Bratislava	-
2020033160058	F	59	2020-03-31	P40707184804 - RU Centrálny príjem	negat.	Bratislava	-
2020033160059	F	63	2020-03-31	P40707184804 - RU Centrálny príjem	negat.	Bratislava	-
2020033160060	M	60	2020-03-31	P40707184804 - RU Centrálny príjem	negat.	Bratislava	-
2020033160061	M	43	2020-03-31	P40707184804 - RU Centrálny príjem	negat.	Bratislava	-
2020033160062	F	45	2020-03-31	P40707184804 - RU Centrálny príjem	negat.	Bratislava	-
2020033160063	F	58	2020-03-31	P40707184804 - RU Centrálny príjem	negat.	Bratislava	-
2020033160064	F	60	2020-03-31	P40707184804 - RU Centrálny príjem	negat.	Bratislava	-
2020033160065	F	54	2020-03-31	P40707184804 - RU Centrálny príjem	negat.	Bratislava	-
2020033160066	F	56	2020-03-31	P40707184804 - RU Centrálny príjem	negat.	Bratislava	-
2020033160067	F	58	2020-03-31	P40707184804 - RU Centrálny príjem	negat.	Bratislava	-
2020033160068	F	35	2020-03-31	P40707184804 - RU Centrálny príjem	negat.	Bratislava	-
2020033160069	F	46	2020-03-31	P40707184804 - RU Centrálny príjem	negat.	Bratislava	-
2020033160070	M	41	2020-03-31	P40707184804 - RU Centrálny príjem	negat.	Bratislava	-
2020033160071	M	41	2020-03-31	P40707184804 - RU Centrálny príjem	negat.	Bratislava	-
2020033160072	F	59	2020-03-31	P40707184804 - RU Centrálny príjem	negat.	Bratislava	-
2020033160073	F	62	2020-03-31	P40707184804 - RU Centrálny príjem	negat.	Bratislava	-
2020033160074	M	49	2020-03-31	X00001000005 - OM Corona BA GBC	negat.	Bratislava	-
2020033160075	F	23	2020-03-31	X00001000005 - OM Corona BA GBC	negat.	Bratislava	-
2020033160076	M	36	2020-03-31	X00001000005 - OM Corona BA GBC	negat.	Bratislava	-
2020033160077	F	39	2020-03-31	X00001000005 - OM Corona BA GBC	negat.	Bratislava	-
2020033160078	F	28	2020-03-31	X00001000005 - OM Corona BA GBC	negat.	Bratislava	-
2020033160079	M	49	2020-03-31	X00001000005 - OM Corona BA GBC	negat.	Bratislava	-
2020033160080	F	70	2020-03-31	X00001000005 - OM Corona BA GBC	negat.	Bratislava	-
2020033160081	M	52	2020-03-31	X00001000005 - OM Corona BA GBC	negat.	Bratislava	-
2020033160082	F	59	2020-03-31	X00001000009 - Mobilné OM Corona	negat.	Bratislava	-
2020033160083	M	45	2020-03-31	X00001000005 - OM Corona BA GBC	negat.	Bratislava	-
2020033160084	M	58	2020-03-31	X00001000009 - Mobilné OM Corona	negat.	Bratislava	-
2020033160085	F	20	2020-03-31	X00001000005 - OM Corona BA GBC	negat.	Bratislava	-
2020033160086	M	49	2020-03-31	X00001000005 - OM Corona BA GBC	negat.	Bratislava	-
2020033160087	F	34	2020-03-31	X00001000009 - Mobilné OM Corona	negat.	Bratislava	-
2020033160088	M	46	2020-03-31	X00001000005 - OM Corona BA GBC	negat.	Bratislava	-
2020033160089	F	60	2020-03-31	X00001000005 - OM Corona BA GBC	negat.	Bratislava	-
2020033160090	M	38	2020-03-31	X00001000009 - Mobilné OM Corona	negat.	Bratislava	-
2020033160091	M	57	2020-03-31	X00001000009 - Mobilné OM Corona	negat.	Bratislava	-
2020033160092	M	33	2020-03-31	X00001000009 - Mobilné OM Corona	negat.	Bratislava	-
2020033160093	F	43	2020-03-31	X00001000005 - OM Corona BA GBC	negat.	Bratislava	-
2020033160094	F	35	2020-03-31	X00001000009 - Mobilné OM Corona	negat.	Bratislava	-
2020033160095	M	42	2020-03-31	X00001000009 - Mobilné OM Corona	negat.	Bratislava	-
2020033160096	M	52	2020-03-31	X00001000009 - Mobilné OM Corona	negat.	Bratislava	-
2020033160097	F	35	2020-03-31	X00001000009 - Mobilné OM Corona	negat.	Bratislava	-
2020033160098	M	34	2020-03-31	X00001000009 - Mobilné OM Corona	negat.	Bratislava	-
2020033160099	M	39	2020-03-31	X00001000009 - Mobilné OM Corona	negat.	Bratislava	-
2020033160100	F	34	2020-03-31	X00001000009 - Mobilné OM Corona	negat.	Bratislava	-
2020033160101	F	40	2020-03-31	X00001000009 - Mobilné OM Corona	negat.	Bratislava	-
2020033160102	M	41	2020-03-31	X00001000009 - Mobilné OM Corona	negat.	Bratislava	-
2020033160103	M	47	2020-03-31	X00001000009 - Mobilné OM Corona	negat.	Bratislava	-
2020033160104	M	38	2020-03-31	X00001000009 - Mobilné OM Corona	negat.	Bratislava	-
2020033160105	F	36	2020-03-31	X00001000009 - Mobilné OM Corona	negat.	Bratislava	-
2020033160106	F	33	2020-03-31	X00001000009 - Mobilné OM Corona	negat.	Bratislava	-
2020033160107	M	31	2020-03-31	X00001000009 - Mobilné OM Corona	negat.	Bratislava	-
2020033160108	F	32	2020-03-31	X00001000009 - Mobilné OM Corona	negat.	Bratislava	-
2020033160109	F	44	2020-03-31	X00001000009 - Mobilné OM Corona	negat.	Bratislava	-
2020033160110	M	36	2020-03-31	X00001000009 - Mobilné OM Corona	negat.	Bratislava	-
2020033160111	M	53	2020-03-31	X00001000009 - Mobilné OM Corona	negat.	Bratislava	-
2020033160112	F	35	2020-03-31	X00001000009 - Mobilné OM Corona	negat.	Bratislava	-
2020033160113	F	32	2020-03-31	X00001000009 - Mobilné OM Corona	negat.	Bratislava	-
2020033160114	M	34	2020-03-31	X00001000009 - Mobilné OM Corona	negat.	Bratislava	-
2020033160115	F	26	2020-03-31	X00001000009 - Mobilné OM Corona	negat.	Bratislava	-
2020033160116	F	27	2020-03-31	X00001000009 - Mobilné OM Corona	negat.	Bratislava	-
2020033160117	M	35	2020-03-31	X00001000009 - Mobilné OM Corona	negat.	Bratislava	-
2020033160118	F	30	2020-03-31	X00001000009 - Mobilné OM Corona	negat.	Bratislava	-
2020033160119	F	38	2020-03-31	X00001000009 - Mobilné OM Corona	negat.	Bratislava	-
2020033160120	F	28	2020-03-31	X00001000009 - Mobilné OM Corona	negat.	Bratislava	-
2020033160121	M	44	2020-03-31	X00001000009 - Mobilné OM Corona	negat.	Bratislava	-
2020033160122	F	26	2020-03-31	X00001000009 - Mobilné OM Corona	negat.	Bratislava	-
2020033160123	M	45	2020-03-31	X00001000009 - Mobilné OM Corona	negat.	Bratislava	-
2020033160124	M	29	2020-03-31	X00001000009 - Mobilné OM Corona	negat.	Bratislava	-
2020033160125	F	29	2020-03-31	X00001000009 - Mobilné OM Corona	negat.	Bratislava	-
2020033160126	M	26	2020-03-31	X00001000009 - Mobilné OM Corona	negat.	Bratislava	-
2020033160127	F	24	2020-03-31	X00001000009 - Mobilné OM Corona	negat.	Bratislava	-
2020033160128	M	28	2020-03-31	X00001000009 - Mobilné OM Corona	negat.	Bratislava	-
2020033160129	M	30	2020-03-31	X00001000009 - Mobilné OM Corona	negat.	Bratislava	-
2020033160130	M	31	2020-03-31	X00001000009 - Mobilné OM Corona	negat.	Bratislava	-
2020033160131	M	31	2020-03-31	X00001000009 - Mobilné OM Corona	negat.	Bratislava	-
2020033160132	M	28	2020-03-31	X00001000009 - Mobilné OM Corona	negat.	Bratislava	-
2020033160133	M	45	2020-03-31	X00001000008 - OM Corona MA Nemocnica	negat.	Malacky	-
2020033160134	M	40	2020-03-31	X00001000008 - OM Corona MA Nemocnica	negat.	Malacky	-
2020033160135	M	35	2020-03-31	X00001000008 - OM Corona MA Nemocnica	negat.	Malacky	-
2020033160136	M	41	2020-03-31	X00001000008 - OM Corona MA Nemocnica	negat.	Malacky	-
2020033160137	F	22	2020-03-31	X00001000008 - OM Corona MA Nemocnica	negat.	Malacky	-
2020033160138	F	49	2020-03-31	X00001000008 - OM Corona MA Nemocnica	negat.	Malacky	-
2020033160139	F	65	2020-03-31	X00001000008 - OM Corona MA Nemocnica	negat.	Malacky	-
2020033160140	M	40	2020-03-31	X00001000008 - OM Corona MA Nemocnica	negat.	Malacky	-
2020033160141	M	42	2020-03-31	X00001000008 - OM Corona MA Nemocnica	negat.	Malacky	-
2020033160142	F	43	2020-03-31	X00001000008 - OM Corona MA Nemocnica	negat.	Malacky	-
2020033160143	M	34	2020-03-31	X00001000008 - OM Corona MA Nemocnica	negat.	Malacky	-
2020033160144	M	38	2020-03-31	X00001000008 - OM Corona MA Nemocnica	negat.	Malacky	-
2020033160145	F	33	2020-03-31	X00001000008 - OM Corona MA Nemocnica	negat.	Malacky	-
2020033160146	F	41	2020-03-31	X00001000008 - OM Corona MA Nemocnica	negat.	Malacky	-
2020033160147	F	39	2020-03-31	X00001000008 - OM Corona MA Nemocnica	negat.	Malacky	-
2020033160148	F	20	2020-03-31	X00001000008 - OM Corona MA Nemocnica	negat.	Malacky	-
2020033160149	F	66	2020-03-31	X00001000008 - OM Corona MA Nemocnica	negat.	Malacky	-
2020033160150	M	44	2020-03-31	X00001000008 - OM Corona MA Nemocnica	negat.	Malacky	-
2020033160151	F	41	2020-03-31	X00001000008 - OM Corona MA Nemocnica	negat.	Malacky	-
2020033160152	M	43	2020-03-31	X00001000008 - OM Corona MA Nemocnica	negat.	Malacky	-
2020033160153	M	37	2020-03-31	X00001000008 - OM Corona MA Nemocnica	negat.	Malacky	-
2020033160154	M	36	2020-03-31	X00001000008 - OM Corona MA Nemocnica	negat.	Malacky	-
2020033160155	M	40	2020-03-31	X00001000008 - OM Corona MA Nemocnica	negat.	Malacky	-
2020033160156	M	20	2020-03-31	X00001000008 - OM Corona MA Nemocnica	negat.	Malacky	-
2020033160157	F	59	2020-03-31	P40707184804 - RU Centrálny príjem	negat.	Bratislava	-
2020033160158	F	59	2020-03-31	P40707184804 - RU Centrálny príjem	negat.	Bratislava	-
2020033160159	M	3	2020-03-31	X00003000000 - RUVZ Bratislava	negat.	Bratislava	-
2020033160160	F	65	2020-03-31	P40707184804 - RU Centrálny príjem	negat.	Bratislava	-
2020033160161	M	64	2020-03-31	X00001000009 - Mobilné OM Corona	negat.	Bratislava	-
2020033160162	M	33	2020-03-31	X00001000009 - Mobilné OM Corona	negat.	Bratislava	-
2020033160163	F	33	2020-03-31	X00001000009 - Mobilné OM Corona	negat.	Bratislava	-
2020033160164	M	36	2020-03-31	X00001000009 - Mobilné OM Corona	negat.	Bratislava	-
2020033160165	M	40	2020-03-31	X00001000009 - Mobilné OM Corona	negat.	Bratislava	-
2020033160166	M	53	2020-03-31	X00001000009 - Mobilné OM Corona	negat.	Bratislava	-
2020033160167	F	68	2020-03-31	X00001000009 - Mobilné OM Corona	negat.	Bratislava	-
2020033160168	M	45	2020-03-31	X00001000009 - Mobilné OM Corona	negat.	Bratislava	-
2020033160169	M	66	2020-03-31	X00001000009 - Mobilné OM Corona	negat.	Bratislava	-
2020033160170	M	64	2020-03-31	X00001000009 - Mobilné OM Corona	negat.	Bratislava	-
2020033160171	F	75	2020-03-31	X00001000009 - Mobilné OM Corona	negat.	Bratislava	-
2020033160172	M	38	2020-03-31	X00001000009 - Mobilné OM Corona	negat.	Bratislava	-
2020033160173	F	47	2020-03-31	X00001000009 - Mobilné OM Corona	negat.	Bratislava	-
2020033160174	M	56	2020-03-31	X00001000009 - Mobilné OM Corona	negat.	Bratislava	-
2020033160175	M	48	2020-03-31	X00001000009 - Mobilné OM Corona	negat.	Bratislava	-
2020033160176	M	21	2020-03-31	X00001000009 - Mobilné OM Corona	negat.	Bratislava	-
2020033160177	F	40	2020-03-31	X00001000009 - Mobilné OM Corona	negat.	Bratislava	-
2020033160178	F	51	2020-03-31	X00001000009 - Mobilné OM Corona	negat.	Bratislava	-
2020033160179	M	8	2020-03-31	X00001000009 - Mobilné OM Corona	negat.	Bratislava	-
2020033160180	M	37	2020-03-31	X00001000009 - Mobilné OM Corona	negat.	Bratislava	-
2020033160181	F	43	2020-03-31	X00001000009 - Mobilné OM Corona	negat.	Bratislava	-
2020033160182	F	4	2020-03-31	X00001000009 - Mobilné OM Corona	negat.	Bratislava	-
2020033160183	M	4	2020-03-31	X00001000009 - Mobilné OM Corona	negat.	Bratislava	-
2020040160001	F	37	2020-04-01	P29189060101 - MA geriatrické odd.	negat.	Malacky	-
2020040160002	M	49	2020-04-01	P29189060101 - MA geriatrické odd.	negat.	Malacky	-
2020040160003	M	54	2020-04-01	P29189060101 - MA geriatrické odd.	negat.	Malacky	-
2020040160004	F	65	2020-04-01	P81264012101 - FNsP Skalica,a.s., urologické oddelenie	negat.	Skalica	-
2020040160005	F	84	2020-04-01	P81264012101 - FNsP Skalica,a.s., urologické oddelenie	negat.	Skalica	-
2020040160006	M	60	2020-04-01	P40707184804 - RU Centrálny príjem	negat.	Bratislava	-
2020040160007	F	40	2020-04-01	P40707184804 - RU Centrálny príjem	negat.	Bratislava	-
2020040160008	F	58	2020-04-01	P40707184804 - RU Centrálny príjem	negat.	Bratislava	-
2020040160009	M	41	2020-04-01	P40707184804 - RU Centrálny príjem	negat.	Bratislava	-
2020040160010	F	59	2020-04-01	P40707184804 - RU Centrálny príjem	negat.	Bratislava	-
2020040160011	M	30	2020-04-01	P40707184804 - RU Centrálny príjem	negat.	Bratislava	-
2020040160012	F	56	2020-04-01	P40707184804 - RU Centrálny príjem	negat.	Bratislava	-
2020040160013	F	40	2020-04-01	P40707184804 - RU Centrálny príjem	negat.	Bratislava	-
2020040160014	F	62	2020-04-01	P40707184804 - RU Centrálny príjem	negat.	Bratislava	-
2020040160015	F	61	2020-04-01	P40707184804 - RU Centrálny príjem	negat.	Bratislava	-
2020040160016	F	57	2020-04-01	P40707184804 - RU Centrálny príjem	negat.	Bratislava	-
2020040160017	M	69	2020-04-01	P40707184804 - RU Centrálny príjem	negat.	Bratislava	-
2020040160018	F	42	2020-04-01	P40707184804 - RU Centrálny príjem	negat.	Bratislava	-
2020040160019	M	66	2020-04-01	P40707184804 - RU Centrálny príjem	negat.	Bratislava	-
2020040160020	F	52	2020-04-01	P40707184804 - RU Centrálny príjem	negat.	Bratislava	-
2020040160021	M	29	2020-04-01	P40707184804 - RU Centrálny príjem	negat.	Bratislava	-
2020040160022	F	51	2020-04-01	P40707184804 - RU Centrálny príjem	negat.	Bratislava	-
2020040160023	F	47	2020-04-01	P40707184804 - RU Centrálny príjem	negat.	Bratislava	-
2020040160024	F	41	2020-04-01	P40707184804 - RU Centrálny príjem	negat.	Bratislava	-
2020040160025	F	61	2020-04-01	P40707184804 - RU Centrálny príjem	negat.	Bratislava	-
2020040160026	F	44	2020-04-01	P40707184804 - RU Centrálny príjem	negat.	Bratislava	-
2020040160027	M	41	2020-04-01	P40707184804 - RU Centrálny príjem	negat.	Bratislava	-
2020040160028	F	58	2020-04-01	P40707184804 - RU Centrálny príjem	negat.	Bratislava	-
2020040160029	F	45	2020-04-01	P40707184804 - RU Centrálny príjem	negat.	Bratislava	-
2020040160030	F	62	2020-04-01	P40707184804 - RU Centrálny príjem	negat.	Bratislava	-
2020040160031	F	51	2020-04-01	P40707184804 - RU Centrálny príjem	negat.	Bratislava	-
2020040160032	F	51	2020-04-01	P40707184804 - RU Centrálny príjem	negat.	Bratislava	-
2020040160033	F	42	2020-04-01	P40707184804 - RU Centrálny príjem	negat.	Bratislava	-
2020040160034	F	60	2020-04-01	P40707184804 - RU Centrálny príjem	negat.	Bratislava	-
2020040160035	F	57	2020-04-01	P40707184804 - RU Centrálny príjem	negat.	Bratislava	-
2020040160036	F	59	2020-03-31	X00001000007 - OM Corona KE Magnezitárska	negat.	Košice	-
2020040160037	F	50	2020-03-31	X00001000007 - OM Corona KE Magnezitárska	negat.	Košice	-
2020040160038	M	34	2020-03-31	X00001000007 - OM Corona KE Magnezitárska	negat.	Košice	-
2020040160039	M	29	2020-03-31	X00001000007 - OM Corona KE Magnezitárska	negat.	Košice	-
2020040160040	F	42	2020-03-31	X00001000007 - OM Corona KE Magnezitárska	negat.	Košice	-
2020040160041	M	44	2020-03-31	X00001000007 - OM Corona KE Magnezitárska	negat.	Košice	-
2020040160042	M	41	2020-03-31	X00001000007 - OM Corona KE Magnezitárska	negat.	Košice	-
2020040160043	M	44	2020-03-31	X00001000007 - OM Corona KE Magnezitárska	negat.	Košice	-
2020040160044	M	71	2020-04-01	X00001000007 - OM Corona KE Magnezitárska	negat.	Košice	-
2020040160045	F	29	2020-03-31	X00001000007 - OM Corona KE Magnezitárska	negat.	Košice	-
2020040160046	M	30	2020-03-31	X00001000007 - OM Corona KE Magnezitárska	negat.	Košice	-
2020040160047	F	42	2020-03-31	X00001000007 - OM Corona KE Magnezitárska	negat.	Košice	-
2020040160048	M	45	2020-03-31	X00001000007 - OM Corona KE Magnezitárska	negat.	Košice	-
2020040160049	M	38	2020-03-31	X00001000007 - OM Corona KE Magnezitárska	negat.	Košice	-
2020040160050	M	40	2020-03-31	X00001000007 - OM Corona KE Magnezitárska	negat.	Košice	-
2020040160051	F	55	2020-03-31	X00001000007 - OM Corona KE Magnezitárska	negat.	Košice	-
2020040160052	F	23	2020-03-31	X00001000007 - OM Corona KE Magnezitárska	negat.	Košice	-
2020040160053	M	57	2020-03-31	X00001000007 - OM Corona KE Magnezitárska	negat.	Košice	-
2020040160054	F	49	2020-03-31	X00001000007 - OM Corona KE Magnezitárska	negat.	Košice	-
2020040160055	M	25	2020-03-31	X00001000007 - OM Corona KE Magnezitárska	negat.	Košice	-
2020040160056	M	29	2020-03-31	X00001000007 - OM Corona KE Magnezitárska	negat.	Košice	-
2020040160057	M	33	2020-03-31	X00001000007 - OM Corona KE Magnezitárska	negat.	Košice	-
2020040160058	M	40	2020-03-31	X00001000007 - OM Corona KE Magnezitárska	negat.	Košice	-
2020040160059	F	64	2020-04-01	X00001000007 - OM Corona KE Magnezitárska	negat.	Košice	-
2020040160060	F	47	2020-04-01	X00001000007 - OM Corona KE Magnezitárska	negat.	Košice	-
2020040160061	F	25	2020-04-01	X00001000007 - OM Corona KE Magnezitárska	negat.	Košice	-
2020040160062	M	46	2020-04-01	X00001000007 - OM Corona KE Magnezitárska	negat.	Košice	-
2020040160063	M	49	2020-04-01	X00001000007 - OM Corona KE Magnezitárska	negat.	Košice	-
2020040160064	F	59	2020-04-01	X00001000007 - OM Corona KE Magnezitárska	negat.	Košice	-
2020040160065	F	43	2020-04-01	X00001000007 - OM Corona KE Magnezitárska	negat.	Košice	-
2020040160066	F	64	2020-04-01	X00001000007 - OM Corona KE Magnezitárska	negat.	Košice	-
2020040160067	M	49	2020-04-01	X00001000007 - OM Corona KE Magnezitárska	negat.	Košice	-
2020040160068	F	67	2020-04-01	X00001000007 - OM Corona KE Magnezitárska	negat.	Košice	-
2020040160069	F	84	2020-04-01	X00001000007 - OM Corona KE Magnezitárska	negat.	Košice	-
2020040160070	M	62	2020-04-01	X00001000007 - OM Corona KE Magnezitárska	negat.	Košice	-
2020040160071	F	57	2020-04-01	X00001000007 - OM Corona KE Magnezitárska	negat.	Košice	-
2020040160072	F	32	2020-04-01	X00001000007 - OM Corona KE Magnezitárska	negat.	Košice	-
2020040160073	F	38	2020-04-01	X00001000007 - OM Corona KE Magnezitárska	negat.	Košice	-
2020040160074	F	55	2020-04-01	X00001000007 - OM Corona KE Magnezitárska	negat.	Košice	-
2020040160075	F	56	2020-04-01	X00001000007 - OM Corona KE Magnezitárska	negat.	Košice	-
2020040160076	F	37	2020-04-01	X00001000007 - OM Corona KE Magnezitárska	negat.	Košice	-
2020040160077	F	37	2020-04-01	X00001000007 - OM Corona KE Magnezitárska	negat.	Košice	-
2020040160078	M	44	2020-04-01	X00001000007 - OM Corona KE Magnezitárska	negat.	Košice	-
2020040160079	F	49	2020-04-01	X00001000007 - OM Corona KE Magnezitárska	negat.	Košice	-
2020040160080	M	48	2020-04-01	X00001000009 - Mobilné OM Corona	negat.	Bratislava	-
2020040160081	M	51	2020-04-01	X00001000009 - Mobilné OM Corona	negat.	Bratislava	-
2020040160082	F	43	2020-04-01	X00001000009 - Mobilné OM Corona	negat.	Bratislava	-
2020040160083	M	32	2020-04-01	X00001000009 - Mobilné OM Corona	negat.	Bratislava	-
2020040160084	F	26	2020-04-01	X00001000009 - Mobilné OM Corona	negat.	Bratislava	-
2020040160085	M	37	2020-04-01	X00001000009 - Mobilné OM Corona	negat.	Bratislava	-
2020040160086	F	41	2020-04-01	X00001000009 - Mobilné OM Corona	negat.	Bratislava	-
2020040160087	M	38	2020-04-01	X00001000009 - Mobilné OM Corona	negat.	Bratislava	-
2020040160088	F	33	2020-04-01	X00001000009 - Mobilné OM Corona	negat.	Bratislava	-
2020040160089	M	42	2020-04-01	X00001000009 - Mobilné OM Corona	negat.	Bratislava	-
2020040160090	F	43	2020-04-01	X00001000009 - Mobilné OM Corona	negat.	Bratislava	-
2020040160091	F	23	2020-04-01	X00001000005 - OM Corona BA GBC	negat.	Bratislava	-
2020040160093	M	49	2020-04-01	X00001000009 - Mobilné OM Corona	negat.	Bratislava	-
2020040160094	M	41	2020-04-01	X00001000009 - Mobilné OM Corona	negat.	Bratislava	-
2020040160095	F	59	2020-04-01	X00001000009 - Mobilné OM Corona	negat.	Bratislava	-
2020040160096	M	52	2020-04-01	X00001000009 - Mobilné OM Corona	negat.	Bratislava	-
2020040160097	M	44	2020-04-01	X00001000009 - Mobilné OM Corona	negat.	Bratislava	-
2020040160098	M	25	2020-04-01	X00001000006 - OM Corona NR Novozamocka	negat.	Nitra	-
2020040160099	M	55	2020-04-01	X00001000006 - OM Corona NR Novozamocka	negat.	Nitra	-
2020040160100	M	32	2020-04-01	X00001000006 - OM Corona NR Novozamocka	negat.	Nitra	-
2020040160101	F	47	2020-04-01	X00001000006 - OM Corona NR Novozamocka	negat.	Nitra	-
2020040160102	M	55	2020-04-01	X00001000006 - OM Corona NR Novozamocka	negat.	Nitra	-
2020040160103	F	48	2020-04-01	X00001000006 - OM Corona NR Novozamocka	negat.	Nitra	-
2020040160104	F	40	2020-04-01	X00001000006 - OM Corona NR Novozamocka	negat.	Nitra	-
2020040160105	F	31	2020-04-01	X00001000006 - OM Corona NR Novozamocka	negat.	Nitra	-
2020040160106	M	47	2020-04-01	X00001000006 - OM Corona NR Novozamocka	negat.	Nitra	-
2020040160107	M	39	2020-04-01	X00001000006 - OM Corona NR Novozamocka	negat.	Nitra	-
2020040160108	F	49	2020-04-01	X00001000006 - OM Corona NR Novozamocka	negat.	Nitra	-
2020040160109	M	34	2020-04-01	X00001000006 - OM Corona NR Novozamocka	negat.	Nitra	-
2020040160110	F	43	2020-04-01	X00001000006 - OM Corona NR Novozamocka	negat.	Nitra	-
2020040160111	M	30	2020-04-01	X00001000006 - OM Corona NR Novozamocka	negat.	Nitra	-
2020040160112	F	27	2020-04-01	X00001000006 - OM Corona NR Novozamocka	negat.	Nitra	-
2020040160113	M	40	2020-04-01	X00001000006 - OM Corona NR Novozamocka	negat.	Nitra	-
2020040160114	M	38	2020-04-01	X00001000006 - OM Corona NR Novozamocka	negat.	Nitra	-
2020040160115	M	35	2020-04-01	X00001000006 - OM Corona NR Novozamocka	negat.	Nitra	-
2020040160116	F	46	2020-04-01	X00001000006 - OM Corona NR Novozamocka	negat.	Nitra	-
2020040160117	M	48	2020-04-01	X00001000006 - OM Corona NR Novozamocka	negat.	Nitra	-
2020040160118	M	42	2020-04-01	X00001000006 - OM Corona NR Novozamocka	negat.	Nitra	-
2020040160119	M	33	2020-04-01	X00001000006 - OM Corona NR Novozamocka	negat.	Nitra	-
2020040160120	M	30	2020-04-01	X00001000006 - OM Corona NR Novozamocka	negat.	Nitra	-
2020040160121	F	40	2020-04-01	X00001000006 - OM Corona NR Novozamocka	negat.	Nitra	-
2020040160122	F	25	2020-04-01	X00001000006 - OM Corona NR Novozamocka	negat.	Nitra	-
2020040160123	F	43	2020-04-01	O85511020203 - všeobecný lekár	negat.	-	-
2020040160124	M	24	2020-04-01	X00001000006 - OM Corona NR Novozamocka	negat.	Nitra	-
2020040160125	F	53	2020-04-01	X00001000006 - OM Corona NR Novozamocka	negat.	Nitra	-
2020040160126	M	39	2020-04-01	X00001000006 - OM Corona NR Novozamocka	negat.	Nitra	-
2020040160127	M	42	2020-04-01	X00001000006 - OM Corona NR Novozamocka	negat.	Nitra	-
2020040160128	M	45	2020-04-01	X00001000006 - OM Corona NR Novozamocka	negat.	Nitra	-
2020040160129	M	49	2020-04-01	X00001000006 - OM Corona NR Novozamocka	negat.	Nitra	-
2020040160130	M	55	2020-04-01	X00001000006 - OM Corona NR Novozamocka	negat.	Nitra	-
2020040160131	M	40	2020-04-01	X00001000008 - OM Corona MA Nemocnica	negat.	Malacky	-
2020040160132	F	36	2020-04-01	X00001000008 - OM Corona MA Nemocnica	negat.	Malacky	-
2020040160133	M	57	2020-04-01	X00001000008 - OM Corona MA Nemocnica	negat.	Malacky	-
2020040160134	M	59	2020-04-01	X00001000008 - OM Corona MA Nemocnica	negat.	Malacky	-
2020040160135	M	35	2020-04-01	X00001000008 - OM Corona MA Nemocnica	negat.	Malacky	-
2020040160136	M	41	2020-04-01	X00001000008 - OM Corona MA Nemocnica	negat.	Malacky	-
2020040160137	M	33	2020-04-01	X00001000008 - OM Corona MA Nemocnica	negat.	Malacky	-
2020040160138	M	49	2020-04-01	X00001000008 - OM Corona MA Nemocnica	negat.	Malacky	-
2020040160139	F	32	2020-04-01	X00001000008 - OM Corona MA Nemocnica	negat.	Malacky	-
2020040160140	M	33	2020-04-01	X00001000008 - OM Corona MA Nemocnica	negat.	Malacky	-
2020040160141	M	37	2020-04-01	X00001000008 - OM Corona MA Nemocnica	negat.	Malacky	-
2020040160142	F	47	2020-04-01	X00001000008 - OM Corona MA Nemocnica	negat.	Malacky	-
2020040160143	M	31	2020-04-01	X00001000008 - OM Corona MA Nemocnica	negat.	Malacky	-
2020040160144	M	43	2020-04-01	X00001000008 - OM Corona MA Nemocnica	negat.	Malacky	-
2020040160145	F	39	2020-04-01	X00001000008 - OM Corona MA Nemocnica	negat.	Malacky	-
2020040160146	F	54	2020-04-01	X00001000008 - OM Corona MA Nemocnica	negat.	Malacky	-
2020040160147	F	66	2020-04-01	X00001000008 - OM Corona MA Nemocnica	negat.	Malacky	-
2020040160148	F	56	2020-04-01	X00001000008 - OM Corona MA Nemocnica	negat.	Malacky	-
2020040160149	F	52	2020-04-01	X00001000008 - OM Corona MA Nemocnica	negat.	Malacky	-
2020040160150	M	40	2020-04-01	X00001000008 - OM Corona MA Nemocnica	negat.	Malacky	-
2020040160151	M	47	2020-04-01	X00001000008 - OM Corona MA Nemocnica	negat.	Malacky	-
2020040160152	F	35	2020-04-01	X00001000008 - OM Corona MA Nemocnica	negat.	Malacky	-
2020040160153	M	28	2020-04-01	X00001000008 - OM Corona MA Nemocnica	negat.	Malacky	-
2020040160154	M	44	2020-04-01	X00001000008 - OM Corona MA Nemocnica	negat.	Malacky	-
2020040160155	M	55	2020-04-01	X00001000008 - OM Corona MA Nemocnica	negat.	Malacky	-
2020040160156	M	30	2020-04-01	X00001000008 - OM Corona MA Nemocnica	negat.	Malacky	-
2020040160157	M	27	2020-04-01	X00001000008 - OM Corona MA Nemocnica	negat.	Malacky	-
2020040160158	F	50	2020-04-01	X00001000008 - OM Corona MA Nemocnica	negat.	Malacky	-
2020040160159	M	34	2020-04-01	X00001000008 - OM Corona MA Nemocnica	negat.	Malacky	-
2020040160160	M	26	2020-04-01	X00001000008 - OM Corona MA Nemocnica	negat.	Malacky	-
2020040160161	F	18	2020-04-01	X00001000008 - OM Corona MA Nemocnica	negat.	Malacky	-
2020040160162	F	32	2020-04-01	X00001000008 - OM Corona MA Nemocnica	negat.	Malacky	-
2020040160163	M	33	2020-04-01	X00001000005 - OM Corona BA GBC	negat.	Bratislava	-
2020040160164	M	41	2020-04-01	X00001000005 - OM Corona BA GBC	negat.	Bratislava	-
2020040160165	F	53	2020-04-01	X00001000005 - OM Corona BA GBC	negat.	Bratislava	-
2020040160166	F	91	2020-04-01	X00001000005 - OM Corona BA GBC	negat.	Bratislava	-
2020040160167	F	61	2020-04-01	X00001000005 - OM Corona BA GBC	negat.	Bratislava	-
2020040160168	M	64	2020-04-01	X00001000005 - OM Corona BA GBC	negat.	Bratislava	-
2020040160169	M	32	2020-04-01	X00001000005 - OM Corona BA GBC	negat.	Bratislava	-
2020040160170	F	25	2020-04-01	X00001000005 - OM Corona BA GBC	negat.	Bratislava	-
2020040160171	F	47	2020-04-01	X00001000005 - OM Corona BA GBC	negat.	Bratislava	-
2020040160172	M	44	2020-04-01	X00001000005 - OM Corona BA GBC	negat.	Bratislava	-
2020040160173	M	61	2020-04-01	X00001000005 - OM Corona BA GBC	negat.	Bratislava	-
2020040160174	M	34	2020-04-01	X00001000005 - OM Corona BA GBC	negat.	Bratislava	-
2020040160175	M	26	2020-04-01	X00001000005 - OM Corona BA GBC	negat.	Bratislava	-
2020040160176	F	41	2020-04-01	X00001000005 - OM Corona BA GBC	negat.	Bratislava	-
2020040160177	F	36	2020-04-01	X00001000005 - OM Corona BA GBC	negat.	Bratislava	-
2020040160178	F	23	2020-04-01	X00001000005 - OM Corona BA GBC	negat.	Bratislava	-
2020040160179	M	38	2020-04-01	X00001000005 - OM Corona BA GBC	negat.	Bratislava	-
2020040160180	F	42	2020-04-01	X00001000005 - OM Corona BA GBC	negat.	Bratislava	-
2020040160181	M	40	2020-04-01	X00001000005 - OM Corona BA GBC	negat.	Bratislava	-
2020040160182	M	54	2020-04-01	X00001000005 - OM Corona BA GBC	negat.	Bratislava	-
2020040160183	F	31	2020-04-01	P69786020201 - všeobecný lekár	negat.	Dunajská Streda	-
2020040160184	F	38	2020-04-01	X00001000005 - OM Corona BA GBC	negat.	Bratislava	-
2020040160185	M	30	2020-04-01	X00001000005 - OM Corona BA GBC	negat.	Bratislava	-
2020040160186	F	29	2020-04-01	P99765020201 - IVJAR, s.r.o.	negat.	Šaľa	-
2020040160187	M	50	2020-04-01	X00001000005 - OM Corona BA GBC	negat.	Bratislava	-
2020040160188	M	43	2020-04-01	X00001000005 - OM Corona BA GBC	negat.	Bratislava	-
2020040160189	F	29	2020-04-01	X00001000005 - OM Corona BA GBC	negat.	Bratislava	-
2020040160190	F	56	2020-04-01	X00001000005 - OM Corona BA GBC	negat.	Bratislava	-
2020040160191	M	57	2020-04-01	X00001000005 - OM Corona BA GBC	negat.	Bratislava	-
2020040160192	M	30	2020-04-01	P72287020201 - Všeobecný lekár pre dospelých	negat.	Bratislava	-
2020040160193	F	52	2020-04-01	X00001000008 - OM Corona MA Nemocnica	negat.	Malacky	-
2020040160194	M	40	2020-04-01	X00001000008 - OM Corona MA Nemocnica	negat.	Malacky	-
2020040160195	M	37	2020-04-01	X00001000008 - OM Corona MA Nemocnica	negat.	Malacky	-
2020040160196	M	32	2020-04-01	X00001000008 - OM Corona MA Nemocnica	negat.	Malacky	-
2020040160197	M	44	2020-04-01	X00001000008 - OM Corona MA Nemocnica	negat.	Malacky	-
2020040160198	M	41	2020-04-01	X00001000008 - OM Corona MA Nemocnica	negat.	Malacky	-
2020040160199	F	32	2020-04-01	X00001000008 - OM Corona MA Nemocnica	negat.	Malacky	-
2020040160200	M	55	2020-04-01	X00001000008 - OM Corona MA Nemocnica	negat.	Malacky	-
2020040160201	F	38	2020-04-01	X00001000008 - OM Corona MA Nemocnica	negat.	Malacky	-
2020040160202	F	46	2020-04-01	P36845001101 - Univerzitná nemocnica - Nemocnica sv. Michala, a.s.-Interné odd..	negat.	Bratislava	-
2020040160203	M	51	2020-04-01	P36845010201 - Univerzitná nemocnica - Nem.sv.Michala, chirurg	negat.	Bratislava	-
2020040160204	M	48	2020-04-01	P36845001203 - Univerzitná nemocnica - Nem.sv.Michala,Interná ambulancia	negat.	Bratislava	-
2020040160205	F	54	2020-04-01	P36845025101 - Univerzitná nemocnica - Nem.sv.Michala, OAIM	negat.	Bratislava	-
2020040160206	M	49	2020-04-01	P36845001101 - Univerzitná nemocnica - Nemocnica sv. Michala, a.s.-Interné odd..	negat.	Bratislava	-
2020040160207	F	35	2020-04-01	P36845001101 - Univerzitná nemocnica - Nemocnica sv. Michala, a.s.-Interné odd..	negat.	Bratislava	-
2020040160208	M	47	2020-04-01	P36845010101 - Univerzitná nemocnica - Nem.sv.Michala, chirurgické odd.	negat.	Bratislava	-
2020040160209	M	68	2020-04-01	P36845001101 - Univerzitná nemocnica - Nemocnica sv. Michala, a.s.-Interné odd..	negat.	Bratislava	-
2020040160210	M	49	2020-04-01	P36845037201 - Univerzitná nemocnica - Nem.sv.Michala,neurochirurg	negat.	Bratislava	-
2020040160211	M	24	2020-04-01	P36845010201 - Univerzitná nemocnica - Nem.sv.Michala, chirurg	negat.	Bratislava	-
2020040160212	F	35	2020-04-01	P36845001101 - Univerzitná nemocnica - Nemocnica sv. Michala, a.s.-Interné odd..	negat.	Bratislava	-
2020040160213	M	35	2020-04-01	P36845001101 - Univerzitná nemocnica - Nemocnica sv. Michala, a.s.-Interné odd..	negat.	Bratislava	-
2020040160214	M	38	2020-04-01	P36845001101 - Univerzitná nemocnica - Nemocnica sv. Michala, a.s.-Interné odd..	negat.	Bratislava	-
2020040160215	M	48	2020-04-01	P36845010201 - Univerzitná nemocnica - Nem.sv.Michala, chirurg	negat.	Bratislava	-
2020040160216	F	59	2020-04-01	P36845001203 - Univerzitná nemocnica - Nem.sv.Michala,Interná ambulancia	negat.	Bratislava	-
2020040160217	F	43	2020-04-01	P36845025101 - Univerzitná nemocnica - Nem.sv.Michala, OAIM	negat.	Bratislava	-
2020040160218	F	39	2020-04-01	P36845025101 - Univerzitná nemocnica - Nem.sv.Michala, OAIM	negat.	Bratislava	-
2020040160219	M	42	2020-04-01	X00001000005 - OM Corona BA GBC	negat.	Bratislava	-
2020040160220	M	50	2020-04-01	X00001000005 - OM Corona BA GBC	negat.	Bratislava	-
2020040160221	F	44	2020-04-01	X00001000005 - OM Corona BA GBC	negat.	Bratislava	-
2020040160222	M	55	2020-04-01	X00001000005 - OM Corona BA GBC	negat.	Bratislava	-
2020040160223	F	52	2020-04-01	X00001000005 - OM Corona BA GBC	negat.	Bratislava	-
2020040160224	M	39	2020-04-01	X00001000005 - OM Corona BA GBC	negat.	Bratislava	-
2020040160225	M	35	2020-04-01	X00001000005 - OM Corona BA GBC	negat.	Bratislava	-
2020040160226	M	33	2020-04-01	X00001000005 - OM Corona BA GBC	negat.	Bratislava	-
2020040160227	F	24	2020-04-01	X00001000005 - OM Corona BA GBC	negat.	Bratislava	-
2020040160228	F	56	2020-04-01	X00001000005 - OM Corona BA GBC	negat.	Bratislava	-
2020040160229	F	42	2020-04-01	X00001000005 - OM Corona BA GBC	negat.	Bratislava	-
2020040160230	F	41	2020-04-01	X00001000005 - OM Corona BA GBC	negat.	Bratislava	-
2020040160231	F	52	2020-04-01	X00001000005 - OM Corona BA GBC	negat.	Bratislava	-
2020040160232	M	45	2020-04-01	X00001000005 - OM Corona BA GBC	negat.	Bratislava	-
2020040160233	F	43	2020-04-01	X00001000005 - OM Corona BA GBC	negat.	Bratislava	-
2020040160234	F	72	2020-04-01	P59086020201 - MEDANTE Clinic, s.r.o. - APL pre dospelých	negat.	Bratislava	-
2020040160235	F	47	2020-04-01	X00001000005 - OM Corona BA GBC	negat.	Bratislava	-
2020040160236	F	42	2020-04-01	X00001000005 - OM Corona BA GBC	negat.	Bratislava	-
2020040160237	F	32	2020-04-01	X00006000002 - Centrálny príjem MDX	negat.	Nitra	-
2020040160238	F	37	2020-04-01	X00006000002 - Centrálny príjem MDX	negat.	Nitra	-
2020040160239	M	17	2020-04-01	X00001000006 - OM Corona NR Novozamocka	negat.	Nitra	-
2020040160240	M	43	2020-04-01	X00006000002 - Centrálny príjem MDX	negat.	Nitra	-
2020040160241	F	31	2020-04-01	X00001000006 - OM Corona NR Novozamocka	negat.	Nitra	-
2020040160242	M	35	2020-04-01	X00001000006 - OM Corona NR Novozamocka	negat.	Nitra	-
2020040160243	F	39	2020-04-01	X00001000006 - OM Corona NR Novozamocka	negat.	Nitra	-
2020040160244	M	74	2020-04-01	X00001000006 - OM Corona NR Novozamocka	negat.	Nitra	-
2020040160245	F	41	2020-04-01	X00001000006 - OM Corona NR Novozamocka	negat.	Nitra	-
2020040160246	F	44	2020-04-01	P60780020201 - Praktická ambulancia s.r.o. - všeobecný lekár	negat.	Bratislava	-
2020040160247	M	45	2020-04-01	P94462020201 - MEDICÍNSKE ZARIADENIE MLYNSKÁ DOLINA, s.r.o. - všeobecný lekár	negat.	Bratislava	-
2020040260002	F	50	2020-04-02	P68335025101 - CINRE, Anesteziológia	negat.	Bratislava	-
2020040260003	M	71	2020-04-02	P68335025101 - CINRE, Anesteziológia	negat.	Bratislava	-
2020040260004	M	22	2020-04-02	X00001000005 - OM Corona BA GBC	negat.	Bratislava	-
2020040260005	F	36	2020-04-02	X00001000005 - OM Corona BA GBC	negat.	Bratislava	-
2020040260006	M	41	2020-04-02	X00001000005 - OM Corona BA GBC	negat.	Bratislava	-
2020040260007	F	35	2020-04-02	X00001000005 - OM Corona BA GBC	negat.	Bratislava	-
2020040260008	M	41	2020-04-02	X00001000005 - OM Corona BA GBC	negat.	Bratislava	-
2020040260009	F	43	2020-04-02	X00001000005 - OM Corona BA GBC	negat.	Bratislava	-
2020040260010	M	15	2020-04-02	X00001000005 - OM Corona BA GBC	negat.	Bratislava	-
2020040260011	M	38	2020-04-02	X00001000005 - OM Corona BA GBC	negat.	Bratislava	-
2020040260012	F	19	2020-04-02	X00001000005 - OM Corona BA GBC	negat.	Bratislava	-
2020040260013	M	44	2020-04-02	X00001000005 - OM Corona BA GBC	negat.	Bratislava	-
2020040260014	M	19	2020-04-02	X00001000005 - OM Corona BA GBC	negat.	Bratislava	-
2020040260015	M	23	2020-04-02	X00001000005 - OM Corona BA GBC	negat.	Bratislava	-
2020040260016	F	48	2020-04-02	X00001000005 - OM Corona BA GBC	negat.	Bratislava	-
2020040260017	M	42	2020-04-02	X00001000005 - OM Corona BA GBC	negat.	Bratislava	-
2020040260018	F	26	2020-04-02	X00001000005 - OM Corona BA GBC	negat.	Bratislava	-
2020040260019	M	69	2020-04-02	X00001000005 - OM Corona BA GBC	negat.	Bratislava	-
2020040260020	F	44	2020-04-02	X00001000005 - OM Corona BA GBC	negat.	Bratislava	-
2020040260021	M	33	2020-04-02	X00001000005 - OM Corona BA GBC	negat.	Bratislava	-
2020040260022	F	30	2020-04-02	X00001000005 - OM Corona BA GBC	negat.	Bratislava	-
2020040260023	M	57	2020-04-02	X00001000005 - OM Corona BA GBC	negat.	Bratislava	-
2020040260024	M	36	2020-04-02	X00001000005 - OM Corona BA GBC	negat.	Bratislava	-
2020040260025	F	27	2020-04-02	X00001000005 - OM Corona BA GBC	negat.	Bratislava	-
2020040260026	M	35	2020-04-02	X00001000005 - OM Corona BA GBC	negat.	Bratislava	-
2020040260027	F	35	2020-04-02	X00001000005 - OM Corona BA GBC	negat.	Bratislava	-
2020040260028	F	53	2020-04-01	X00001000007 - OM Corona KE Magnezitárska	negat.	Košice	-
2020040260029	M	37	2020-04-01	X00001000007 - OM Corona KE Magnezitárska	negat.	Košice	-
2020040260030	M	38	2020-04-01	X00001000007 - OM Corona KE Magnezitárska	negat.	Košice	-
2020040260031	F	46	2020-04-01	X00001000007 - OM Corona KE Magnezitárska	negat.	Košice	-
2020040260032	F	31	2020-04-01	X00001000007 - OM Corona KE Magnezitárska	negat.	Košice	-
2020040260033	F	45	2020-04-01	X00001000007 - OM Corona KE Magnezitárska	negat.	Košice	-
2020040260034	F	34	2020-04-01	X00001000007 - OM Corona KE Magnezitárska	negat.	Košice	-
2020040260035	M	40	2020-04-01	X00001000007 - OM Corona KE Magnezitárska	negat.	Košice	-
2020040260036	M	47	2020-04-01	X00001000007 - OM Corona KE Magnezitárska	negat.	Košice	-
2020040260037	M	44	2020-04-01	X00001000007 - OM Corona KE Magnezitárska	negat.	Košice	-
2020040260038	F	66	2020-04-01	X00001000007 - OM Corona KE Magnezitárska	negat.	Košice	-
2020040260039	M	33	2020-04-01	X00001000007 - OM Corona KE Magnezitárska	negat.	Košice	-
2020040260040	F	51	2020-04-01	X00001000007 - OM Corona KE Magnezitárska	negat.	Košice	-
2020040260041	M	47	2020-04-01	X00001000007 - OM Corona KE Magnezitárska	negat.	Košice	-
2020040260042	M	45	2020-04-01	X00001000007 - OM Corona KE Magnezitárska	negat.	Košice	-
2020040260043	F	59	2020-04-01	X00001000007 - OM Corona KE Magnezitárska	negat.	Košice	-
2020040260044	M	25	2020-04-01	X00001000007 - OM Corona KE Magnezitárska	negat.	Košice	-
2020040260045	M	43	2020-04-01	X00001000007 - OM Corona KE Magnezitárska	negat.	Košice	-
2020040260046	M	41	2020-04-01	X00001000007 - OM Corona KE Magnezitárska	posit.	Košice	-
2020040260047	F	35	2020-04-01	X00001000007 - OM Corona KE Magnezitárska	negat.	Košice	-
2020040260048	F	63	2020-04-01	X00001000007 - OM Corona KE Magnezitárska	negat.	Košice	-
2020040260049	M	35	2020-04-01	X00001000007 - OM Corona KE Magnezitárska	negat.	Košice	-
2020040260050	M	28	2020-04-01	X00001000007 - OM Corona KE Magnezitárska	negat.	Košice	-
2020040260051	F	23	2020-04-01	X00001000007 - OM Corona KE Magnezitárska	negat.	Košice	-
2020040260052	M	39	2020-04-01	X00001000007 - OM Corona KE Magnezitárska	negat.	Košice	-
2020040260053	M	17	2020-04-01	X00001000007 - OM Corona KE Magnezitárska	negat.	Košice	-
2020040260054	M	38	2020-04-01	X00001000007 - OM Corona KE Magnezitárska	negat.	Košice	-
2020040260055	F	49	2020-04-01	X00001000007 - OM Corona KE Magnezitárska	negat.	Košice	-
2020040260056	F	32	2020-04-01	X00001000007 - OM Corona KE Magnezitárska	negat.	Košice	-
2020040260057	M	22	2020-04-01	X00001000007 - OM Corona KE Magnezitárska	negat.	Košice	-
2020040260058	F	42	2020-04-01	X00001000007 - OM Corona KE Magnezitárska	negat.	Košice	-
2020040260059	M	37	2020-04-01	X00001000007 - OM Corona KE Magnezitárska	negat.	Košice	-
2020040260060	F	48	2020-04-01	X00001000007 - OM Corona KE Magnezitárska	negat.	Košice	-
2020040260061	M	19	2020-04-01	X00001000007 - OM Corona KE Magnezitárska	negat.	Košice	-
2020040260062	M	20	2020-04-01	X00001000007 - OM Corona KE Magnezitárska	negat.	Košice	-
2020040260063	M	24	2020-04-01	X00001000007 - OM Corona KE Magnezitárska	negat.	Košice	-
2020040260064	M	27	2020-04-01	X00001000007 - OM Corona KE Magnezitárska	negat.	Košice	-
2020040260065	F	42	2020-04-01	X00001000007 - OM Corona KE Magnezitárska	negat.	Košice	-
2020040260066	F	46	2020-04-01	X00001000007 - OM Corona KE Magnezitárska	negat.	Košice	-
2020040260067	M	47	2020-04-02	X00001000009 - Mobilné OM Corona	negat.	Bratislava	-
2020040260068	M	47	2020-04-02	X00001000009 - Mobilné OM Corona	negat.	Bratislava	-
2020040260069	M	38	2020-04-02	X00001000009 - Mobilné OM Corona	negat.	Bratislava	-
2020040260070	F	31	2020-04-02	X00001000009 - Mobilné OM Corona	negat.	Bratislava	-
2020040260071	M	40	2020-04-02	X00001000009 - Mobilné OM Corona	negat.	Bratislava	-
2020040260072	F	23	2020-04-02	X00001000009 - Mobilné OM Corona	negat.	Bratislava	-
2020040260073	M	37	2020-04-02	X00001000009 - Mobilné OM Corona	negat.	Bratislava	-
2020040260074	F	25	2020-04-02	X00001000009 - Mobilné OM Corona	negat.	Bratislava	-
2020040260075	M	39	2020-04-02	X00001000009 - Mobilné OM Corona	negat.	Bratislava	-
2020040260076	M	61	2020-04-02	X00001000009 - Mobilné OM Corona	negat.	Bratislava	-
2020040260077	F	48	2020-04-02	X00001000009 - Mobilné OM Corona	negat.	Bratislava	-
2020040260078	F	60	2020-04-02	X00001000009 - Mobilné OM Corona	negat.	Bratislava	-
2020040260079	F	65	2020-04-02	X00001000009 - Mobilné OM Corona	negat.	Bratislava	-
2020040260081	F	55	2020-04-02	X00001000009 - Mobilné OM Corona	negat.	Bratislava	-
2020040260082	F	44	2020-04-02	X00001000009 - Mobilné OM Corona	negat.	Bratislava	-
2020040260083	M	40	2020-04-02	X00001000009 - Mobilné OM Corona	negat.	Bratislava	-
2020040260084	M	47	2020-04-02	X00001000009 - Mobilné OM Corona	negat.	Bratislava	-
2020040260085	F	38	2020-04-02	X00001000009 - Mobilné OM Corona	negat.	Bratislava	-
2020040260086	F	47	2020-04-02	X00001000009 - Mobilné OM Corona	negat.	Bratislava	-
2020040260087	F	33	2020-04-02	X00001000009 - Mobilné OM Corona	negat.	Bratislava	-
2020040260088	F	39	2020-04-02	X00001000009 - Mobilné OM Corona	negat.	Bratislava	-
2020040260089	M	43	2020-04-02	X00001000009 - Mobilné OM Corona	negat.	Bratislava	-
2020040260090	M	50	2020-04-02	X00001000009 - Mobilné OM Corona	negat.	Bratislava	-
2020040260091	F	46	2020-04-02	X00001000009 - Mobilné OM Corona	negat.	Bratislava	-
2020040260092	M	29	2020-04-02	X00001000009 - Mobilné OM Corona	negat.	Bratislava	-
2020040260093	M	58	2020-04-02	X00001000009 - Mobilné OM Corona	negat.	Bratislava	-
2020040260094	M	38	2020-04-02	X00001000009 - Mobilné OM Corona	negat.	Bratislava	-
2020040260095	F	32	2020-04-02	X00001000009 - Mobilné OM Corona	negat.	Bratislava	-
2020040260096	M	45	2020-04-02	X00001000009 - Mobilné OM Corona	negat.	Bratislava	-
2020040260097	M	45	2020-04-02	X00001000009 - Mobilné OM Corona	negat.	Bratislava	-
2020040260098	F	42	2020-04-02	X00001000009 - Mobilné OM Corona	negat.	Bratislava	-
2020040260099	M	46	2020-04-02	X00001000008 - OM Corona MA Nemocnica	negat.	Malacky	-
2020040260100	M	43	2020-04-02	X00001000009 - Mobilné OM Corona	negat.	Bratislava	-
2020040260101	M	47	2020-04-02	X00001000009 - Mobilné OM Corona	negat.	Bratislava	-
2020040260102	F	17	2020-04-02	X00001000009 - Mobilné OM Corona	negat.	Bratislava	-
2020040260103	F	52	2020-04-02	X00001000009 - Mobilné OM Corona	negat.	Bratislava	-
2020040260104	F	30	2020-04-02	X00001000009 - Mobilné OM Corona	negat.	Bratislava	-
2020040260105	F	31	2020-04-02	X00001000009 - Mobilné OM Corona	negat.	Bratislava	-
2020040260106	M	55	2020-04-02	X00001000009 - Mobilné OM Corona	negat.	Bratislava	-
2020040260107	F	18	2020-04-02	X00001000009 - Mobilné OM Corona	negat.	Bratislava	-
2020040260108	M	52	2020-04-02	X00001000009 - Mobilné OM Corona	negat.	Bratislava	-
2020040260109	M	31	2020-04-02	X00001000009 - Mobilné OM Corona	negat.	Bratislava	-
2020040260110	F	45	2020-04-02	X00001000009 - Mobilné OM Corona	negat.	Bratislava	-
2020040260111	F	27	2020-04-02	X00001000009 - Mobilné OM Corona	negat.	Bratislava	-
2020040260112	M	34	2020-04-02	X00001000009 - Mobilné OM Corona	negat.	Bratislava	-
2020040260113	F	15	2020-04-02	X00001000009 - Mobilné OM Corona	negat.	Bratislava	-
2020040260114	M	28	2020-04-02	X00001000009 - Mobilné OM Corona	negat.	Bratislava	-
2020040260115	M	45	2020-04-02	X00001000008 - OM Corona MA Nemocnica	negat.	Malacky	-
2020040260116	M	45	2020-04-02	X00001000008 - OM Corona MA Nemocnica	negat.	Malacky	-
2020040260117	F	42	2020-04-02	X00001000008 - OM Corona MA Nemocnica	negat.	Malacky	-
2020040260118	M	43	2020-04-02	X00001000008 - OM Corona MA Nemocnica	negat.	Malacky	-
2020040260119	M	51	2020-04-02	X00001000008 - OM Corona MA Nemocnica	negat.	Malacky	-
2020040260120	F	30	2020-04-02	X00001000008 - OM Corona MA Nemocnica	negat.	Malacky	-
2020040260121	F	46	2020-04-02	X00001000008 - OM Corona MA Nemocnica	negat.	Malacky	-
2020040260122	F	8	2020-04-02	X00001000008 - OM Corona MA Nemocnica	negat.	Malacky	-
2020040260123	F	45	2020-04-02	X00001000009 - Mobilné OM Corona	negat.	Bratislava	-
2020040260124	F	51	2020-04-02	X00001000009 - Mobilné OM Corona	negat.	Bratislava	-
2020040260125	F	46	2020-04-02	X00001000008 - OM Corona MA Nemocnica	negat.	Malacky	-
2020040260126	F	28	2020-04-02	X00001000008 - OM Corona MA Nemocnica	negat.	Malacky	-
2020040260127	F	58	2020-04-02	X00001000008 - OM Corona MA Nemocnica	negat.	Malacky	-
2020040260128	F	63	2020-04-02	X00001000008 - OM Corona MA Nemocnica	negat.	Malacky	-
2020040260129	M	35	2020-04-02	X00001000008 - OM Corona MA Nemocnica	negat.	Malacky	-
2020040260130	F	47	2020-04-02	X00001000008 - OM Corona MA Nemocnica	negat.	Malacky	-
2020040260131	F	53	2020-04-02	X00001000008 - OM Corona MA Nemocnica	negat.	Malacky	-
2020040260132	M	42	2020-04-02	X00001000008 - OM Corona MA Nemocnica	negat.	Malacky	-
2020040260133	F	45	2020-04-02	X00001000008 - OM Corona MA Nemocnica	negat.	Malacky	-
2020040260134	M	44	2020-04-02	X00001000008 - OM Corona MA Nemocnica	negat.	Malacky	-
2020040260135	F	45	2020-04-02	X00001000008 - OM Corona MA Nemocnica	negat.	Malacky	-
2020040260136	M	76	2020-04-02	X00001000008 - OM Corona MA Nemocnica	negat.	Malacky	-
2020040260137	F	44	2020-04-02	X00001000009 - Mobilné OM Corona	negat.	Bratislava	-
2020040260138	M	78	2020-04-02	X00003000000 - RUVZ Bratislava	negat.	Bratislava	-
2020040260139	M	60	2020-04-02	P40707015205 - AN očná ambulancia	negat.	Bratislava	-
2020040260140	M	34	2020-04-02	P68335025101 - CINRE, Anesteziológia	negat.	Bratislava	-
2020040260141	F	55	2020-04-02	X00001000006 - OM Corona NR Novozamocka	negat.	Nitra	-
2020040260142	M	41	2020-04-02	X00001000006 - OM Corona NR Novozamocka	negat.	Nitra	-
2020040260143	M	54	2020-04-02	X00001000006 - OM Corona NR Novozamocka	negat.	Nitra	-
2020040260144	F	60	2020-04-02	X00001000006 - OM Corona NR Novozamocka	negat.	Nitra	-
2020040260145	F	44	2020-04-02	X00001000006 - OM Corona NR Novozamocka	negat.	Nitra	-
2020040260146	F	45	2020-04-02	X00001000006 - OM Corona NR Novozamocka	negat.	Nitra	-
2020040260147	M	39	2020-04-02	X00001000006 - OM Corona NR Novozamocka	negat.	Nitra	-
2020040260148	M	42	2020-04-02	X00001000006 - OM Corona NR Novozamocka	negat.	Nitra	-
2020040260149	M	43	2020-04-02	X00001000006 - OM Corona NR Novozamocka	negat.	Nitra	-
2020040260150	F	39	2020-04-02	X00001000006 - OM Corona NR Novozamocka	negat.	Nitra	-
2020040260151	M	71	2020-04-02	X00001000006 - OM Corona NR Novozamocka	negat.	Nitra	-
2020040260152	F	40	2020-04-02	X00001000006 - OM Corona NR Novozamocka	negat.	Nitra	-
2020040260153	M	36	2020-04-02	X00001000006 - OM Corona NR Novozamocka	negat.	Nitra	-
2020040260154	M	45	2020-04-02	X00001000006 - OM Corona NR Novozamocka	negat.	Nitra	-
2020040260155	F	49	2020-04-02	X00001000006 - OM Corona NR Novozamocka	negat.	Nitra	-
2020040260156	M	36	2020-04-02	X00001000006 - OM Corona NR Novozamocka	negat.	Nitra	-
2020040260157	M	33	2020-04-02	X00001000006 - OM Corona NR Novozamocka	negat.	Nitra	-
2020040260158	F	56	2020-04-02	X00001000006 - OM Corona NR Novozamocka	negat.	Nitra	-
2020040260159	F	43	2020-04-02	X00001000006 - OM Corona NR Novozamocka	negat.	Nitra	-
2020040260160	F	48	2020-04-02	X00001000006 - OM Corona NR Novozamocka	negat.	Nitra	-
2020040260161	F	28	2020-04-02	X00001000006 - OM Corona NR Novozamocka	negat.	Nitra	-
2020040260162	F	44	2020-04-02	X00001000006 - OM Corona NR Novozamocka	negat.	Nitra	-
2020040260163	M	56	2020-04-02	X00001000006 - OM Corona NR Novozamocka	negat.	Nitra	-
2020040260164	M	47	2020-04-02	X00001000006 - OM Corona NR Novozamocka	negat.	Nitra	-
2020040260165	M	32	2020-04-02	X00001000009 - Mobilné OM Corona	negat.	Bratislava	-
2020040260166	M	36	2020-04-02	X00001000009 - Mobilné OM Corona	negat.	Bratislava	-
2020040260167	F	29	2020-04-02	X00001000009 - Mobilné OM Corona	negat.	Bratislava	-
2020040260168	F	26	2020-04-02	X00001000009 - Mobilné OM Corona	negat.	Bratislava	-
2020040260169	F	37	2020-04-02	X00001000009 - Mobilné OM Corona	negat.	Bratislava	-
2020040260170	F	34	2020-04-02	X00001000009 - Mobilné OM Corona	negat.	Bratislava	-
2020040260171	M	45	2020-04-02	X00001000009 - Mobilné OM Corona	negat.	Bratislava	-
2020040260172	M	40	2020-04-02	X00001000009 - Mobilné OM Corona	negat.	Bratislava	-
2020040260173	M	48	2020-04-02	X00001000009 - Mobilné OM Corona	negat.	Bratislava	-
2020040260174	M	70	2020-04-02	X00001000009 - Mobilné OM Corona	negat.	Bratislava	-
2020040260175	M	35	2020-04-02	X00001000009 - Mobilné OM Corona	negat.	Bratislava	-
2020040260176	F	39	2020-04-02	X00001000009 - Mobilné OM Corona	negat.	Bratislava	-
2020040260177	M	35	2020-04-02	X00001000009 - Mobilné OM Corona	negat.	Bratislava	-
2020040260178	M	36	2020-04-02	X00001000009 - Mobilné OM Corona	negat.	Bratislava	-
2020040260179	F	34	2020-04-02	X00001000009 - Mobilné OM Corona	negat.	Bratislava	-
2020040260180	F	48	2020-04-02	X00001000009 - Mobilné OM Corona	negat.	Bratislava	-
2020040260181	F	65	2020-04-02	X00001000009 - Mobilné OM Corona	negat.	Bratislava	-
2020040260182	M	37	2020-04-02	X00001000009 - Mobilné OM Corona	negat.	Bratislava	-
2020040260183	F	9	2020-04-02	X00001000009 - Mobilné OM Corona	negat.	Bratislava	-
2020040260184	F	40	2020-04-02	X00001000009 - Mobilné OM Corona	negat.	Bratislava	-
2020040260185	M	29	2020-04-02	X00001000009 - Mobilné OM Corona	negat.	Bratislava	-
2020040260186	F	31	2020-04-02	X00001000009 - Mobilné OM Corona	negat.	Bratislava	-
2020040260187	M	36	2020-04-02	X00001000009 - Mobilné OM Corona	negat.	Bratislava	-
2020040260188	M	59	2020-04-02	X00001000009 - Mobilné OM Corona	negat.	Bratislava	-
2020040260189	M	41	2020-04-02	X00001000005 - OM Corona BA GBC	negat.	Bratislava	-
2020040260190	M	59	2020-04-02	X00001000005 - OM Corona BA GBC	negat.	Bratislava	-
2020040260191	M	35	2020-04-02	X00001000005 - OM Corona BA GBC	negat.	Bratislava	-
2020040260192	F	21	2020-04-02	X00001000005 - OM Corona BA GBC	negat.	Bratislava	-
2020040260193	M	35	2020-04-02	X00001000005 - OM Corona BA GBC	negat.	Bratislava	-
2020040260194	F	35	2020-04-02	X00001000005 - OM Corona BA GBC	negat.	Bratislava	-
2020040260195	F	35	2020-04-02	X00001000005 - OM Corona BA GBC	negat.	Bratislava	-
2020040260196	M	8	2020-04-02	X00001000005 - OM Corona BA GBC	negat.	Bratislava	-
2020040260197	M	28	2020-04-02	X00001000005 - OM Corona BA GBC	negat.	Bratislava	-
2020040260198	F	33	2020-04-02	X00001000005 - OM Corona BA GBC	negat.	Bratislava	-
2020040260199	F	55	2020-04-02	X00001000005 - OM Corona BA GBC	negat.	Bratislava	-
2020040260200	M	84	2020-04-02	X00001000005 - OM Corona BA GBC	negat.	Bratislava	-
2020040260201	M	46	2020-04-02	X00001000005 - OM Corona BA GBC	negat.	Bratislava	-
2020040260202	M	37	2020-04-02	X00001000005 - OM Corona BA GBC	negat.	Bratislava	-
2020040260203	F	30	2020-04-02	X00001000005 - OM Corona BA GBC	negat.	Bratislava	-
2020040260204	F	34	2020-04-02	X00001000005 - OM Corona BA GBC	negat.	Bratislava	-
2020040260205	F	59	2020-04-02	X00001000005 - OM Corona BA GBC	negat.	Bratislava	-
2020040260206	F	80	2020-04-02	X00001000005 - OM Corona BA GBC	negat.	Bratislava	-
2020040260207	M	34	2020-04-02	X00001000005 - OM Corona BA GBC	negat.	Bratislava	-
2020040260208	M	44	2020-04-02	X00001000005 - OM Corona BA GBC	negat.	Bratislava	-
2020040260209	M	40	2020-04-02	X00001000005 - OM Corona BA GBC	negat.	Bratislava	-
2020040260210	F	59	2020-04-02	X00001000005 - OM Corona BA GBC	negat.	Bratislava	-
2020040260211	M	29	2020-04-02	X00001000005 - OM Corona BA GBC	negat.	Bratislava	-
2020040260212	M	64	2020-04-02	X00001000006 - OM Corona NR Novozamocka	negat.	Nitra	-
2020040260213	M	52	2020-04-02	X00001000008 - OM Corona MA Nemocnica	negat.	Malacky	-
2020040260214	F	30	2020-04-02	X00001000008 - OM Corona MA Nemocnica	negat.	Malacky	-
2020040260215	M	26	2020-04-02	X00001000008 - OM Corona MA Nemocnica	negat.	Malacky	-
2020040260216	M	45	2020-04-02	X00001000008 - OM Corona MA Nemocnica	negat.	Malacky	-
2020040260217	F	33	2020-04-02	X00001000008 - OM Corona MA Nemocnica	negat.	Malacky	-
2020040260218	M	44	2020-04-02	X00001000008 - OM Corona MA Nemocnica	negat.	Malacky	-
2020040260219	F	52	2020-04-02	X00001000008 - OM Corona MA Nemocnica	negat.	Malacky	-
2020040260220	F	21	2020-04-02	X00001000008 - OM Corona MA Nemocnica	negat.	Malacky	-
2020040260221	F	31	2020-04-02	X00001000008 - OM Corona MA Nemocnica	negat.	Malacky	-
2020040260222	F	25	2020-04-02	X00001000008 - OM Corona MA Nemocnica	negat.	Malacky	-
2020040260223	M	34	2020-04-02	X00001000006 - OM Corona NR Novozamocka	posit.	Nitra	-
2020040260224	F	59	2020-04-02	X00001000006 - OM Corona NR Novozamocka	negat.	Nitra	-
2020040260225	F	61	2020-04-02	X00001000008 - OM Corona MA Nemocnica	negat.	Malacky	-
2020040260226	M	25	2020-04-02	X00001000006 - OM Corona NR Novozamocka	negat.	Nitra	-
2020040260227	M	43	2020-04-02	X00001000008 - OM Corona MA Nemocnica	negat.	Malacky	-
2020040260228	M	37	2020-04-02	X00001000008 - OM Corona MA Nemocnica	negat.	Malacky	-
2020040260229	F	45	2020-04-02	X00001000006 - OM Corona NR Novozamocka	negat.	Nitra	-
2020040260230	M	41	2020-04-02	X00001000006 - OM Corona NR Novozamocka	negat.	Nitra	-
2020040260231	M	38	2020-04-02	X00001000006 - OM Corona NR Novozamocka	negat.	Nitra	-
2020040260232	M	46	2020-04-02	X00001000006 - OM Corona NR Novozamocka	negat.	Nitra	-
2020040260233	M	45	2020-04-02	X00001000006 - OM Corona NR Novozamocka	negat.	Nitra	-
2020040260234	M	64	2020-04-02	X00001000008 - OM Corona MA Nemocnica	negat.	Malacky	-
2020040260235	M	34	2020-04-02	X00001000006 - OM Corona NR Novozamocka	negat.	Nitra	-
2020040260236	F	28	2020-04-02	X00001000006 - OM Corona NR Novozamocka	negat.	Nitra	-
2020040260237	F	17	2020-04-02	X00001000006 - OM Corona NR Novozamocka	negat.	Nitra	-
2020040260238	F	26	2020-04-02	X00001000006 - OM Corona NR Novozamocka	negat.	Nitra	-
2020040260239	M	38	2020-04-02	X00001000008 - OM Corona MA Nemocnica	negat.	Malacky	-
2020040260240	F	27	2020-04-02	X00001000006 - OM Corona NR Novozamocka	negat.	Nitra	-
2020040260241	M	36	2020-04-02	X00001000008 - OM Corona MA Nemocnica	negat.	Malacky	-
2020040260242	M	46	2020-04-02	P06035020201 - Hippokrates, s.r.o. - ambulancia všeobecného lekárstva	negat.	Nitra	-
2020040260245	F	37	2020-04-02	P40707015103 - AN Očná klinika UNBA	negat.	Bratislava	-
2020040260246	M	76	2020-04-02	P40707014210 - AN - otolaryngológ	negat.	Bratislava	-
2020040260247	F	36	2020-04-02	X00001000009 - Mobilné OM Corona	negat.	Bratislava	-
2020040260248	F	54	2020-04-02	X00001000009 - Mobilné OM Corona	negat.	Bratislava	-
2020040260249	F	25	2020-04-02	X00001000009 - Mobilné OM Corona	negat.	Bratislava	-
2020040260250	M	36	2020-04-02	X00001000009 - Mobilné OM Corona	negat.	Bratislava	-
2020040260251	F	59	2020-04-02	X00001000009 - Mobilné OM Corona	negat.	Bratislava	-
2020040260252	M	37	2020-04-02	X00001000009 - Mobilné OM Corona	negat.	Bratislava	-
2020040260253	F	44	2020-04-02	X00001000009 - Mobilné OM Corona	negat.	Bratislava	-
2020040260254	M	49	2020-04-02	X00001000009 - Mobilné OM Corona	negat.	Bratislava	-
2020040260255	M	39	2020-04-02	X00001000009 - Mobilné OM Corona	negat.	Bratislava	-
2020040260256	M	35	2020-04-02	X00001000009 - Mobilné OM Corona	negat.	Bratislava	-
2020040260257	F	29	2020-04-02	X00001000009 - Mobilné OM Corona	negat.	Bratislava	-
2020040260258	M	33	2020-04-02	X00001000009 - Mobilné OM Corona	negat.	Bratislava	-
2020040260259	F	47	2020-04-02	X00001000009 - Mobilné OM Corona	negat.	Bratislava	-
2020040260260	F	26	2020-04-02	X00001000009 - Mobilné OM Corona	negat.	Bratislava	-
2020040260261	M	38	2020-04-02	X00001000009 - Mobilné OM Corona	negat.	Bratislava	-
2020040260262	M	45	2020-04-02	X00001000009 - Mobilné OM Corona	negat.	Bratislava	-
2020040260263	F	51	2020-04-02	X00001000009 - Mobilné OM Corona	negat.	Bratislava	-
2020040260264	M	40	2020-04-02	X00001000009 - Mobilné OM Corona	negat.	Bratislava	-
2020040260265	M	29	2020-04-02	X00001000009 - Mobilné OM Corona	negat.	Bratislava	-
2020040260266	F	64	2020-04-02	X00001000009 - Mobilné OM Corona	negat.	Bratislava	-
2020040260267	M	34	2020-04-02	X00001000009 - Mobilné OM Corona	negat.	Bratislava	-
2020040260268	M	44	2020-04-02	X00001000009 - Mobilné OM Corona	negat.	Bratislava	-
2020040260269	M	43	2020-04-02	X00001000009 - Mobilné OM Corona	negat.	Bratislava	-
2020040260270	M	39	2020-04-02	X00001000009 - Mobilné OM Corona	negat.	Bratislava	-
2020040260271	F	28	2020-04-02	X00001000009 - Mobilné OM Corona	negat.	Bratislava	-
2020040260272	M	37	2020-04-02	X00001000009 - Mobilné OM Corona	negat.	Bratislava	-
2020040260273	M	52	2020-04-02	X00001000009 - Mobilné OM Corona	negat.	Bratislava	-
2020040260274	M	38	2020-04-02	X00001000009 - Mobilné OM Corona	negat.	Bratislava	-
2020040260275	F	42	2020-04-02	X00001000009 - Mobilné OM Corona	negat.	Bratislava	-
2020040260276	M	47	2020-04-02	X00001000009 - Mobilné OM Corona	negat.	Bratislava	-
2020040260277	M	26	2020-04-02	X00001000009 - Mobilné OM Corona	negat.	Bratislava	-
2020040260278	M	21	2020-04-02	X00001000009 - Mobilné OM Corona	negat.	Bratislava	-
2020040260279	M	45	2020-04-02	X00001000009 - Mobilné OM Corona	negat.	Bratislava	-
2020040260280	M	45	2020-04-02	X00001000009 - Mobilné OM Corona	negat.	Bratislava	-
2020040260281	F	30	2020-04-02	X00001000009 - Mobilné OM Corona	negat.	Bratislava	-
2020040260282	F	33	2020-04-02	X00001000009 - Mobilné OM Corona	negat.	Bratislava	-
2020040260283	F	40	2020-04-02	X00001000009 - Mobilné OM Corona	negat.	Bratislava	-
2020040260284	F	29	2020-04-02	X00001000009 - Mobilné OM Corona	negat.	Bratislava	-
2020040260285	M	32	2020-04-02	X00001000009 - Mobilné OM Corona	negat.	Bratislava	-
2020040260286	M	52	2020-04-02	X00001000009 - Mobilné OM Corona	negat.	Bratislava	-
2020040260287	F	39	2020-04-02	X00001000009 - Mobilné OM Corona	negat.	Bratislava	-
2020040260288	F	30	2020-04-02	X00001000009 - Mobilné OM Corona	negat.	Bratislava	-
2020040260289	M	33	2020-04-02	X00001000009 - Mobilné OM Corona	negat.	Bratislava	-
2020040260290	F	29	2020-04-02	X00001000009 - Mobilné OM Corona	negat.	Bratislava	-
2020040260291	F	43	2020-04-02	X00001000009 - Mobilné OM Corona	negat.	Bratislava	-
2020040260292	F	46	2020-04-02	X00001000009 - Mobilné OM Corona	negat.	Bratislava	-
2020040260293	F	48	2020-04-02	X00001000009 - Mobilné OM Corona	negat.	Bratislava	-
2020040260294	F	25	2020-04-02	X00001000009 - Mobilné OM Corona	negat.	Bratislava	-
2020040260295	M	43	2020-04-02	X00001000009 - Mobilné OM Corona	negat.	Bratislava	-
2020040260296	F	27	2020-04-02	X00001000009 - Mobilné OM Corona	negat.	Bratislava	-
2020040260297	F	28	2020-04-02	X00001000009 - Mobilné OM Corona	negat.	Bratislava	-
2020040260298	F	27	2020-04-02	X00001000009 - Mobilné OM Corona	negat.	Bratislava	-
2020040260299	F	43	2020-04-02	X00001000009 - Mobilné OM Corona	negat.	Bratislava	-
2020040260300	M	43	2020-04-02	X00001000009 - Mobilné OM Corona	negat.	Bratislava	-
2020040260301	M	39	2020-04-02	X00001000009 - Mobilné OM Corona	negat.	Bratislava	-
2020040260302	F	29	2020-04-02	X00001000009 - Mobilné OM Corona	negat.	Bratislava	-
2020040360001	M	44	2020-04-02	X00001000006 - OM Corona NR Novozamocka	negat.	Nitra	-
2020040360002	F	26	2020-04-02	X00001000006 - OM Corona NR Novozamocka	negat.	Nitra	-
2020040360003	F	97	2020-04-01	X00001000005 - OM Corona BA GBC	negat.	Bratislava	-
2020040360004	F	25	2020-04-02	X00001000006 - OM Corona NR Novozamocka	negat.	Nitra	-
2020040360005	M	20	2020-04-02	X00001000006 - OM Corona NR Novozamocka	negat.	Nitra	-
2020040360006	M	31	2020-04-03	X00003000000 - RUVZ Bratislava	negat.	Bratislava	-
2020040360007	F	39	2020-04-03	P40707184805 - AN Odd. urgentného príjmu	negat.	Bratislava	-
2020040360008	M	59	2020-04-03	P40707010103a - AN JIS II chirurgická klinika LF UK a UNB	negat.	Bratislava	-
2020040360009	F	0	2020-04-03	X00003000000 - RUVZ Bratislava	negat.	Bratislava	-
2020040360010	F	19	2020-04-03	X00001000005 - OM Corona BA GBC	negat.	Bratislava	-
2020040360011	F	44	2020-04-03	X00001000005 - OM Corona BA GBC	negat.	Bratislava	-
2020040360012	F	43	2020-04-03	X00001000005 - OM Corona BA GBC	negat.	Bratislava	-
2020040360013	F	36	2020-04-03	X00001000005 - OM Corona BA GBC	negat.	Bratislava	-
2020040360014	F	20	2020-04-03	X00001000005 - OM Corona BA GBC	negat.	Bratislava	-
2020040360015	F	34	2020-04-03	X00001000005 - OM Corona BA GBC	negat.	Bratislava	-
2020040360016	F	28	2020-04-03	X00001000005 - OM Corona BA GBC	negat.	Bratislava	-
2020040360017	F	44	2020-04-03	X00001000005 - OM Corona BA GBC	negat.	Bratislava	-
2020040360018	M	36	2020-04-03	X00001000005 - OM Corona BA GBC	negat.	Bratislava	-
2020040360019	F	29	2020-04-03	X00001000005 - OM Corona BA GBC	negat.	Bratislava	-
2020040360020	M	50	2020-04-03	X00001000005 - OM Corona BA GBC	negat.	Bratislava	-
2020040360021	F	31	2020-04-03	X00001000005 - OM Corona BA GBC	negat.	Bratislava	-
2020040360022	M	21	2020-04-03	X00001000005 - OM Corona BA GBC	negat.	Bratislava	-
2020040360023	F	71	2020-04-03	X00001000005 - OM Corona BA GBC	negat.	Bratislava	-
2020040360024	F	43	2020-04-03	X00001000005 - OM Corona BA GBC	negat.	Bratislava	-
2020040360025	M	46	2020-04-03	X00001000005 - OM Corona BA GBC	negat.	Bratislava	-
2020040360026	M	30	2020-04-03	X00001000005 - OM Corona BA GBC	negat.	Bratislava	-
2020040360027	F	39	2020-04-03	X00001000005 - OM Corona BA GBC	negat.	Bratislava	-
2020040360028	F	46	2020-04-03	X00001000005 - OM Corona BA GBC	negat.	Bratislava	-
2020040360029	F	35	2020-04-03	X00001000005 - OM Corona BA GBC	negat.	Bratislava	-
2020040360030	M	73	2020-04-03	X00001000005 - OM Corona BA GBC	negat.	Bratislava	-
2020040360031	F	66	2020-04-03	X00001000009 - Mobilné OM Corona	negat.	Bratislava	-
2020040360032	F	51	2020-04-03	X00001000009 - Mobilné OM Corona	negat.	Bratislava	-
2020040360033	F	49	2020-04-03	X00001000009 - Mobilné OM Corona	negat.	Bratislava	-
2020040360034	F	58	2020-04-03	X00001000009 - Mobilné OM Corona	negat.	Bratislava	-
2020040360035	M	32	2020-04-03	X00001000009 - Mobilné OM Corona	negat.	Bratislava	-
2020040360036	M	6	2020-04-03	X00001000005 - OM Corona BA GBC	negat.	Bratislava	-
2020040360037	M	50	2020-04-03	X00001000005 - OM Corona BA GBC	negat.	Bratislava	-
2020040360038	M	60	2020-04-03	X00001000005 - OM Corona BA GBC	negat.	Bratislava	-
2020040360039	F	56	2020-04-03	X00001000009 - Mobilné OM Corona	negat.	Bratislava	-
2020040360040	M	35	2020-04-03	X00001000009 - Mobilné OM Corona	negat.	Bratislava	-
2020040360041	F	33	2020-04-03	X00001000009 - Mobilné OM Corona	negat.	Bratislava	-
2020040360042	M	54	2020-04-03	X00001000009 - Mobilné OM Corona	negat.	Bratislava	-
2020040360043	F	31	2020-04-03	X00001000009 - Mobilné OM Corona	negat.	Bratislava	-
2020040360044	F	51	2020-04-03	X00001000009 - Mobilné OM Corona	negat.	Bratislava	-
2020040360045	F	61	2020-04-03	X00001000009 - Mobilné OM Corona	negat.	Bratislava	-
2020040360046	M	40	2020-04-03	X00001000009 - Mobilné OM Corona	negat.	Bratislava	-
2020040360047	F	50	2020-04-03	X00001000009 - Mobilné OM Corona	negat.	Bratislava	-
2020040360048	F	59	2020-04-03	X00001000009 - Mobilné OM Corona	negat.	Bratislava	-
2020040360049	M	74	2020-04-03	P40707001104 - AN IV.interná klinika	negat.	Bratislava	-
2020040360050	F	43	2020-04-03	X00001000005 - OM Corona BA GBC	negat.	Bratislava	-
2020040360051	M	63	2020-04-03	X00001000005 - OM Corona BA GBC	negat.	Bratislava	-
2020040360052	M	45	2020-04-03	X00001000005 - OM Corona BA GBC	negat.	Bratislava	-
2020040360053	M	23	2020-04-03	X00001000005 - OM Corona BA GBC	negat.	Bratislava	-
2020040360054	M	40	2020-04-03	X00001000005 - OM Corona BA GBC	negat.	Bratislava	-
2020040360055	F	34	2020-04-03	X00001000005 - OM Corona BA GBC	negat.	Bratislava	-
2020040360056	M	32	2020-04-03	X00001000005 - OM Corona BA GBC	negat.	Bratislava	-
2020040360057	M	43	2020-04-03	X00001000005 - OM Corona BA GBC	negat.	Bratislava	-
2020040360058	F	35	2020-04-03	X00001000005 - OM Corona BA GBC	negat.	Bratislava	-
2020040360059	F	51	2020-04-03	X00001000005 - OM Corona BA GBC	negat.	Bratislava	-
2020040360060	M	31	2020-04-03	X00001000005 - OM Corona BA GBC	negat.	Bratislava	-
2020040360061	F	50	2020-04-03	X00001000005 - OM Corona BA GBC	negat.	Bratislava	-
2020040360062	M	50	2020-04-03	X00001000005 - OM Corona BA GBC	negat.	Bratislava	-
2020040360063	M	27	2020-04-03	X00001000005 - OM Corona BA GBC	negat.	Bratislava	-
2020040360064	M	59	2020-04-03	X00001000005 - OM Corona BA GBC	negat.	Bratislava	-
2020040360065	M	46	2020-04-03	X00001000005 - OM Corona BA GBC	negat.	Bratislava	-
2020040360066	F	44	2020-04-02	X00001000005 - OM Corona BA GBC	negat.	Bratislava	-
2020040360067	M	43	2020-04-02	X00001000005 - OM Corona BA GBC	negat.	Bratislava	-
2020040360068	F	35	2020-04-03	X00001000005 - OM Corona BA GBC	negat.	Bratislava	-
2020040360069	F	28	2020-04-03	X00001000005 - OM Corona BA GBC	negat.	Bratislava	-
2020040360070	M	42	2020-04-03	X00001000005 - OM Corona BA GBC	negat.	Bratislava	-
2020040360071	F	29	2020-04-03	X00001000005 - OM Corona BA GBC	negat.	Bratislava	-
2020040360072	F	27	2020-04-03	X00001000005 - OM Corona BA GBC	negat.	Bratislava	-
2020040360073	M	28	2020-04-03	X00001000005 - OM Corona BA GBC	negat.	Bratislava	-
2020040360074	M	26	2020-04-03	X00001000005 - OM Corona BA GBC	negat.	Bratislava	-
2020040360075	M	40	2020-04-03	X00001000005 - OM Corona BA GBC	negat.	Bratislava	-
2020040360076	M	20	2020-04-03	X00001000005 - OM Corona BA GBC	negat.	Bratislava	-
2020040360077	M	41	2020-04-03	X00001000005 - OM Corona BA GBC	negat.	Bratislava	-
2020040360078	M	41	2020-04-03	X00001000005 - OM Corona BA GBC	negat.	Bratislava	-
2020040360079	M	33	2020-04-03	X00001000005 - OM Corona BA GBC	negat.	Bratislava	-
2020040360080	M	42	2020-04-03	X00001000009 - Mobilné OM Corona	negat.	Bratislava	-
2020040360081	F	42	2020-04-03	X00001000009 - Mobilné OM Corona	negat.	Bratislava	-
2020040360082	F	52	2020-04-03	X00001000009 - Mobilné OM Corona	negat.	Bratislava	-
2020040360083	M	37	2020-04-03	X00001000009 - Mobilné OM Corona	negat.	Bratislava	-
2020040360084	M	42	2020-04-03	X00001000009 - Mobilné OM Corona	negat.	Bratislava	-
2020040360085	M	58	2020-04-03	X00001000009 - Mobilné OM Corona	negat.	Bratislava	-
2020040360086	M	45	2020-04-03	X00001000009 - Mobilné OM Corona	negat.	Bratislava	-
2020040360087	M	51	2020-04-03	X00001000009 - Mobilné OM Corona	negat.	Bratislava	-
2020040360088	M	51	2020-04-03	X00001000009 - Mobilné OM Corona	negat.	Bratislava	-
2020040360089	M	59	2020-04-03	X00001000009 - Mobilné OM Corona	negat.	Bratislava	-
2020040360090	M	47	2020-04-03	X00001000009 - Mobilné OM Corona	negat.	Bratislava	-
2020040360091	F	25	2020-04-03	X00001000009 - Mobilné OM Corona	negat.	Bratislava	-
2020040360092	M	58	2020-04-03	X00001000009 - Mobilné OM Corona	negat.	Bratislava	-
2020040360093	M	48	2020-04-03	X00001000009 - Mobilné OM Corona	negat.	Bratislava	-
2020040360094	M	32	2020-04-03	X00001000009 - Mobilné OM Corona	negat.	Bratislava	-
2020040360095	M	56	2020-04-03	X00001000009 - Mobilné OM Corona	negat.	Bratislava	-
2020040360096	M	59	2020-04-03	X00001000009 - Mobilné OM Corona	negat.	Bratislava	-
2020040360097	M	42	2020-04-03	X00001000009 - Mobilné OM Corona	negat.	Bratislava	-
2020040360098	M	71	2020-04-03	X00001000009 - Mobilné OM Corona	negat.	Bratislava	-
2020040360099	M	39	2020-04-03	X00001000009 - Mobilné OM Corona	negat.	Bratislava	-
2020040360100	M	29	2020-04-03	X00001000009 - Mobilné OM Corona	negat.	Bratislava	-
2020040360101	M	38	2020-04-03	X00001000009 - Mobilné OM Corona	negat.	Bratislava	-
2020040360102	F	27	2020-04-03	X00001000009 - Mobilné OM Corona	negat.	Bratislava	-
2020040360103	F	56	2020-04-03	P45620345201 - Medi-Cif, s.r.o.	negat.	Rimavská Sobota	-
2020040360104	F	51	2020-04-03	P45620345201 - Medi-Cif, s.r.o.	negat.	Rimavská Sobota	-
2020040360105	F	25	2020-04-02	X00001000007 - OM Corona KE Magnezitárska	negat.	Košice	-
2020040360106	M	59	2020-04-02	P92479208303 - IMPAX Trading, s r.o., Dialyz.stred.	negat.	Rimavská Sobota	-
2020040360107	F	56	2020-04-03	X00001000007 - OM Corona KE Magnezitárska	negat.	Košice	-
2020040360108	F	62	2020-04-03	P45620345201 - Medi-Cif, s.r.o.	negat.	Rimavská Sobota	-
2020040360109	F	47	2020-04-03	P45620345201 - Medi-Cif, s.r.o.	negat.	Rimavská Sobota	-
2020040360110	M	49	2020-04-03	P45620345201 - Medi-Cif, s.r.o.	negat.	Rimavská Sobota	-
2020040360111	M	72	2020-04-03	P45620345201 - Medi-Cif, s.r.o.	negat.	Rimavská Sobota	-
2020040360112	F	51	2020-04-03	X00001000007 - OM Corona KE Magnezitárska	negat.	Košice	-
2020040360113	F	29	2020-04-03	X00001000007 - OM Corona KE Magnezitárska	negat.	Košice	-
2020040360114	M	26	2020-04-03	P92479208303 - IMPAX Trading, s r.o., Dialyz.stred.	negat.	Rimavská Sobota	-
2020040360115	M	56	2020-04-03	P45620345201 - Medi-Cif, s.r.o.	negat.	Rimavská Sobota	-
2020040360116	M	28	2020-04-03	X00001000007 - OM Corona KE Magnezitárska	negat.	Košice	-
2020040360117	M	29	2020-04-03	P45620345201 - Medi-Cif, s.r.o.	negat.	Rimavská Sobota	-
2020040360118	F	54	2020-04-03	X00001000007 - OM Corona KE Magnezitárska	negat.	Košice	-
2020040360119	M	63	2020-04-03	P45620345201 - Medi-Cif, s.r.o.	negat.	Rimavská Sobota	-
2020040360120	F	44	2020-04-02	P92479208303 - IMPAX Trading, s r.o., Dialyz.stred.	negat.	Rimavská Sobota	-
2020040360121	F	47	2020-04-03	P92479208303 - IMPAX Trading, s r.o., Dialyz.stred.	negat.	Rimavská Sobota	-
2020040360122	F	49	2020-04-03	P92479208303 - IMPAX Trading, s r.o., Dialyz.stred.	negat.	Rimavská Sobota	-
2020040360123	M	36	2020-04-02	P92479208303 - IMPAX Trading, s r.o., Dialyz.stred.	negat.	Rimavská Sobota	-
2020040360124	F	33	2020-04-03	P92479208303 - IMPAX Trading, s r.o., Dialyz.stred.	negat.	Rimavská Sobota	-
2020040360125	M	38	2020-04-02	P92479208303 - IMPAX Trading, s r.o., Dialyz.stred.	negat.	Rimavská Sobota	-
2020040360126	F	52	2020-04-03	P92479208303 - IMPAX Trading, s r.o., Dialyz.stred.	negat.	Rimavská Sobota	-
2020040360127	M	28	2020-04-03	X00001000009 - Mobilné OM Corona	negat.	Bratislava	-
2020040360128	M	49	2020-04-03	X00001000009 - Mobilné OM Corona	negat.	Bratislava	-
2020040360129	M	26	2020-04-03	X00001000009 - Mobilné OM Corona	negat.	Bratislava	-
2020040360130	M	57	2020-04-03	X00001000009 - Mobilné OM Corona	negat.	Bratislava	-
2020040360131	M	26	2020-04-03	X00001000009 - Mobilné OM Corona	negat.	Bratislava	-
2020040360132	M	48	2020-04-03	X00001000009 - Mobilné OM Corona	negat.	Bratislava	-
2020040360133	F	44	2020-04-03	X00001000009 - Mobilné OM Corona	negat.	Bratislava	-
2020040360134	F	42	2020-04-03	X00001000009 - Mobilné OM Corona	negat.	Bratislava	-
2020040360135	M	50	2020-04-03	X00001000009 - Mobilné OM Corona	negat.	Bratislava	-
2020040360136	M	45	2020-04-03	X00001000009 - Mobilné OM Corona	negat.	Bratislava	-
2020040360137	M	50	2020-04-03	X00001000009 - Mobilné OM Corona	negat.	Bratislava	-
2020040360138	M	28	2020-04-03	X00001000009 - Mobilné OM Corona	negat.	Bratislava	-
2020040360139	M	52	2020-04-03	X00001000009 - Mobilné OM Corona	negat.	Bratislava	-
2020040360140	M	49	2020-04-03	X00001000009 - Mobilné OM Corona	negat.	Bratislava	-
2020040360141	M	51	2020-04-03	X00001000009 - Mobilné OM Corona	negat.	Bratislava	-
2020040360142	F	23	2020-04-03	X00001000009 - Mobilné OM Corona	negat.	Bratislava	-
2020040360143	M	37	2020-04-03	X00001000009 - Mobilné OM Corona	negat.	Bratislava	-
2020040360144	M	40	2020-04-03	X00001000009 - Mobilné OM Corona	negat.	Bratislava	-
2020040360145	M	26	2020-04-03	X00001000009 - Mobilné OM Corona	negat.	Bratislava	-
2020040360146	M	27	2020-04-03	X00001000009 - Mobilné OM Corona	negat.	Bratislava	-
2020040360147	F	29	2020-04-03	X00001000009 - Mobilné OM Corona	negat.	Bratislava	-
2020040360148	M	46	2020-04-03	X00001000008 - OM Corona MA Nemocnica	negat.	Malacky	-
2020040360149	M	41	2020-04-03	X00001000008 - OM Corona MA Nemocnica	negat.	Malacky	-
2020040360150	F	21	2020-04-03	X00001000008 - OM Corona MA Nemocnica	negat.	Malacky	-
2020040360151	M	51	2020-04-03	X00001000008 - OM Corona MA Nemocnica	negat.	Malacky	-
2020040360152	F	50	2020-04-03	X00001000008 - OM Corona MA Nemocnica	negat.	Malacky	-
2020040360153	M	36	2020-04-03	X00001000008 - OM Corona MA Nemocnica	negat.	Malacky	-
2020040360154	F	59	2020-04-03	X00001000009 - Mobilné OM Corona	negat.	Bratislava	-
2020040360155	F	45	2020-04-03	X00001000009 - Mobilné OM Corona	negat.	Bratislava	-
2020040360156	M	40	2020-04-03	X00001000009 - Mobilné OM Corona	negat.	Bratislava	-
2020040360157	M	41	2020-04-03	X00001000009 - Mobilné OM Corona	negat.	Bratislava	-
2020040360158	M	34	2020-04-03	X00001000009 - Mobilné OM Corona	negat.	Bratislava	-
2020040360159	F	39	2020-04-02	P92479208303 - IMPAX Trading, s r.o., Dialyz.stred.	negat.	Rimavská Sobota	-
2020040360160	F	49	2020-04-02	P92479208303 - IMPAX Trading, s r.o., Dialyz.stred.	negat.	Rimavská Sobota	-
2020040360161	F	53	2020-04-03	P92479208303 - IMPAX Trading, s r.o., Dialyz.stred.	negat.	Rimavská Sobota	-
2020040360162	F	47	2020-04-03	P92479208303 - IMPAX Trading, s r.o., Dialyz.stred.	negat.	Rimavská Sobota	-
2020040360163	M	38	2020-04-03	P92479208303 - IMPAX Trading, s r.o., Dialyz.stred.	negat.	Rimavská Sobota	-
2020040360164	F	43	2020-04-02	P92479208303 - IMPAX Trading, s r.o., Dialyz.stred.	negat.	Rimavská Sobota	-
2020040360165	F	48	2020-04-03	P92479208303 - IMPAX Trading, s r.o., Dialyz.stred.	negat.	Rimavská Sobota	-
2020040360166	F	63	2020-04-02	P92479208303 - IMPAX Trading, s r.o., Dialyz.stred.	negat.	Rimavská Sobota	-
2020040360167	F	54	2020-04-02	P92479208303 - IMPAX Trading, s r.o., Dialyz.stred.	negat.	Rimavská Sobota	-
2020040360168	F	47	2020-04-03	P92479208303 - IMPAX Trading, s r.o., Dialyz.stred.	negat.	Rimavská Sobota	-
2020040360169	F	60	2020-04-03	P92479208303 - IMPAX Trading, s r.o., Dialyz.stred.	negat.	Rimavská Sobota	-
2020040360170	F	41	2020-04-03	P92479208303 - IMPAX Trading, s r.o., Dialyz.stred.	negat.	Rimavská Sobota	-
2020040360171	F	47	2020-04-02	P92479208303 - IMPAX Trading, s r.o., Dialyz.stred.	negat.	Rimavská Sobota	-
2020040360172	M	66	2020-04-03	X00001000007 - OM Corona KE Magnezitárska	negat.	Košice	-
2020040360173	F	65	2020-04-02	X00001000007 - OM Corona KE Magnezitárska	negat.	Košice	-
2020040360174	F	64	2020-04-03	X00001000007 - OM Corona KE Magnezitárska	negat.	Košice	-
2020040360175	F	58	2020-04-03	P92479208303 - IMPAX Trading, s r.o., Dialyz.stred.	negat.	Rimavská Sobota	-
2020040360176	F	48	2020-04-02	P92479208303 - IMPAX Trading, s r.o., Dialyz.stred.	negat.	Rimavská Sobota	-
2020040360177	M	65	2020-04-03	P92479208303 - IMPAX Trading, s r.o., Dialyz.stred.	negat.	Rimavská Sobota	-
2020040360178	M	69	2020-04-02	P92479208303 - IMPAX Trading, s r.o., Dialyz.stred.	negat.	Rimavská Sobota	-
2020040360179	F	62	2020-04-02	P92479208303 - IMPAX Trading, s r.o., Dialyz.stred.	negat.	Rimavská Sobota	-
2020040360180	M	76	2020-04-03	P92479208303 - IMPAX Trading, s r.o., Dialyz.stred.	negat.	Rimavská Sobota	-
2020040360181	M	80	2020-04-03	P92479208303 - IMPAX Trading, s r.o., Dialyz.stred.	negat.	Rimavská Sobota	-
2020040360182	M	38	2020-04-02	P92479208303 - IMPAX Trading, s r.o., Dialyz.stred.	negat.	Rimavská Sobota	-
2020040360183	F	43	2020-04-02	P45620345201 - Medi-Cif, s.r.o.	negat.	Rimavská Sobota	-
2020040360184	M	72	2020-04-02	P92479208303 - IMPAX Trading, s r.o., Dialyz.stred.	negat.	Rimavská Sobota	-
2020040360185	M	65	2020-04-03	P92479208303 - IMPAX Trading, s r.o., Dialyz.stred.	negat.	Rimavská Sobota	-
2020040360186	M	69	2020-04-02	P92479208303 - IMPAX Trading, s r.o., Dialyz.stred.	negat.	Rimavská Sobota	-
2020040360187	F	50	2020-04-03	P92479208303 - IMPAX Trading, s r.o., Dialyz.stred.	negat.	Rimavská Sobota	-
2020040360188	F	73	2020-04-03	P92479208303 - IMPAX Trading, s r.o., Dialyz.stred.	negat.	Rimavská Sobota	-
2020040360189	F	49	2020-04-03	P92479208303 - IMPAX Trading, s r.o., Dialyz.stred.	negat.	Rimavská Sobota	-
2020040360190	F	45	2020-04-02	P92479208303 - IMPAX Trading, s r.o., Dialyz.stred.	negat.	Rimavská Sobota	-
2020040360191	M	49	2020-04-02	X00001000007 - OM Corona KE Magnezitárska	negat.	Košice	-
2020040360192	F	54	2020-04-02	X00001000007 - OM Corona KE Magnezitárska	negat.	Košice	-
2020040360193	F	34	2020-04-02	X00001000007 - OM Corona KE Magnezitárska	negat.	Košice	-
2020040360194	M	39	2020-04-02	X00001000007 - OM Corona KE Magnezitárska	negat.	Košice	-
2020040360195	M	43	2020-04-02	X00001000007 - OM Corona KE Magnezitárska	negat.	Košice	-
2020040360196	F	23	2020-04-02	X00001000007 - OM Corona KE Magnezitárska	negat.	Košice	-
2020040360197	F	37	2020-04-03	X00001000007 - OM Corona KE Magnezitárska	negat.	Košice	-
2020040360198	F	44	2020-04-02	X00001000007 - OM Corona KE Magnezitárska	negat.	Košice	-
2020040360199	F	50	2020-04-02	X00001000007 - OM Corona KE Magnezitárska	negat.	Košice	-
2020040360200	F	40	2020-04-02	X00001000007 - OM Corona KE Magnezitárska	negat.	Košice	-
2020040360201	M	59	2020-04-02	X00001000007 - OM Corona KE Magnezitárska	negat.	Košice	-
2020040360202	M	23	2020-04-02	X00001000007 - OM Corona KE Magnezitárska	negat.	Košice	-
2020040360203	M	58	2020-04-02	X00001000007 - OM Corona KE Magnezitárska	negat.	Košice	-
2020040360204	M	45	2020-04-02	X00001000007 - OM Corona KE Magnezitárska	negat.	Košice	-
2020040360205	M	28	2020-04-02	X00001000007 - OM Corona KE Magnezitárska	negat.	Košice	-
2020040360206	M	49	2020-04-02	X00001000007 - OM Corona KE Magnezitárska	negat.	Košice	-
2020040360207	M	43	2020-04-02	X00001000007 - OM Corona KE Magnezitárska	negat.	Košice	-
2020040360208	M	61	2020-04-02	X00001000007 - OM Corona KE Magnezitárska	negat.	Košice	-
2020040360209	F	47	2020-04-02	X00001000007 - OM Corona KE Magnezitárska	negat.	Košice	-
2020040360210	F	37	2020-04-02	X00001000007 - OM Corona KE Magnezitárska	negat.	Košice	-
2020040360211	M	0	2020-04-02	X00001000007 - OM Corona KE Magnezitárska	negat.	Košice	-
2020040360212	F	35	2020-04-02	X00001000007 - OM Corona KE Magnezitárska	negat.	Košice	-
2020040360213	M	38	2020-04-02	X00001000007 - OM Corona KE Magnezitárska	negat.	Košice	-
2020040360214	M	31	2020-04-02	X00001000007 - OM Corona KE Magnezitárska	negat.	Košice	-
2020040360215	M	56	2020-04-02	X00001000007 - OM Corona KE Magnezitárska	negat.	Košice	-
2020040360216	M	51	2020-04-02	X00001000007 - OM Corona KE Magnezitárska	negat.	Košice	-
2020040360217	M	31	2020-04-02	X00001000007 - OM Corona KE Magnezitárska	negat.	Košice	-
2020040360218	M	27	2020-04-02	X00001000007 - OM Corona KE Magnezitárska	negat.	Košice	-
2020040360219	M	28	2020-04-02	X00001000007 - OM Corona KE Magnezitárska	negat.	Košice	-
2020040360220	F	31	2020-04-02	X00001000007 - OM Corona KE Magnezitárska	negat.	Košice	-
2020040360221	F	35	2020-04-02	X00001000007 - OM Corona KE Magnezitárska	negat.	Košice	-
2020040360222	F	23	2020-04-02	X00001000007 - OM Corona KE Magnezitárska	negat.	Košice	-
2020040360223	F	53	2020-04-02	X00001000007 - OM Corona KE Magnezitárska	negat.	Košice	-
2020040360224	M	49	2020-04-02	X00001000007 - OM Corona KE Magnezitárska	negat.	Košice	-
2020040360225	F	31	2020-04-02	X00001000007 - OM Corona KE Magnezitárska	negat.	Košice	-
2020040360226	F	34	2020-04-02	X00001000007 - OM Corona KE Magnezitárska	negat.	Košice	-
2020040360227	F	66	2020-04-02	X00001000007 - OM Corona KE Magnezitárska	negat.	Košice	-
2020040360228	M	45	2020-04-02	X00001000007 - OM Corona KE Magnezitárska	negat.	Košice	-
2020040360229	F	46	2020-04-02	X00001000007 - OM Corona KE Magnezitárska	negat.	Košice	-
2020040360230	M	46	2020-04-02	X00001000007 - OM Corona KE Magnezitárska	negat.	Košice	-
2020040360231	M	43	2020-04-03	X00001000008 - OM Corona MA Nemocnica	negat.	Malacky	-
2020040360232	F	62	2020-04-03	X00001000009 - Mobilné OM Corona	negat.	Bratislava	-
2020040360233	F	57	2020-04-03	X00001000009 - Mobilné OM Corona	negat.	Bratislava	-
2020040360234	F	59	2020-04-03	X00001000009 - Mobilné OM Corona	negat.	Bratislava	-
2020040360235	F	48	2020-04-03	X00001000009 - Mobilné OM Corona	negat.	Bratislava	-
2020040360236	F	32	2020-04-03	X00001000009 - Mobilné OM Corona	negat.	Bratislava	-
2020040360237	F	54	2020-04-03	X00001000009 - Mobilné OM Corona	negat.	Bratislava	-
2020040360238	F	38	2020-04-03	X00001000009 - Mobilné OM Corona	negat.	Bratislava	-
2020040360239	F	48	2020-04-03	X00001000009 - Mobilné OM Corona	negat.	Bratislava	-
2020040360240	M	60	2020-04-03	X00001000009 - Mobilné OM Corona	negat.	Bratislava	-
2020040360241	F	45	2020-04-03	X00001000009 - Mobilné OM Corona	negat.	Bratislava	-
2020040360242	F	53	2020-04-03	X00001000009 - Mobilné OM Corona	negat.	Bratislava	-
2020040360243	F	49	2020-04-03	X00001000009 - Mobilné OM Corona	negat.	Bratislava	-
2020040360244	F	57	2020-04-03	X00001000009 - Mobilné OM Corona	negat.	Bratislava	-
2020040360245	F	43	2020-04-03	X00001000009 - Mobilné OM Corona	negat.	Bratislava	-
2020040360246	F	51	2020-04-03	X00001000009 - Mobilné OM Corona	negat.	Bratislava	-
2020040360247	F	50	2020-04-03	X00001000009 - Mobilné OM Corona	negat.	Bratislava	-
2020040360248	F	32	2020-04-03	X00001000005 - OM Corona BA GBC	negat.	Bratislava	-
2020040360249	F	31	2020-04-03	X00001000005 - OM Corona BA GBC	negat.	Bratislava	-
2020040360250	M	36	2020-04-03	X00001000005 - OM Corona BA GBC	negat.	Bratislava	-
2020040360251	M	39	2020-04-03	X00001000005 - OM Corona BA GBC	negat.	Bratislava	-
2020040360252	M	42	2020-04-03	X00001000005 - OM Corona BA GBC	negat.	Bratislava	-
2020040360253	F	46	2020-04-03	X00001000005 - OM Corona BA GBC	negat.	Bratislava	-
2020040360254	F	34	2020-04-03	X00001000005 - OM Corona BA GBC	negat.	Bratislava	-
2020040360255	M	45	2020-04-03	X00001000009 - Mobilné OM Corona	negat.	Bratislava	-
2020040360256	F	44	2020-04-03	X00001000009 - Mobilné OM Corona	negat.	Bratislava	-
2020040360257	F	39	2020-04-03	X00001000009 - Mobilné OM Corona	negat.	Bratislava	-
2020040360258	M	32	2020-04-03	X00001000008 - OM Corona MA Nemocnica	negat.	Malacky	-
2020040360259	F	37	2020-04-03	X00001000008 - OM Corona MA Nemocnica	negat.	Malacky	-
2020040360260	M	17	2020-04-03	X00001000008 - OM Corona MA Nemocnica	negat.	Malacky	-
2020040360261	M	33	2020-04-03	X00001000006 - OM Corona NR Novozamocka	negat.	Nitra	-
2020040360262	F	45	2020-04-03	X00001000006 - OM Corona NR Novozamocka	negat.	Nitra	-
2020040360263	M	34	2020-04-03	X00001000008 - OM Corona MA Nemocnica	negat.	Malacky	-
2020040360264	M	24	2020-04-03	X00001000006 - OM Corona NR Novozamocka	negat.	Nitra	-
2020040360265	M	45	2020-04-03	X00001000008 - OM Corona MA Nemocnica	negat.	Malacky	-
2020040360266	F	39	2020-04-03	X00001000008 - OM Corona MA Nemocnica	negat.	Malacky	-
2020040360267	M	48	2020-04-03	X00001000008 - OM Corona MA Nemocnica	negat.	Malacky	-
2020040360268	M	31	2020-04-03	X00001000008 - OM Corona MA Nemocnica	negat.	Malacky	-
2020040360269	M	57	2020-04-03	X00001000008 - OM Corona MA Nemocnica	negat.	Malacky	-
2020040360270	F	18	2020-04-03	X00001000008 - OM Corona MA Nemocnica	negat.	Malacky	-
2020040360271	F	32	2020-04-03	X00001000008 - OM Corona MA Nemocnica	negat.	Malacky	-
2020040360272	M	46	2020-04-03	X00001000008 - OM Corona MA Nemocnica	negat.	Malacky	-
2020040360273	M	64	2020-04-03	X00001000008 - OM Corona MA Nemocnica	negat.	Malacky	-
2020040360274	F	45	2020-04-03	X00001000009 - Mobilné OM Corona	negat.	Bratislava	-
2020040360275	F	36	2020-04-03	X00001000008 - OM Corona MA Nemocnica	negat.	Malacky	-
2020040360276	F	39	2020-04-03	X00001000008 - OM Corona MA Nemocnica	negat.	Malacky	-
2020040360277	M	31	2020-04-03	X00001000006 - OM Corona NR Novozamocka	negat.	Nitra	-
2020040360278	M	41	2020-04-03	X00001000006 - OM Corona NR Novozamocka	negat.	Nitra	-
2020040360279	M	22	2020-04-03	X00001000006 - OM Corona NR Novozamocka	negat.	Nitra	-
2020040360280	M	25	2020-04-03	X00001000006 - OM Corona NR Novozamocka	negat.	Nitra	-
2020040360281	F	30	2020-04-03	X00001000006 - OM Corona NR Novozamocka	negat.	Nitra	-
2020040360282	F	62	2020-04-03	X00001000006 - OM Corona NR Novozamocka	negat.	Nitra	-
2020040360283	M	52	2020-04-03	X00001000006 - OM Corona NR Novozamocka	negat.	Nitra	-
2020040360284	M	40	2020-04-03	X00001000006 - OM Corona NR Novozamocka	negat.	Nitra	-
2020040360285	M	43	2020-04-03	X00001000006 - OM Corona NR Novozamocka	negat.	Nitra	-
2020040360286	M	50	2020-04-03	X00001000006 - OM Corona NR Novozamocka	negat.	Nitra	-
2020040360287	F	55	2020-04-03	X00001000006 - OM Corona NR Novozamocka	negat.	Nitra	-
2020040360288	M	40	2020-04-03	X00001000006 - OM Corona NR Novozamocka	negat.	Nitra	-
2020040360289	M	43	2020-04-03	X00001000006 - OM Corona NR Novozamocka	negat.	Nitra	-
2020040360290	M	45	2020-04-03	X00001000006 - OM Corona NR Novozamocka	negat.	Nitra	-
2020040360291	M	30	2020-04-03	X00001000006 - OM Corona NR Novozamocka	negat.	Nitra	-
2020040360292	F	41	2020-04-03	X00001000006 - OM Corona NR Novozamocka	negat.	Nitra	-
2020040360293	M	48	2020-04-03	X00001000006 - OM Corona NR Novozamocka	negat.	Nitra	-
2020040360294	M	46	2020-04-03	X00001000006 - OM Corona NR Novozamocka	negat.	Nitra	-
2020040360295	M	52	2020-04-03	X00001000006 - OM Corona NR Novozamocka	negat.	Nitra	-
2020040360296	F	46	2020-04-03	X00001000006 - OM Corona NR Novozamocka	negat.	Nitra	-
2020040360297	M	40	2020-04-03	X00001000006 - OM Corona NR Novozamocka	negat.	Nitra	-
2020040360298	F	31	2020-04-03	X00001000006 - OM Corona NR Novozamocka	negat.	Nitra	-
2020040360299	F	42	2020-04-03	X00001000009 - Mobilné OM Corona	negat.	Bratislava	-
2020040360300	M	44	2020-04-03	X00001000009 - Mobilné OM Corona	negat.	Bratislava	-
2020040360301	M	41	2020-04-03	X00001000005 - OM Corona BA GBC	negat.	Bratislava	-
2020040360302	F	40	2020-04-03	X00001000005 - OM Corona BA GBC	negat.	Bratislava	-
2020040360303	F	47	2020-04-03	X00001000005 - OM Corona BA GBC	negat.	Bratislava	-
2020040360304	M	35	2020-04-03	X00001000005 - OM Corona BA GBC	negat.	Bratislava	-
2020040360305	F	62	2020-04-03	X00001000005 - OM Corona BA GBC	negat.	Bratislava	-
2020040360306	M	41	2020-04-03	X00001000005 - OM Corona BA GBC	negat.	Bratislava	-
2020040360307	F	60	2020-04-03	X00001000005 - OM Corona BA GBC	negat.	Bratislava	-
2020040360308	M	29	2020-04-03	X00001000005 - OM Corona BA GBC	negat.	Bratislava	-
2020040360309	M	58	2020-04-03	X00001000005 - OM Corona BA GBC	negat.	Bratislava	-
2020040360310	M	36	2020-04-03	X00001000005 - OM Corona BA GBC	negat.	Bratislava	-
2020040360311	F	48	2020-04-03	X00001000005 - OM Corona BA GBC	negat.	Bratislava	-
2020040360312	M	28	2020-04-03	X00001000005 - OM Corona BA GBC	negat.	Bratislava	-
2020040360313	F	55	2020-04-03	X00001000005 - OM Corona BA GBC	negat.	Bratislava	-
2020040360314	F	61	2020-04-03	X00001000005 - OM Corona BA GBC	negat.	Bratislava	-
2020040360315	M	37	2020-04-03	X00001000005 - OM Corona BA GBC	negat.	Bratislava	-
2020040360316	M	25	2020-04-03	X00001000005 - OM Corona BA GBC	negat.	Bratislava	-
2020040360317	M	53	2020-04-03	X00001000005 - OM Corona BA GBC	negat.	Bratislava	-
2020040360318	F	29	2020-04-03	X00001000005 - OM Corona BA GBC	negat.	Bratislava	-
2020040360319	M	50	2020-04-03	X00001000005 - OM Corona BA GBC	negat.	Bratislava	-
2020040360320	F	39	2020-04-03	X00001000005 - OM Corona BA GBC	negat.	Bratislava	-
2020040360321	M	64	2020-04-03	X00001000005 - OM Corona BA GBC	negat.	Bratislava	-
2020040360322	F	37	2020-04-03	X00001000005 - OM Corona BA GBC	negat.	Bratislava	-
2020040360323	F	51	2020-04-03	X00001000005 - OM Corona BA GBC	negat.	Bratislava	-
2020040360324	M	29	2020-04-03	X00001000005 - OM Corona BA GBC	negat.	Bratislava	-
2020040360325	F	28	2020-04-03	X00001000005 - OM Corona BA GBC	negat.	Bratislava	-
2020040360326	F	44	2020-04-03	X00001000005 - OM Corona BA GBC	negat.	Bratislava	-
2020040360327	F	34	2020-04-03	X00001000005 - OM Corona BA GBC	negat.	Bratislava	-
2020040360328	F	54	2020-04-03	X00001000005 - OM Corona BA GBC	negat.	Bratislava	-
2020040360329	M	38	2020-04-03	X00001000005 - OM Corona BA GBC	negat.	Bratislava	-
2020040360330	M	32	2020-04-03	X00001000005 - OM Corona BA GBC	negat.	Bratislava	-
2020040360331	M	40	2020-04-03	X00001000005 - OM Corona BA GBC	negat.	Bratislava	-
2020040360332	M	36	2020-04-03	X00001000009 - Mobilné OM Corona	negat.	Bratislava	-
2020040360333	M	29	2020-04-03	X00001000009 - Mobilné OM Corona	negat.	Bratislava	-
2020040360334	M	48	2020-04-03	X00001000009 - Mobilné OM Corona	negat.	Bratislava	-
2020040360335	F	40	2020-04-03	X00001000009 - Mobilné OM Corona	negat.	Bratislava	-
2020040360336	F	27	2020-04-03	X00001000009 - Mobilné OM Corona	negat.	Bratislava	-
2020040360337	F	34	2020-04-03	P68335025101 - CINRE, Anesteziológia	negat.	Bratislava	-
2020040360338	M	29	2020-04-03	X00001000009 - Mobilné OM Corona	negat.	Bratislava	-
2020040360339	M	37	2020-04-03	X00001000009 - Mobilné OM Corona	negat.	Bratislava	-
2020040360340	M	47	2020-04-03	X00001000009 - Mobilné OM Corona	negat.	Bratislava	-
2020040360341	M	47	2020-04-03	X00001000009 - Mobilné OM Corona	negat.	Bratislava	-
2020040360342	F	38	2020-04-03	X00001000009 - Mobilné OM Corona	negat.	Bratislava	-
2020040360343	M	39	2020-04-03	X00001000009 - Mobilné OM Corona	negat.	Bratislava	-
2020040360344	M	37	2020-04-03	X00001000009 - Mobilné OM Corona	negat.	Bratislava	-
2020040360345	M	30	2020-04-03	X00001000009 - Mobilné OM Corona	negat.	Bratislava	-
2020040360346	F	36	2020-04-03	X00001000009 - Mobilné OM Corona	negat.	Bratislava	-
2020040360347	M	41	2020-04-03	X00001000009 - Mobilné OM Corona	negat.	Bratislava	-
2020040360348	F	41	2020-04-03	X00001000009 - Mobilné OM Corona	negat.	Bratislava	-
2020040360349	M	33	2020-04-03	X00001000009 - Mobilné OM Corona	negat.	Bratislava	-
2020040360350	M	27	2020-04-03	X00001000009 - Mobilné OM Corona	negat.	Bratislava	-
2020040360351	M	43	2020-04-03	X00001000009 - Mobilné OM Corona	negat.	Bratislava	-
2020040360352	M	49	2020-04-03	X00001000009 - Mobilné OM Corona	negat.	Bratislava	-
2020040360353	M	47	2020-04-03	X00001000009 - Mobilné OM Corona	negat.	Bratislava	-
2020040360354	M	31	2020-04-03	X00001000009 - Mobilné OM Corona	negat.	Bratislava	-
2020040360355	M	34	2020-04-03	X00001000009 - Mobilné OM Corona	negat.	Bratislava	-
2020040360356	F	47	2020-04-03	X00001000009 - Mobilné OM Corona	negat.	Bratislava	-
2020040360357	F	48	2020-04-03	X00001000009 - Mobilné OM Corona	negat.	Bratislava	-
2020040360358	M	43	2020-04-03	X00001000009 - Mobilné OM Corona	negat.	Bratislava	-
2020040360359	M	37	2020-04-03	X00001000009 - Mobilné OM Corona	negat.	Bratislava	-
2020040360360	F	35	2020-04-03	X00001000009 - Mobilné OM Corona	negat.	Bratislava	-
2020040360361	F	36	2020-04-03	X00001000009 - Mobilné OM Corona	negat.	Bratislava	-
2020040360362	F	28	2020-04-03	X00001000009 - Mobilné OM Corona	negat.	Bratislava	-
2020040360363	F	47	2020-04-03	X00001000009 - Mobilné OM Corona	negat.	Bratislava	-
2020040360364	M	65	2020-04-03	X00001000009 - Mobilné OM Corona	negat.	Bratislava	-
2020040360365	M	27	2020-04-03	X00001000009 - Mobilné OM Corona	negat.	Bratislava	-
2020040360366	M	30	2020-04-03	X00001000009 - Mobilné OM Corona	negat.	Bratislava	-
2020040360367	M	21	2020-04-03	X00001000009 - Mobilné OM Corona	negat.	Bratislava	-
2020040360368	M	24	2020-04-03	X00001000009 - Mobilné OM Corona	negat.	Bratislava	-
2020040360369	M	42	2020-04-03	X00001000009 - Mobilné OM Corona	negat.	Bratislava	-
2020040360370	M	44	2020-04-03	X00001000009 - Mobilné OM Corona	negat.	Bratislava	-
2020040360371	M	59	2020-04-03	X00001000009 - Mobilné OM Corona	negat.	Bratislava	-
2020040360372	M	48	2020-04-03	X00001000009 - Mobilné OM Corona	negat.	Bratislava	-
2020040360373	F	32	2020-04-03	X00001000009 - Mobilné OM Corona	negat.	Bratislava	-
2020040360374	M	63	2020-04-03	X00001000009 - Mobilné OM Corona	negat.	Bratislava	-
2020040360375	M	30	2020-04-03	X00001000009 - Mobilné OM Corona	negat.	Bratislava	-
2020040360376	M	33	2020-04-03	X00001000009 - Mobilné OM Corona	negat.	Bratislava	-
2020040360377	F	59	2020-04-03	X00001000009 - Mobilné OM Corona	negat.	Bratislava	-
2020040360378	M	46	2020-04-03	X00001000008 - OM Corona MA Nemocnica	negat.	Malacky	-
2020040360379	M	43	2020-04-03	X00001000008 - OM Corona MA Nemocnica	negat.	Malacky	-
2020040360380	F	57	2020-04-03	X00001000008 - OM Corona MA Nemocnica	negat.	Malacky	-
2020040360381	M	43	2020-04-03	X00001000008 - OM Corona MA Nemocnica	negat.	Malacky	-
2020040360382	F	23	2020-04-03	X00001000008 - OM Corona MA Nemocnica	negat.	Malacky	-
2020040360383	F	29	2020-04-03	X00001000008 - OM Corona MA Nemocnica	negat.	Malacky	-
2020040360384	M	35	2020-04-03	X00001000005 - OM Corona BA GBC	negat.	Bratislava	-
2020040360385	F	26	2020-04-03	X00001000008 - OM Corona MA Nemocnica	negat.	Malacky	-
2020040360386	F	53	2020-04-03	X00001000008 - OM Corona MA Nemocnica	negat.	Malacky	-
2020040360387	M	46	2020-04-03	X00001000008 - OM Corona MA Nemocnica	negat.	Malacky	-
2020040360388	M	31	2020-04-03	X00001000008 - OM Corona MA Nemocnica	negat.	Malacky	-
2020040360389	M	28	2020-04-03	X00001000008 - OM Corona MA Nemocnica	negat.	Malacky	-
2020040360390	M	54	2020-04-03	X00001000008 - OM Corona MA Nemocnica	negat.	Malacky	-
2020040360391	M	40	2020-04-03	X00001000008 - OM Corona MA Nemocnica	negat.	Malacky	-
2020040360392	F	24	2020-04-03	X00001000008 - OM Corona MA Nemocnica	negat.	Malacky	-
2020040360393	F	47	2020-04-03	X00001000009 - Mobilné OM Corona	negat.	Bratislava	-
2020040360394	M	39	2020-04-03	X00001000009 - Mobilné OM Corona	negat.	Bratislava	-
2020040360395	F	34	2020-04-03	X00001000006 - OM Corona NR Novozamocka	negat.	Nitra	-
2020040360396	M	47	2020-04-03	X00001000009 - Mobilné OM Corona	negat.	Bratislava	-
2020040360397	M	32	2020-04-03	X00001000009 - Mobilné OM Corona	negat.	Bratislava	-
2020040360398	M	58	2020-04-03	X00001000006 - OM Corona NR Novozamocka	negat.	Nitra	-
2020040360399	F	38	2020-04-03	X00001000006 - OM Corona NR Novozamocka	negat.	Nitra	-
2020040360400	M	43	2020-04-03	X00001000006 - OM Corona NR Novozamocka	negat.	Nitra	-
2020040360401	F	34	2020-04-03	X00001000006 - OM Corona NR Novozamocka	negat.	Nitra	-
2020040360402	M	35	2020-04-03	X00001000006 - OM Corona NR Novozamocka	negat.	Nitra	-
2020040360403	F	39	2020-04-03	X00001000006 - OM Corona NR Novozamocka	negat.	Nitra	-
2020040360404	F	53	2020-04-03	X00001000006 - OM Corona NR Novozamocka	negat.	Nitra	-
2020040360405	F	48	2020-04-03	X00001000006 - OM Corona NR Novozamocka	negat.	Nitra	-
2020040360406	M	35	2020-04-03	X00001000006 - OM Corona NR Novozamocka	negat.	Nitra	-
2020040360407	M	52	2020-04-03	X00001000006 - OM Corona NR Novozamocka	negat.	Nitra	-
2020040360408	F	52	2020-04-03	X00001000006 - OM Corona NR Novozamocka	negat.	Nitra	-
2020040360409	M	49	2020-04-03	X00001000006 - OM Corona NR Novozamocka	negat.	Nitra	-
2020040360410	F	31	2020-04-03	X00001000006 - OM Corona NR Novozamocka	negat.	Nitra	-
2020040360411	M	52	2020-04-03	X00001000006 - OM Corona NR Novozamocka	negat.	Nitra	-
2020040360412	F	41	2020-04-03	X00001000006 - OM Corona NR Novozamocka	posit.	Nitra	-
2020040360413	F	45	2020-04-03	X00001000008 - OM Corona MA Nemocnica	negat.	Malacky	-
2020040360414	M	39	2020-04-03	X00001000008 - OM Corona MA Nemocnica	negat.	Malacky	-
2020040360415	F	59	2020-04-03	P40527014201 - C-S-Z., spol. s.r.o., ORL	negat.	Levice	-
2020040360416	F	33	2020-04-03	P40527014201 - C-S-Z., spol. s.r.o., ORL	negat.	Levice	-
2020040360417	M	50	2020-04-03	P40527014201 - C-S-Z., spol. s.r.o., ORL	negat.	Levice	-
2020040360418	M	25	2020-04-03	P40527014201 - C-S-Z., spol. s.r.o., ORL	negat.	Levice	-
2020040360419	F	56	2020-04-03	P40527014201 - C-S-Z., spol. s.r.o., ORL	negat.	Levice	-
2020040360420	M	44	2020-04-03	P40527014201 - C-S-Z., spol. s.r.o., ORL	negat.	Levice	-
2020040360421	M	58	2020-04-03	P40527014201 - C-S-Z., spol. s.r.o., ORL	negat.	Levice	-
2020040360422	F	54	2020-04-03	P40527014201 - C-S-Z., spol. s.r.o., ORL	negat.	Levice	-
2020040360423	F	46	2020-04-03	P40527014201 - C-S-Z., spol. s.r.o., ORL	negat.	Levice	-
2020040360424	M	69	2020-04-03	P40527014201 - C-S-Z., spol. s.r.o., ORL	negat.	Levice	-
2020040360425	M	70	2020-04-03	P40527014201 - C-S-Z., spol. s.r.o., ORL	negat.	Levice	-
2020040360426	M	56	2020-04-03	P40527014201 - C-S-Z., spol. s.r.o., ORL	negat.	Levice	-
2020040360427	M	41	2020-04-03	P40527014201 - C-S-Z., spol. s.r.o., ORL	negat.	Levice	-
2020040360428	F	50	2020-04-03	P40527014201 - C-S-Z., spol. s.r.o., ORL	negat.	Levice	-
2020040360429	M	38	2020-04-03	P40527014201 - C-S-Z., spol. s.r.o., ORL	negat.	Levice	-
2020040360430	F	61	2020-04-03	P40527014201 - C-S-Z., spol. s.r.o., ORL	negat.	Levice	-
2020040360431	F	43	2020-04-03	P40527014201 - C-S-Z., spol. s.r.o., ORL	negat.	Levice	-
2020040360432	F	71	2020-04-03	P21685003201 - Ambulancia - pneumológia a ftizeológia	negat.	Levice	-
2020040360433	M	48	2020-04-03	P36845010201 - Univerzitná nemocnica - Nem.sv.Michala, chirurg	negat.	Bratislava	-
2020040360434	F	25	2020-04-03	P36845010201 - Univerzitná nemocnica - Nem.sv.Michala, chirurg	negat.	Bratislava	-
2020040360435	M	62	2020-04-03	P40707012102 - UNBA - AN Odd.urologické	negat.	Bratislava	-
2020040360436	F	24	2020-04-03	X00001000008 - OM Corona MA Nemocnica	negat.	Malacky	-
2020040360437	F	55	2020-04-03	P36845010201 - Univerzitná nemocnica - Nem.sv.Michala, chirurg	negat.	Bratislava	-
2020040360438	F	55	2020-04-03	P36845010201 - Univerzitná nemocnica - Nem.sv.Michala, chirurg	negat.	Bratislava	-
2020040360439	M	28	2020-04-03	P36845010201 - Univerzitná nemocnica - Nem.sv.Michala, chirurg	negat.	Bratislava	-
2020040360440	F	42	2020-04-03	P36845010201 - Univerzitná nemocnica - Nem.sv.Michala, chirurg	negat.	Bratislava	-
2020040360441	F	48	2020-04-03	P36845010201 - Univerzitná nemocnica - Nem.sv.Michala, chirurg	negat.	Bratislava	-
2020040360442	F	39	2020-04-03	P36845010201 - Univerzitná nemocnica - Nem.sv.Michala, chirurg	negat.	Bratislava	-
2020040360443	F	49	2020-04-03	P36845010201 - Univerzitná nemocnica - Nem.sv.Michala, chirurg	negat.	Bratislava	-
2020040360444	F	57	2020-04-03	P36845010201 - Univerzitná nemocnica - Nem.sv.Michala, chirurg	negat.	Bratislava	-
2020040360445	M	27	2020-04-03	P36845010201 - Univerzitná nemocnica - Nem.sv.Michala, chirurg	negat.	Bratislava	-
2020040360446	F	52	2020-04-03	P36845010201 - Univerzitná nemocnica - Nem.sv.Michala, chirurg	negat.	Bratislava	-
2020040360447	F	48	2020-04-03	P36845001203a - Interná ambulancia	negat.	Bratislava	-
2020040360448	M	36	2020-04-03	P36845010201 - Univerzitná nemocnica - Nem.sv.Michala, chirurg	negat.	Bratislava	-
2020040360449	F	49	2020-04-03	P36845064201 - Univerzitná nemocnica - Nem.sv.Michala, endokrinológ	negat.	Bratislava	-
2020040360450	F	41	2020-04-03	P36845064201 - Univerzitná nemocnica - Nem.sv.Michala, endokrinológ	negat.	Bratislava	-
2020040360451	F	64	2020-04-03	X00003000000 - RUVZ Bratislava	negat.	Bratislava	-
2020040360452	M	59	2020-04-03	P40707005203 - MI amb.psychiatrická	negat.	Bratislava	-
2020040360453	M	59	2020-04-03	P36845020204 - Univerzitná nemocnica - Nem.sv.Michala, všeobecný lekár	negat.	Bratislava	-
2020040360454	F	46	2020-04-03	P36845001206 - Univerzitná nemocnica - Nem.sv.Michala, Interná amb.	negat.	Bratislava	-
2020040360455	F	52	2020-04-03	P36845018201 - Univerzitná nemocnica - Nem.sv.Michala, dermatovenerológ	negat.	Bratislava	-
2020040360456	F	63	2020-04-03	P36845050201 - Univerzitná nemocnica - Nem.sv.Michala, diabetologická amb.	negat.	Bratislava	-
2020040360457	F	47	2020-04-03	P36845010201 - Univerzitná nemocnica - Nem.sv.Michala, chirurg	negat.	Bratislava	-
2020040360458	F	52	2020-04-03	P36845003202 - Univerzitná nemocnica - Nem.sv.Michala, pneumológ	negat.	Bratislava	-
2020040360459	F	46	2020-04-03	P36845018201 - Univerzitná nemocnica - Nem.sv.Michala, dermatovenerológ	negat.	Bratislava	-
2020040360460	F	33	2020-04-03	P36845020203 - Univerzitná nemocnica - Nem.sv.Michala,Všeobecný lekár	negat.	Bratislava	-
2020040360461	F	42	2020-04-03	P36845020205 - Univerzitná nemocnica - Nem.sv.Michala, všeobecný lekár	negat.	Bratislava	-
2020040360462	F	63	2020-04-03	P36845020216 - Univerzitná nemocnica - Nem.sv.Michala, všeobecný lekár	negat.	Bratislava	-
2020040360463	F	62	2020-04-03	P36845050201 - Univerzitná nemocnica - Nem.sv.Michala, diabetologická amb.	negat.	Bratislava	-
2020040360464	F	58	2020-04-03	P36845003202 - Univerzitná nemocnica - Nem.sv.Michala, pneumológ	negat.	Bratislava	-
2020040360465	F	51	2020-04-03	P36845020220 - Univerzitná nemocnica - Nem.sv.Michala, praktický lekár	negat.	Bratislava	-
2020040360466	M	48	2020-04-03	P36845010201 - Univerzitná nemocnica - Nem.sv.Michala, chirurg	negat.	Bratislava	-
2020040360467	F	68	2020-04-03	P91151020204a - Ústredná vojenská nemocnica SNP	negat.	Bratislava	-
2020040360468	F	43	2020-04-03	P36845020226 - Univerzitná nemocnica - Nem.sv.Michala, všeobecný lekár	negat.	Bratislava	-
2020040360469	F	47	2020-04-03	P36845020216 - Univerzitná nemocnica - Nem.sv.Michala, všeobecný lekár	negat.	Bratislava	-
2020040360470	F	56	2020-04-03	P36845020226 - Univerzitná nemocnica - Nem.sv.Michala, všeobecný lekár	negat.	Bratislava	-
2020040360471	F	64	2020-04-03	X00003000000 - RUVZ Bratislava	negat.	Bratislava	-
2020040360472	F	57	2020-04-03	P36845020204 - Univerzitná nemocnica - Nem.sv.Michala, všeobecný lekár	negat.	Bratislava	-
2020040360473	F	48	2020-04-03	P36845020205 - Univerzitná nemocnica - Nem.sv.Michala, všeobecný lekár	negat.	Bratislava	-
2020040360474	F	55	2020-04-03	X00003000000 - RUVZ Bratislava	negat.	Bratislava	-
2020040360475	F	47	2020-04-03	P36845001203a - Interná ambulancia	negat.	Bratislava	-
2020040360476	F	57	2020-04-03	P36845020202 - Univerzitná nemocnica - Nem.sv.Michala, všeobecný lekár	negat.	Bratislava	-
2020040360477	F	52	2020-04-03	P36845020202 - Univerzitná nemocnica - Nem.sv.Michala, všeobecný lekár	negat.	Bratislava	-
2020040360478	F	47	2020-04-03	P36845020201 - Univerzitná nemocnica - Nem.sv.Michala, všeobecný lekár	negat.	Bratislava	-
2020040360479	F	42	2020-04-03	P36845020201 - Univerzitná nemocnica - Nem.sv.Michala, všeobecný lekár	negat.	Bratislava	-
2020040360480	F	64	2020-04-03	P36845020217 - Univerzitná nemocnica - Nem.sv.Michala, všeobecný lekár	negat.	Bratislava	-
2020040360481	F	4	2020-04-03	P61144014401 - CS - SALVUS spol. s r.o. - JZS v ORL	negat.	Levice	-
2020040360482	M	51	2020-04-03	P61144014401 - CS - SALVUS spol. s r.o. - JZS v ORL	negat.	Levice	-
2020040360483	F	28	2020-04-03	P40527014201 - C-S-Z., spol. s.r.o., ORL	negat.	Levice	-
2020040360484	M	34	2020-04-03	X00001000005 - OM Corona BA GBC	negat.	Bratislava	-
2020040360485	M	18	2020-04-03	X00001000005 - OM Corona BA GBC	negat.	Bratislava	-
2020040360486	M	87	2020-04-03	P12501020201 - PREVENTÍVA Klinika, s.r.o. - APL pre dospelých	negat.	Trnava	-
2020040560001	F	52	2020-04-03	X00001000007 - OM Corona KE Magnezitárska	negat.	Košice	-
2020040560002	M	51	2020-04-05	X00001000005 - OM Corona BA GBC	negat.	Bratislava	-
2020040560003	F	50	2020-04-03	X00001000007 - OM Corona KE Magnezitárska	negat.	Košice	-
2020040560004	F	33	2020-04-05	X00001000005 - OM Corona BA GBC	negat.	Bratislava	-
2020040560005	F	32	2020-04-05	X00001000005 - OM Corona BA GBC	negat.	Bratislava	-
2020040560006	M	53	2020-04-05	X00001000007 - OM Corona KE Magnezitárska	negat.	Košice	-
2020040560007	F	17	2020-04-05	X00001000005 - OM Corona BA GBC	negat.	Bratislava	-
2020040560008	F	37	2020-04-04	P68335025101 - CINRE, Anesteziológia	negat.	Bratislava	-
2020040560009	F	43	2020-04-05	P68335025101 - CINRE, Anesteziológia	negat.	Bratislava	-
2020040560010	F	31	2020-04-03	X00001000007 - OM Corona KE Magnezitárska	negat.	Košice	-
2020040560011	F	31	2020-04-03	X00001000007 - OM Corona KE Magnezitárska	negat.	Košice	-
2020040560012	M	48	2020-04-03	X00001000007 - OM Corona KE Magnezitárska	negat.	Košice	-
2020040560013	F	53	2020-04-03	X00001000007 - OM Corona KE Magnezitárska	negat.	Košice	-
2020040560014	M	33	2020-04-02	X00001000007 - OM Corona KE Magnezitárska	negat.	Košice	-
2020040560015	M	72	2020-04-03	X00001000007 - OM Corona KE Magnezitárska	negat.	Košice	-
2020040560016	M	39	2020-04-03	X00001000007 - OM Corona KE Magnezitárska	negat.	Košice	-
2020040560017	F	40	2020-04-03	X00001000007 - OM Corona KE Magnezitárska	negat.	Košice	-
2020040560018	M	49	2020-04-03	X00001000007 - OM Corona KE Magnezitárska	negat.	Košice	-
2020040560019	M	37	2020-04-03	X00001000007 - OM Corona KE Magnezitárska	negat.	Košice	-
2020040560020	F	36	2020-04-03	X00001000007 - OM Corona KE Magnezitárska	negat.	Košice	-
2020040560021	M	52	2020-04-03	X00001000007 - OM Corona KE Magnezitárska	negat.	Košice	-
2020040560022	F	30	2020-04-03	X00001000007 - OM Corona KE Magnezitárska	negat.	Košice	-
2020040560023	M	32	2020-04-03	X00001000007 - OM Corona KE Magnezitárska	negat.	Košice	-
2020040560024	M	36	2020-04-03	X00001000007 - OM Corona KE Magnezitárska	negat.	Košice	-
2020040560025	F	34	2020-04-03	X00001000007 - OM Corona KE Magnezitárska	negat.	Košice	-
2020040560026	M	53	2020-04-05	X00001000005 - OM Corona BA GBC	negat.	Bratislava	-
2020040560027	M	65	2020-04-03	X00001000007 - OM Corona KE Magnezitárska	negat.	Košice	-
2020040560028	M	43	2020-04-03	X00001000007 - OM Corona KE Magnezitárska	negat.	Košice	-
2020040560029	M	60	2020-04-03	X00001000007 - OM Corona KE Magnezitárska	negat.	Košice	-
2020040560030	F	32	2020-04-03	X00001000007 - OM Corona KE Magnezitárska	negat.	Košice	-
2020040560031	M	22	2020-04-03	X00001000007 - OM Corona KE Magnezitárska	negat.	Košice	-
2020040560032	M	22	2020-04-03	X00001000007 - OM Corona KE Magnezitárska	negat.	Košice	-
2020040560033	M	0	2020-04-03	X00001000007 - OM Corona KE Magnezitárska	negat.	Košice	-
2020040560034	M	35	2020-04-03	X00001000007 - OM Corona KE Magnezitárska	negat.	Košice	-
2020040560035	F	48	2020-04-03	X00001000007 - OM Corona KE Magnezitárska	negat.	Košice	-
2020040560036	M	36	2020-04-03	X00001000007 - OM Corona KE Magnezitárska	negat.	Košice	-
2020040560037	M	50	2020-04-03	X00001000007 - OM Corona KE Magnezitárska	negat.	Košice	-
2020040560038	F	29	2020-04-03	X00001000007 - OM Corona KE Magnezitárska	negat.	Košice	-
2020040560039	M	31	2020-04-03	X00001000007 - OM Corona KE Magnezitárska	negat.	Košice	-
2020040560040	F	39	2020-04-03	X00001000007 - OM Corona KE Magnezitárska	negat.	Košice	-
2020040560041	F	27	2020-04-03	X00001000007 - OM Corona KE Magnezitárska	negat.	Košice	-
2020040560042	M	61	2020-04-03	X00001000007 - OM Corona KE Magnezitárska	negat.	Košice	-
2020040560043	F	81	2020-04-03	X00001000007 - OM Corona KE Magnezitárska	negat.	Košice	-
2020040560044	F	31	2020-04-03	X00001000007 - OM Corona KE Magnezitárska	negat.	Košice	-
2020040560045	F	51	2020-04-03	X00001000007 - OM Corona KE Magnezitárska	negat.	Košice	-
2020040560046	M	49	2020-04-03	X00001000007 - OM Corona KE Magnezitárska	negat.	Košice	-
2020040560047	F	32	2020-04-03	X00001000007 - OM Corona KE Magnezitárska	negat.	Košice	-
2020040560048	F	48	2020-04-03	X00001000007 - OM Corona KE Magnezitárska	negat.	Košice	-
2020040560049	F	47	2020-04-03	X00001000007 - OM Corona KE Magnezitárska	negat.	Košice	-
2020040560050	M	68	2020-04-03	X00001000007 - OM Corona KE Magnezitárska	negat.	Košice	-
2020040560051	M	34	2020-04-03	X00001000007 - OM Corona KE Magnezitárska	negat.	Košice	-
2020040560052	M	48	2020-04-03	X00001000007 - OM Corona KE Magnezitárska	negat.	Košice	-
2020040560053	F	52	2020-04-05	X00001000005 - OM Corona BA GBC	negat.	Bratislava	-
2020040560054	F	25	2020-04-03	X00001000007 - OM Corona KE Magnezitárska	negat.	Košice	-
2020040560055	M	52	2020-04-03	X00053000002 - Siemens a.s. KE	negat.	Košice	-
2020040560056	M	43	2020-04-03	X00053000002 - Siemens a.s. KE	negat.	Košice	-
2020040560057	M	37	2020-04-03	X00053000002 - Siemens a.s. KE	negat.	Košice	-
2020040560058	M	33	2020-04-03	X00053000002 - Siemens a.s. KE	negat.	Košice	-
2020040560059	F	56	2020-04-05	P29189003201 - MA pneumol.a ftizeol.	negat.	Malacky	-
2020040560060	M	70	2020-04-03	X00053000002 - Siemens a.s. KE	negat.	Košice	-
2020040560061	M	43	2020-04-03	X00053000002 - Siemens a.s. KE	negat.	Košice	-
2020040560062	M	38	2020-04-03	X00053000002 - Siemens a.s. KE	negat.	Košice	-
2020040560063	F	38	2020-04-03	X00053000002 - Siemens a.s. KE	negat.	Košice	-
2020040560064	M	36	2020-04-03	X00053000002 - Siemens a.s. KE	negat.	Košice	-
2020040560065	F	42	2020-04-03	X00053000002 - Siemens a.s. KE	negat.	Košice	-
2020040560066	M	52	2020-04-03	X00053000002 - Siemens a.s. KE	negat.	Košice	-
2020040560067	M	43	2020-04-03	X00053000002 - Siemens a.s. KE	negat.	Košice	-
2020040560068	M	42	2020-04-03	X00053000002 - Siemens a.s. KE	negat.	Košice	-
2020040560069	M	43	2020-04-03	X00053000002 - Siemens a.s. KE	negat.	Košice	-
2020040560070	M	54	2020-04-03	X00053000002 - Siemens a.s. KE	negat.	Košice	-
2020040560071	M	29	2020-04-03	X00053000002 - Siemens a.s. KE	negat.	Košice	-
2020040560072	M	57	2020-04-03	X00053000002 - Siemens a.s. KE	negat.	Košice	-
2020040560073	F	39	2020-04-03	X00053000002 - Siemens a.s. KE	negat.	Košice	-
2020040560074	M	52	2020-04-03	X00053000002 - Siemens a.s. KE	negat.	Košice	-
2020040560075	F	59	2020-04-03	X00053000002 - Siemens a.s. KE	negat.	Košice	-
2020040560076	F	36	2020-04-05	P29189003201 - MA pneumol.a ftizeol.	negat.	Malacky	-
2020040660001	M	34	2020-04-06	X00001000009 - Mobilné OM Corona	negat.	Bratislava	-
2020040660002	M	53	2020-04-06	X00001000009 - Mobilné OM Corona	negat.	Bratislava	-
2020040660003	M	43	2020-04-06	X00001000009 - Mobilné OM Corona	negat.	Bratislava	-
2020040660004	M	62	2020-04-05	X00001000005 - OM Corona BA GBC	negat.	Bratislava	-
2020040660005	M	49	2020-04-06	X00001000009 - Mobilné OM Corona	negat.	Bratislava	-
2020040660006	M	44	2020-04-06	X00001000009 - Mobilné OM Corona	negat.	Bratislava	-
2020040660007	M	61	2020-04-06	X00001000009 - Mobilné OM Corona	negat.	Bratislava	-
2020040660008	M	40	2020-04-06	X00001000009 - Mobilné OM Corona	negat.	Bratislava	-
2020040660009	M	32	2020-04-06	X00001000009 - Mobilné OM Corona	negat.	Bratislava	-
2020040660010	M	52	2020-04-06	X00001000009 - Mobilné OM Corona	negat.	Bratislava	-
2020040660011	M	50	2020-04-06	X00001000005 - OM Corona BA GBC	negat.	Bratislava	-
2020040660012	M	51	2020-04-06	X00001000005 - OM Corona BA GBC	negat.	Bratislava	-
2020040660013	M	62	2020-04-06	X00001000005 - OM Corona BA GBC	negat.	Bratislava	-
2020040660014	F	57	2020-04-06	X00001000005 - OM Corona BA GBC	negat.	Bratislava	-
2020040660015	F	36	2020-04-06	X00001000005 - OM Corona BA GBC	negat.	Bratislava	-
2020040660016	F	31	2020-04-06	X00001000005 - OM Corona BA GBC	negat.	Bratislava	-
2020040660017	F	60	2020-04-06	X00001000005 - OM Corona BA GBC	negat.	Bratislava	-
2020040660018	F	65	2020-04-06	X00001000005 - OM Corona BA GBC	negat.	Bratislava	-
2020040660019	M	56	2020-04-06	X00001000005 - OM Corona BA GBC	negat.	Bratislava	-
2020040660020	M	46	2020-04-06	X00001000005 - OM Corona BA GBC	negat.	Bratislava	-
2020040660021	F	42	2020-04-06	X00001000005 - OM Corona BA GBC	negat.	Bratislava	-
2020040660022	M	38	2020-04-06	X00001000005 - OM Corona BA GBC	negat.	Bratislava	-
2020040660023	M	36	2020-04-06	X00001000005 - OM Corona BA GBC	negat.	Bratislava	-
2020040660024	M	47	2020-04-06	X00001000005 - OM Corona BA GBC	negat.	Bratislava	-
2020040660025	M	57	2020-04-06	X00001000005 - OM Corona BA GBC	negat.	Bratislava	-
2020040660026	M	34	2020-04-06	O19235020201 - všeobecný lekár	negat.	Nové Zámky	-
2020040660027	M	33	2020-04-06	X00001000005 - OM Corona BA GBC	negat.	Bratislava	-
2020040660028	M	63	2020-04-06	X00001000005 - OM Corona BA GBC	negat.	Bratislava	-
2020040660029	F	48	2020-04-06	X00001000005 - OM Corona BA GBC	negat.	Bratislava	-
2020040660030	F	32	2020-04-06	X00001000005 - OM Corona BA GBC	negat.	Bratislava	-
2020040660031	M	28	2020-04-06	X00001000005 - OM Corona BA GBC	negat.	Bratislava	-
2020040660032	M	16	2020-04-06	X00001000005 - OM Corona BA GBC	negat.	Bratislava	-
2020040660033	M	60	2020-04-06	X00001000005 - OM Corona BA GBC	negat.	Bratislava	-
2020040660034	M	50	2020-04-06	X00001000005 - OM Corona BA GBC	negat.	Bratislava	-
2020040660035	F	68	2020-04-06	X00001000005 - OM Corona BA GBC	negat.	Bratislava	-
2020040660036	F	27	2020-04-06	X00001000005 - OM Corona BA GBC	negat.	Bratislava	-
2020040660037	F	81	2020-04-06	X00001000005 - OM Corona BA GBC	negat.	Bratislava	-
2020040660038	F	42	2020-04-06	X00001000005 - OM Corona BA GBC	negat.	Bratislava	-
2020040660039	M	49	2020-04-06	X00001000005 - OM Corona BA GBC	negat.	Bratislava	-
2020040660040	F	32	2020-04-06	X00001000005 - OM Corona BA GBC	negat.	Bratislava	-
2020040660041	M	34	2020-04-06	X00001000005 - OM Corona BA GBC	negat.	Bratislava	-
2020040660042	M	36	2020-04-06	X00001000005 - OM Corona BA GBC	negat.	Bratislava	-
2020040660043	F	37	2020-04-06	X00001000005 - OM Corona BA GBC	negat.	Bratislava	-
2020040660044	F	27	2020-04-06	X00001000005 - OM Corona BA GBC	negat.	Bratislava	-
2020040660045	M	39	2020-04-06	X00001000005 - OM Corona BA GBC	negat.	Bratislava	-
2020040660046	F	53	2020-04-06	X00001000005 - OM Corona BA GBC	negat.	Bratislava	-
2020040660047	F	20	2020-04-06	X00001000005 - OM Corona BA GBC	negat.	Bratislava	-
2020040660048	M	46	2020-04-06	X00001000005 - OM Corona BA GBC	negat.	Bratislava	-
2020040660049	F	44	2020-04-06	X00001000005 - OM Corona BA GBC	negat.	Bratislava	-
2020040660050	M	7	2020-04-06	X00001000005 - OM Corona BA GBC	negat.	Bratislava	-
2020040660051	F	10	2020-04-06	X00001000005 - OM Corona BA GBC	negat.	Bratislava	-
2020040660052	M	64	2020-04-06	X00001000005 - OM Corona BA GBC	negat.	Bratislava	-
2020040660053	M	46	2020-04-06	X00001000005 - OM Corona BA GBC	negat.	Bratislava	-
2020040660054	M	39	2020-04-06	X00001000005 - OM Corona BA GBC	negat.	Bratislava	-
2020040660055	F	33	2020-04-06	X00001000005 - OM Corona BA GBC	negat.	Bratislava	-
2020040660056	F	48	2020-04-06	X00001000005 - OM Corona BA GBC	negat.	Bratislava	-
2020040660057	F	49	2020-04-06	X00001000005 - OM Corona BA GBC	negat.	Bratislava	-
2020040660058	F	40	2020-04-06	X00001000005 - OM Corona BA GBC	negat.	Bratislava	-
2020040660059	F	41	2020-04-06	X00001000005 - OM Corona BA GBC	negat.	Bratislava	-
2020040660060	M	83	2020-04-06	X00001000005 - OM Corona BA GBC	negat.	Bratislava	-
2020040660061	F	54	2020-04-06	X00001000005 - OM Corona BA GBC	negat.	Bratislava	-
2020040660062	F	41	2020-04-06	X00001000005 - OM Corona BA GBC	negat.	Bratislava	-
2020040660063	M	64	2020-04-06	X00001000008 - OM Corona MA Nemocnica	negat.	Malacky	-
2020040660064	M	53	2020-04-06	X00001000008 - OM Corona MA Nemocnica	negat.	Malacky	-
2020040660065	F	52	2020-04-06	X00001000008 - OM Corona MA Nemocnica	negat.	Malacky	-
2020040660066	M	43	2020-04-06	X00001000008 - OM Corona MA Nemocnica	negat.	Malacky	-
2020040660067	F	40	2020-04-06	X00001000008 - OM Corona MA Nemocnica	negat.	Malacky	-
2020040660068	M	36	2020-04-06	X00001000008 - OM Corona MA Nemocnica	negat.	Malacky	-
2020040660069	F	40	2020-04-06	X00001000008 - OM Corona MA Nemocnica	negat.	Malacky	-
2020040660070	F	44	2020-04-06	X00001000008 - OM Corona MA Nemocnica	negat.	Malacky	-
2020040660071	M	43	2020-04-06	X00001000008 - OM Corona MA Nemocnica	negat.	Malacky	-
2020040660072	M	42	2020-04-06	X00001000008 - OM Corona MA Nemocnica	negat.	Malacky	-
2020040660073	F	28	2020-04-06	X00001000008 - OM Corona MA Nemocnica	negat.	Malacky	-
2020040660074	M	39	2020-04-06	X00001000008 - OM Corona MA Nemocnica	negat.	Malacky	-
2020040660075	M	38	2020-04-06	X00001000008 - OM Corona MA Nemocnica	negat.	Malacky	-
2020040660076	M	30	2020-04-06	X00001000008 - OM Corona MA Nemocnica	negat.	Malacky	-
2020040660077	F	58	2020-04-06	X00001000008 - OM Corona MA Nemocnica	negat.	Malacky	-
2020040660078	M	54	2020-04-06	X00001000008 - OM Corona MA Nemocnica	negat.	Malacky	-
2020040660079	M	40	2020-04-06	X00001000008 - OM Corona MA Nemocnica	negat.	Malacky	-
2020040660080	M	41	2020-04-06	X00001000008 - OM Corona MA Nemocnica	negat.	Malacky	-
2020040660081	M	58	2020-04-06	X00001000008 - OM Corona MA Nemocnica	negat.	Malacky	-
2020040660082	F	21	2020-04-06	X00001000008 - OM Corona MA Nemocnica	negat.	Malacky	-
2020040660083	F	36	2020-04-06	X00001000008 - OM Corona MA Nemocnica	negat.	Malacky	-
2020040660084	M	53	2020-04-06	X00001000008 - OM Corona MA Nemocnica	negat.	Malacky	-
2020040660085	M	51	2020-04-06	X00001000008 - OM Corona MA Nemocnica	negat.	Malacky	-
2020040660086	M	43	2020-04-06	P29189001101 - MA interné oddelenie	negat.	Malacky	-
2020040660087	F	79	2020-04-06	X00001000008 - OM Corona MA Nemocnica	negat.	Malacky	-
2020040660088	M	50	2020-04-06	X00001000008 - OM Corona MA Nemocnica	negat.	Malacky	-
2020040660089	F	39	2020-04-06	X00001000008 - OM Corona MA Nemocnica	negat.	Malacky	-
2020040660090	F	60	2020-04-06	P92249064201 - NEXT s.r.o., endokrinologická amb.	negat.	Bratislava	-
2020040660091	F	44	2020-04-06	P92249064201 - NEXT s.r.o., endokrinologická amb.	negat.	Bratislava	-
2020040660092	F	34	2020-04-06	X00001000005 - OM Corona BA GBC	negat.	Bratislava	-
2020040660093	F	50	2020-04-06	X00001000005 - OM Corona BA GBC	negat.	Bratislava	-
2020040660094	F	63	2020-04-06	X00001000005 - OM Corona BA GBC	negat.	Bratislava	-
2020040660095	F	38	2020-04-06	X00001000005 - OM Corona BA GBC	negat.	Bratislava	-
2020040660096	F	42	2020-04-06	X00001000005 - OM Corona BA GBC	negat.	Bratislava	-
2020040660097	M	38	2020-04-06	X00001000009 - Mobilné OM Corona	negat.	Bratislava	-
2020040660098	M	42	2020-04-06	X00001000009 - Mobilné OM Corona	negat.	Bratislava	-
2020040660099	F	43	2020-04-06	X00001000009 - Mobilné OM Corona	negat.	Bratislava	-
2020040660100	F	51	2020-04-06	X00001000009 - Mobilné OM Corona	negat.	Bratislava	-
2020040660101	F	35	2020-04-06	X00001000009 - Mobilné OM Corona	negat.	Bratislava	-
2020040660102	F	41	2020-04-06	X00001000009 - Mobilné OM Corona	negat.	Bratislava	-
2020040660103	M	28	2020-04-06	X00001000009 - Mobilné OM Corona	negat.	Bratislava	-
2020040660104	M	49	2020-04-06	X00001000009 - Mobilné OM Corona	negat.	Bratislava	-
2020040660105	M	56	2020-04-06	X00001000009 - Mobilné OM Corona	negat.	Bratislava	-
2020040660106	M	45	2020-04-06	X00001000009 - Mobilné OM Corona	negat.	Bratislava	-
2020040660107	M	51	2020-04-06	X00001000009 - Mobilné OM Corona	negat.	Bratislava	-
2020040660108	M	37	2020-04-06	X00001000009 - Mobilné OM Corona	negat.	Bratislava	-
2020040660109	F	47	2020-04-06	X00001000009 - Mobilné OM Corona	negat.	Bratislava	-
2020040660110	M	62	2020-04-06	X00001000009 - Mobilné OM Corona	negat.	Bratislava	-
2020040660111	M	42	2020-04-06	X00001000009 - Mobilné OM Corona	negat.	Bratislava	-
2020040660112	M	40	2020-04-06	X00001000009 - Mobilné OM Corona	negat.	Bratislava	-
2020040660113	M	64	2020-04-06	X00001000009 - Mobilné OM Corona	negat.	Bratislava	-
2020040660114	M	57	2020-04-06	X00001000009 - Mobilné OM Corona	negat.	Bratislava	-
2020040660115	F	26	2020-04-06	X00001000009 - Mobilné OM Corona	negat.	Bratislava	-
2020040660116	F	38	2020-04-06	X00001000009 - Mobilné OM Corona	negat.	Bratislava	-
2020040660117	M	56	2020-04-06	X00001000009 - Mobilné OM Corona	negat.	Bratislava	-
2020040660118	M	40	2020-04-06	X00001000009 - Mobilné OM Corona	negat.	Bratislava	-
2020040660119	M	52	2020-04-06	X00001000009 - Mobilné OM Corona	negat.	Bratislava	-
2020040660120	M	33	2020-04-06	X00001000009 - Mobilné OM Corona	negat.	Bratislava	-
2020040660121	M	33	2020-04-06	X00001000009 - Mobilné OM Corona	negat.	Bratislava	-
2020040660122	M	34	2020-04-06	X00001000009 - Mobilné OM Corona	negat.	Bratislava	-
2020040660123	M	56	2020-04-06	X00001000009 - Mobilné OM Corona	negat.	Bratislava	-
2020040660124	M	30	2020-04-06	X00001000009 - Mobilné OM Corona	negat.	Bratislava	-
2020040660125	M	30	2020-04-06	X00001000009 - Mobilné OM Corona	negat.	Bratislava	-
2020040660126	M	30	2020-04-06	X00001000009 - Mobilné OM Corona	negat.	Bratislava	-
2020040660127	M	52	2020-04-06	X00001000009 - Mobilné OM Corona	negat.	Bratislava	-
2020040660128	M	38	2020-04-06	X00001000009 - Mobilné OM Corona	negat.	Bratislava	-
2020040660129	M	26	2020-04-06	X00001000009 - Mobilné OM Corona	negat.	Bratislava	-
2020040660130	M	35	2020-04-06	X00001000009 - Mobilné OM Corona	negat.	Bratislava	-
2020040660131	M	49	2020-04-06	X00001000009 - Mobilné OM Corona	negat.	Bratislava	-
2020040660132	M	47	2020-04-06	X00001000009 - Mobilné OM Corona	negat.	Bratislava	-
2020040660133	M	35	2020-04-06	X00001000009 - Mobilné OM Corona	negat.	Bratislava	-
2020040660134	M	38	2020-04-06	X00001000009 - Mobilné OM Corona	negat.	Bratislava	-
2020040660135	M	34	2020-04-06	X00001000009 - Mobilné OM Corona	negat.	Bratislava	-
2020040660136	M	38	2020-04-06	X00001000009 - Mobilné OM Corona	negat.	Bratislava	-
2020040660137	M	32	2020-04-06	X00001000009 - Mobilné OM Corona	negat.	Bratislava	-
2020040660138	M	33	2020-04-06	X00001000009 - Mobilné OM Corona	negat.	Bratislava	-
2020040660139	M	36	2020-04-06	X00001000009 - Mobilné OM Corona	negat.	Bratislava	-
2020040660140	M	44	2020-04-06	X00001000009 - Mobilné OM Corona	negat.	Bratislava	-
2020040660141	M	49	2020-04-06	X00001000008 - OM Corona MA Nemocnica	negat.	Malacky	-
2020040660142	F	43	2020-04-06	X00001000005 - OM Corona BA GBC	negat.	Bratislava	-
2020040660143	M	41	2020-04-06	X00001000005 - OM Corona BA GBC	negat.	Bratislava	-
2020040660144	M	41	2020-04-06	X00001000005 - OM Corona BA GBC	negat.	Bratislava	-
2020040660145	M	43	2020-04-06	X00001000005 - OM Corona BA GBC	negat.	Bratislava	-
2020040660146	M	40	2020-04-06	X00001000005 - OM Corona BA GBC	negat.	Bratislava	-
2020040660147	F	38	2020-04-06	X00001000005 - OM Corona BA GBC	negat.	Bratislava	-
2020040660148	F	27	2020-04-06	X00001000005 - OM Corona BA GBC	negat.	Bratislava	-
2020040660149	F	33	2020-04-06	X00001000005 - OM Corona BA GBC	negat.	Bratislava	-
2020040660150	F	36	2020-04-06	X00001000005 - OM Corona BA GBC	negat.	Bratislava	-
2020040660151	M	56	2020-04-06	X00001000005 - OM Corona BA GBC	negat.	Bratislava	-
2020040660152	M	38	2020-04-06	X00001000005 - OM Corona BA GBC	negat.	Bratislava	-
2020040660153	M	37	2020-04-06	X00001000005 - OM Corona BA GBC	negat.	Bratislava	-
2020040660154	F	24	2020-04-06	P68335025101 - CINRE, Anesteziológia	negat.	Bratislava	-
2020040660155	M	32	2020-04-06	X00001000005 - OM Corona BA GBC	negat.	Bratislava	-
2020040660156	M	35	2020-04-06	X00001000005 - OM Corona BA GBC	negat.	Bratislava	-
2020040660157	M	21	2020-04-06	X00001000005 - OM Corona BA GBC	negat.	Bratislava	-
2020040660158	M	29	2020-04-06	X00001000005 - OM Corona BA GBC	negat.	Bratislava	-
2020040660159	M	94	2020-04-06	X00001000005 - OM Corona BA GBC	negat.	Bratislava	-
2020040660160	F	28	2020-04-06	X00001000005 - OM Corona BA GBC	negat.	Bratislava	-
2020040660161	M	44	2020-04-06	X00001000005 - OM Corona BA GBC	negat.	Bratislava	-
2020040660162	F	35	2020-04-06	X00001000005 - OM Corona BA GBC	negat.	Bratislava	-
2020040660163	F	36	2020-04-06	X00001000005 - OM Corona BA GBC	negat.	Bratislava	-
2020040660164	M	44	2020-04-06	X00001000005 - OM Corona BA GBC	negat.	Bratislava	-
2020040660165	M	45	2020-04-06	X00001000009 - Mobilné OM Corona	negat.	Bratislava	-
2020040660166	M	32	2020-04-06	X00001000009 - Mobilné OM Corona	negat.	Bratislava	-
2020040660167	M	38	2020-04-06	X00001000009 - Mobilné OM Corona	negat.	Bratislava	-
2020040660168	M	42	2020-04-06	X00001000009 - Mobilné OM Corona	negat.	Bratislava	-
2020040660169	F	47	2020-04-06	X00001000009 - Mobilné OM Corona	negat.	Bratislava	-
2020040660170	M	56	2020-04-06	X00001000009 - Mobilné OM Corona	negat.	Bratislava	-
2020040660171	M	27	2020-04-06	X00001000009 - Mobilné OM Corona	negat.	Bratislava	-
2020040660172	M	34	2020-04-06	X00001000009 - Mobilné OM Corona	negat.	Bratislava	-
2020040660173	M	53	2020-04-06	X00001000009 - Mobilné OM Corona	negat.	Bratislava	-
2020040660174	M	49	2020-04-06	X00001000009 - Mobilné OM Corona	negat.	Bratislava	-
2020040660175	M	33	2020-04-06	X00001000009 - Mobilné OM Corona	negat.	Bratislava	-
2020040660176	M	31	2020-04-06	X00001000009 - Mobilné OM Corona	negat.	Bratislava	-
2020040660177	F	27	2020-04-06	P40527014201 - C-S-Z., spol. s.r.o., ORL	negat.	Levice	-
2020040660178	F	47	2020-04-06	P40527014201 - C-S-Z., spol. s.r.o., ORL	negat.	Levice	-
2020040660179	F	62	2020-04-06	P40527014201 - C-S-Z., spol. s.r.o., ORL	negat.	Levice	-
2020040660180	F	49	2020-04-06	P40527014201 - C-S-Z., spol. s.r.o., ORL	negat.	Levice	-
2020040660181	M	19	2020-04-06	P40527014201 - C-S-Z., spol. s.r.o., ORL	negat.	Levice	-
2020040660182	F	47	2020-04-06	P40527014201 - C-S-Z., spol. s.r.o., ORL	negat.	Levice	-
2020040660183	M	42	2020-04-06	P40527014201 - C-S-Z., spol. s.r.o., ORL	negat.	Levice	-
2020040660184	F	53	2020-04-06	P40527014201 - C-S-Z., spol. s.r.o., ORL	negat.	Levice	-
2020040660185	F	49	2020-04-06	P40527014201 - C-S-Z., spol. s.r.o., ORL	negat.	Levice	-
2020040660186	F	43	2020-04-06	P40527014201 - C-S-Z., spol. s.r.o., ORL	negat.	Levice	-
2020040660187	F	45	2020-04-06	P40527014201 - C-S-Z., spol. s.r.o., ORL	negat.	Levice	-
2020040660188	M	33	2020-04-06	P40527014201 - C-S-Z., spol. s.r.o., ORL	negat.	Levice	-
2020040660189	M	23	2020-04-06	X00001000006 - OM Corona NR Novozamocka	negat.	Nitra	-
2020040660190	M	40	2020-04-06	X00001000006 - OM Corona NR Novozamocka	negat.	Nitra	-
2020040660191	F	44	2020-04-06	X00001000006 - OM Corona NR Novozamocka	negat.	Nitra	-
2020040660192	F	47	2020-04-06	X00001000006 - OM Corona NR Novozamocka	negat.	Nitra	-
2020040660193	F	39	2020-04-06	X00001000006 - OM Corona NR Novozamocka	negat.	Nitra	-
2020040660194	F	39	2020-04-06	X00001000006 - OM Corona NR Novozamocka	negat.	Nitra	-
2020040660195	M	67	2020-04-06	X00001000006 - OM Corona NR Novozamocka	negat.	Nitra	-
2020040660196	F	54	2020-04-06	X00001000006 - OM Corona NR Novozamocka	negat.	Nitra	-
2020040660197	M	31	2020-04-06	X00001000006 - OM Corona NR Novozamocka	negat.	Nitra	-
2020040660198	M	64	2020-04-06	X00001000006 - OM Corona NR Novozamocka	negat.	Nitra	-
2020040660199	M	41	2020-04-06	X00001000006 - OM Corona NR Novozamocka	negat.	Nitra	-
2020040660200	M	28	2020-04-06	X00001000006 - OM Corona NR Novozamocka	negat.	Nitra	-
2020040660201	M	63	2020-04-06	X00001000006 - OM Corona NR Novozamocka	negat.	Nitra	-
2020040660202	M	62	2020-04-06	X00001000006 - OM Corona NR Novozamocka	negat.	Nitra	-
2020040660203	M	27	2020-04-06	X00001000006 - OM Corona NR Novozamocka	negat.	Nitra	-
2020040660204	F	40	2020-04-06	X00001000006 - OM Corona NR Novozamocka	negat.	Nitra	-
2020040660205	M	47	2020-04-06	X00001000006 - OM Corona NR Novozamocka	negat.	Nitra	-
2020040660206	M	55	2020-04-06	X00001000006 - OM Corona NR Novozamocka	negat.	Nitra	-
2020040660207	F	50	2020-04-06	X00001000006 - OM Corona NR Novozamocka	negat.	Nitra	-
2020040660208	M	32	2020-04-06	X00001000006 - OM Corona NR Novozamocka	negat.	Nitra	-
2020040660209	F	31	2020-04-06	X00001000008 - OM Corona MA Nemocnica	negat.	Malacky	-
2020040660210	M	49	2020-04-06	X00001000008 - OM Corona MA Nemocnica	negat.	Malacky	-
2020040660211	M	49	2020-04-06	X00001000008 - OM Corona MA Nemocnica	negat.	Malacky	-
2020040660212	M	39	2020-04-06	X00001000008 - OM Corona MA Nemocnica	negat.	Malacky	-
2020040660213	M	49	2020-04-06	X00001000008 - OM Corona MA Nemocnica	negat.	Malacky	-
2020040660214	M	35	2020-04-06	X00001000008 - OM Corona MA Nemocnica	negat.	Malacky	-
2020040660215	M	51	2020-04-06	X00001000008 - OM Corona MA Nemocnica	negat.	Malacky	-
2020040660216	M	38	2020-04-06	P68335025101 - CINRE, Anesteziológia	negat.	Bratislava	-
2020040660217	M	73	2020-04-06	X00001000005 - OM Corona BA GBC	negat.	Bratislava	-
2020040660218	F	32	2020-04-06	X00001000005 - OM Corona BA GBC	negat.	Bratislava	-
2020040660219	F	60	2020-04-06	X00001000005 - OM Corona BA GBC	negat.	Bratislava	-
2020040660220	F	33	2020-04-06	X00001000005 - OM Corona BA GBC	negat.	Bratislava	-
2020040660221	F	15	2020-04-06	X00001000005 - OM Corona BA GBC	negat.	Bratislava	-
2020040660222	M	60	2020-04-06	X00001000005 - OM Corona BA GBC	negat.	Bratislava	-
2020040660223	F	61	2020-04-06	X00001000005 - OM Corona BA GBC	negat.	Bratislava	-
2020040660224	M	40	2020-04-06	X00001000005 - OM Corona BA GBC	negat.	Bratislava	-
2020040660225	M	49	2020-04-06	X00001000005 - OM Corona BA GBC	negat.	Bratislava	-
2020040660226	F	72	2020-04-06	X00001000005 - OM Corona BA GBC	negat.	Bratislava	-
2020040660227	M	16	2020-04-06	X00001000005 - OM Corona BA GBC	negat.	Bratislava	-
2020040660228	M	39	2020-04-06	X00001000005 - OM Corona BA GBC	negat.	Bratislava	-
2020040660229	F	50	2020-04-06	X00001000005 - OM Corona BA GBC	negat.	Bratislava	-
2020040660230	F	61	2020-04-06	X00001000005 - OM Corona BA GBC	negat.	Bratislava	-
2020040660231	M	44	2020-04-06	X00001000005 - OM Corona BA GBC	negat.	Bratislava	-
2020040660232	F	51	2020-04-06	X00001000005 - OM Corona BA GBC	negat.	Bratislava	-
2020040660233	M	23	2020-04-06	X00001000005 - OM Corona BA GBC	negat.	Bratislava	-
2020040660234	M	44	2020-04-06	X00001000005 - OM Corona BA GBC	negat.	Bratislava	-
2020040660235	M	51	2020-04-06	X00001000005 - OM Corona BA GBC	negat.	Bratislava	-
2020040660236	F	47	2020-04-06	X00001000005 - OM Corona BA GBC	negat.	Bratislava	-
2020040660237	M	42	2020-04-06	P81264014201 - Fakultná nemocnica s poliklinikou Skalica, a.s.	negat.	Skalica	-
2020040660238	F	22	2020-04-06	P81264014201 - Fakultná nemocnica s poliklinikou Skalica, a.s.	negat.	Skalica	-
2020040660239	M	64	2020-04-06	P40707184804 - RU Centrálny príjem	negat.	Bratislava	-
2020040660240	M	56	2020-04-06	X00001000008 - OM Corona MA Nemocnica	negat.	Malacky	-
2020040660241	F	37	2020-04-06	X00001000008 - OM Corona MA Nemocnica	negat.	Malacky	-
2020040660242	M	44	2020-04-06	X00001000008 - OM Corona MA Nemocnica	negat.	Malacky	-
2020040660243	F	47	2020-04-06	X00001000008 - OM Corona MA Nemocnica	negat.	Malacky	-
2020040660244	F	47	2020-04-06	X00001000008 - OM Corona MA Nemocnica	negat.	Malacky	-
2020040660245	M	37	2020-04-06	X00001000008 - OM Corona MA Nemocnica	negat.	Malacky	-
2020040660246	M	46	2020-04-06	X00001000008 - OM Corona MA Nemocnica	negat.	Malacky	-
2020040660247	F	71	2020-04-06	X00001000008 - OM Corona MA Nemocnica	negat.	Malacky	-
2020040660248	M	37	2020-04-06	X00001000008 - OM Corona MA Nemocnica	negat.	Malacky	-
2020040660249	M	35	2020-04-06	X00001000008 - OM Corona MA Nemocnica	negat.	Malacky	-
2020040660250	F	57	2020-04-06	X00001000008 - OM Corona MA Nemocnica	negat.	Malacky	-
2020040660251	F	37	2020-04-06	X00001000008 - OM Corona MA Nemocnica	negat.	Malacky	-
2020040660252	F	42	2020-04-06	X00001000008 - OM Corona MA Nemocnica	negat.	Malacky	-
2020040660253	F	44	2020-04-06	X00001000006 - OM Corona NR Novozamocka	negat.	Nitra	-
2020040660254	F	79	2020-04-06	X00001000006 - OM Corona NR Novozamocka	negat.	Nitra	-
2020040660255	F	27	2020-04-06	X00001000006 - OM Corona NR Novozamocka	negat.	Nitra	-
2020040660256	M	34	2020-04-06	X00001000006 - OM Corona NR Novozamocka	negat.	Nitra	-
2020040660257	M	51	2020-04-06	X00001000006 - OM Corona NR Novozamocka	negat.	Nitra	-
2020040660258	M	29	2020-04-06	X00001000006 - OM Corona NR Novozamocka	negat.	Nitra	-
2020040660259	M	41	2020-04-06	X00001000006 - OM Corona NR Novozamocka	negat.	Nitra	-
2020040660260	M	46	2020-04-06	X00001000006 - OM Corona NR Novozamocka	negat.	Nitra	-
2020040660261	F	15	2020-04-06	X00001000006 - OM Corona NR Novozamocka	posit.	Nitra	-
2020040660262	M	46	2020-04-06	X00001000006 - OM Corona NR Novozamocka	negat.	Nitra	-
2020040660263	M	50	2020-04-06	X00001000006 - OM Corona NR Novozamocka	negat.	Nitra	-
2020040660264	M	77	2020-04-06	X00003000000 - RUVZ Bratislava	negat.	Bratislava	-
2020040660265	F	39	2020-04-06	X00001000006 - OM Corona NR Novozamocka	negat.	Nitra	-
2020040660266	M	44	2020-04-06	X00001000006 - OM Corona NR Novozamocka	negat.	Nitra	-
2020040660267	M	45	2020-04-06	X00001000006 - OM Corona NR Novozamocka	negat.	Nitra	-
2020040660268	F	47	2020-04-06	X00001000006 - OM Corona NR Novozamocka	negat.	Nitra	-
2020040660269	M	38	2020-04-06	X00001000006 - OM Corona NR Novozamocka	posit.	Nitra	-
2020040660270	M	33	2020-04-06	X00001000006 - OM Corona NR Novozamocka	negat.	Nitra	-
2020040660271	M	67	2020-04-06	X00001000006 - OM Corona NR Novozamocka	negat.	Nitra	-
2020040660272	M	38	2020-04-06	X00001000006 - OM Corona NR Novozamocka	posit.	Nitra	-
2020040660273	M	37	2020-04-06	X00001000006 - OM Corona NR Novozamocka	negat.	Nitra	-
2020040660274	M	39	2020-04-06	X00001000006 - OM Corona NR Novozamocka	negat.	Nitra	-
2020040660275	F	43	2020-04-06	X00001000006 - OM Corona NR Novozamocka	negat.	Nitra	-
2020040660276	M	51	2020-04-06	X00001000006 - OM Corona NR Novozamocka	negat.	Nitra	-
2020040660277	M	41	2020-04-06	X00001000006 - OM Corona NR Novozamocka	negat.	Nitra	-
2020040660278	M	36	2020-04-06	X00001000006 - OM Corona NR Novozamocka	negat.	Nitra	-
2020040660279	M	43	2020-04-06	X00001000006 - OM Corona NR Novozamocka	negat.	Nitra	-
2020040660280	M	39	2020-04-06	X00001000006 - OM Corona NR Novozamocka	negat.	Nitra	-
2020040660281	F	43	2020-04-06	X00001000008 - OM Corona MA Nemocnica	negat.	Malacky	-
2020040760001	F	49	2020-04-07	X00001000005 - OM Corona BA GBC	negat.	Bratislava	-
2020040760002	F	59	2020-04-07	X00001000005 - OM Corona BA GBC	negat.	Bratislava	-
2020040760003	M	37	2020-04-07	X00001000005 - OM Corona BA GBC	negat.	Bratislava	-
2020040760004	M	42	2020-04-07	X00001000005 - OM Corona BA GBC	negat.	Bratislava	-
2020040760005	F	46	2020-04-07	X00001000005 - OM Corona BA GBC	negat.	Bratislava	-
2020040760006	M	50	2020-04-07	X00001000005 - OM Corona BA GBC	negat.	Bratislava	-
2020040760007	M	45	2020-04-07	X00001000005 - OM Corona BA GBC	negat.	Bratislava	-
2020040760008	M	32	2020-04-07	X00001000005 - OM Corona BA GBC	negat.	Bratislava	-
2020040760009	M	51	2020-04-07	X00001000005 - OM Corona BA GBC	posit.	Bratislava	-
2020040760010	F	43	2020-04-07	X00001000005 - OM Corona BA GBC	negat.	Bratislava	-
2020040760011	F	67	2020-04-07	X00001000005 - OM Corona BA GBC	negat.	Bratislava	-
2020040760012	M	68	2020-04-07	X00001000005 - OM Corona BA GBC	negat.	Bratislava	-
2020040760013	F	29	2020-04-07	X00001000005 - OM Corona BA GBC	negat.	Bratislava	-
2020040760014	F	29	2020-04-07	X00001000005 - OM Corona BA GBC	negat.	Bratislava	-
2020040760015	M	33	2020-04-07	X00001000005 - OM Corona BA GBC	negat.	Bratislava	-
2020040760016	M	43	2020-04-07	X00001000005 - OM Corona BA GBC	negat.	Bratislava	-
2020040760017	F	46	2020-04-07	X00001000005 - OM Corona BA GBC	negat.	Bratislava	-
2020040760018	F	27	2020-04-07	X00001000005 - OM Corona BA GBC	negat.	Bratislava	-
2020040760019	F	50	2020-04-07	X00001000005 - OM Corona BA GBC	negat.	Bratislava	-
2020040760020	F	32	2020-04-07	X00001000005 - OM Corona BA GBC	negat.	Bratislava	-
2020040760021	M	43	2020-04-07	X00001000005 - OM Corona BA GBC	negat.	Bratislava	-
2020040760022	M	43	2020-04-07	X00001000005 - OM Corona BA GBC	negat.	Bratislava	-
2020040760023	F	47	2020-04-07	X00001000005 - OM Corona BA GBC	negat.	Bratislava	-
2020040760024	M	37	2020-04-07	X00001000005 - OM Corona BA GBC	negat.	Bratislava	-
2020040760025	F	38	2020-04-07	P29189003201 - MA pneumol.a ftizeol.	negat.	Malacky	-
2020040760026	M	46	2020-04-07	X00001000005 - OM Corona BA GBC	negat.	Bratislava	-
2020040760027	M	33	2020-04-07	X00001000005 - OM Corona BA GBC	negat.	Bratislava	-
2020040760028	M	39	2020-04-07	X00001000005 - OM Corona BA GBC	negat.	Bratislava	-
2020040760029	F	26	2020-04-07	X00001000005 - OM Corona BA GBC	negat.	Bratislava	-
2020040760030	M	31	2020-04-07	X00001000005 - OM Corona BA GBC	negat.	Bratislava	-
2020040760031	M	47	2020-04-07	X00001000005 - OM Corona BA GBC	negat.	Bratislava	-
2020040760032	F	58	2020-04-07	X00001000005 - OM Corona BA GBC	negat.	Bratislava	-
2020040760033	M	57	2020-04-07	X00001000005 - OM Corona BA GBC	negat.	Bratislava	-
2020040760034	F	50	2020-04-07	X00001000005 - OM Corona BA GBC	negat.	Bratislava	-
2020040760035	M	34	2020-04-06	X00001000005 - OM Corona BA GBC	negat.	Bratislava	-
2020040760036	M	50	2020-04-07	X00001000005 - OM Corona BA GBC	negat.	Bratislava	-
2020040760037	M	28	2020-04-06	X00001000007 - OM Corona KE Magnezitárska	negat.	Košice	-
2020040760038	F	51	2020-04-06	X00001000007 - OM Corona KE Magnezitárska	negat.	Košice	-
2020040760039	M	40	2020-04-06	X00001000007 - OM Corona KE Magnezitárska	negat.	Košice	-
2020040760040	M	44	2020-04-07	X00001000007 - OM Corona KE Magnezitárska	negat.	Košice	-
2020040760041	M	37	2020-04-07	X00001000007 - OM Corona KE Magnezitárska	negat.	Košice	-
2020040760042	F	26	2020-04-06	X00001000007 - OM Corona KE Magnezitárska	negat.	Košice	-
2020040760043	F	41	2020-04-07	X00001000007 - OM Corona KE Magnezitárska	negat.	Košice	-
2020040760044	M	28	2020-04-06	X00001000007 - OM Corona KE Magnezitárska	negat.	Košice	-
2020040760045	M	40	2020-04-06	X00001000007 - OM Corona KE Magnezitárska	negat.	Košice	-
2020040760046	M	40	2020-04-06	X00001000007 - OM Corona KE Magnezitárska	negat.	Košice	-
2020040760047	M	33	2020-04-06	X00001000007 - OM Corona KE Magnezitárska	negat.	Košice	-
2020040760048	M	47	2020-04-06	X00001000007 - OM Corona KE Magnezitárska	negat.	Košice	-
2020040760049	F	52	2020-04-06	X00001000007 - OM Corona KE Magnezitárska	negat.	Košice	-
2020040760050	M	53	2020-04-06	X00001000007 - OM Corona KE Magnezitárska	negat.	Košice	-
2020040760051	M	45	2020-04-06	X00001000007 - OM Corona KE Magnezitárska	negat.	Košice	-
2020040760052	F	45	2020-04-06	X00001000007 - OM Corona KE Magnezitárska	negat.	Košice	-
2020040760053	M	25	2020-04-06	X00001000007 - OM Corona KE Magnezitárska	negat.	Košice	-
2020040760054	M	44	2020-04-06	X00001000007 - OM Corona KE Magnezitárska	negat.	Košice	-
2020040760055	M	49	2020-04-06	X00001000007 - OM Corona KE Magnezitárska	negat.	Košice	-
2020040760056	M	37	2020-04-06	X00001000007 - OM Corona KE Magnezitárska	negat.	Košice	-
2020040760057	F	26	2020-04-06	X00001000007 - OM Corona KE Magnezitárska	negat.	Košice	-
2020040760058	M	50	2020-04-06	X00001000007 - OM Corona KE Magnezitárska	negat.	Košice	-
2020040760059	F	52	2020-04-06	X00001000007 - OM Corona KE Magnezitárska	negat.	Košice	-
2020040760060	M	52	2020-04-06	X00001000007 - OM Corona KE Magnezitárska	negat.	Košice	-
2020040760061	M	33	2020-04-06	X00001000007 - OM Corona KE Magnezitárska	negat.	Košice	-
2020040760062	M	43	2020-04-06	X00001000007 - OM Corona KE Magnezitárska	negat.	Košice	-
2020040760063	M	46	2020-04-06	X00001000007 - OM Corona KE Magnezitárska	negat.	Košice	-
2020040760064	F	34	2020-04-06	X00001000007 - OM Corona KE Magnezitárska	negat.	Košice	-
2020040760065	M	46	2020-04-06	X00001000007 - OM Corona KE Magnezitárska	negat.	Košice	-
2020040760066	F	22	2020-04-06	X00001000007 - OM Corona KE Magnezitárska	negat.	Košice	-
2020040760067	M	51	2020-04-06	X00001000007 - OM Corona KE Magnezitárska	negat.	Košice	-
2020040760068	F	43	2020-04-06	X00001000007 - OM Corona KE Magnezitárska	negat.	Košice	-
2020040760069	M	44	2020-04-06	X00001000007 - OM Corona KE Magnezitárska	negat.	Košice	-
2020040760070	M	49	2020-04-06	X00001000007 - OM Corona KE Magnezitárska	negat.	Košice	-
2020040760071	M	39	2020-04-06	X00001000007 - OM Corona KE Magnezitárska	negat.	Košice	-
2020040760072	M	48	2020-04-06	X00001000007 - OM Corona KE Magnezitárska	negat.	Košice	-
2020040760073	M	31	2020-04-07	X00001000005 - OM Corona BA GBC	negat.	Bratislava	-
2020040760074	F	39	2020-04-07	X00001000005 - OM Corona BA GBC	negat.	Bratislava	-
2020040760075	M	57	2020-04-07	X00001000005 - OM Corona BA GBC	negat.	Bratislava	-
2020040760076	F	39	2020-04-07	X00001000005 - OM Corona BA GBC	negat.	Bratislava	-
2020040760077	F	42	2020-04-07	X00001000005 - OM Corona BA GBC	negat.	Bratislava	-
2020040760078	M	46	2020-04-07	X00001000005 - OM Corona BA GBC	negat.	Bratislava	-
2020040760079	M	33	2020-04-07	X00001000005 - OM Corona BA GBC	negat.	Bratislava	-
2020040760080	F	41	2020-04-07	X00001000005 - OM Corona BA GBC	negat.	Bratislava	-
2020040760081	F	50	2020-04-07	X00001000005 - OM Corona BA GBC	negat.	Bratislava	-
2020040760082	M	42	2020-04-07	X00001000005 - OM Corona BA GBC	negat.	Bratislava	-
2020040760083	M	43	2020-04-07	X00001000005 - OM Corona BA GBC	negat.	Bratislava	-
2020040760084	F	45	2020-04-07	X00001000005 - OM Corona BA GBC	negat.	Bratislava	-
2020040760085	M	27	2020-04-06	X00001000007 - OM Corona KE Magnezitárska	negat.	Košice	-
2020040760086	M	40	2020-04-06	X00001000007 - OM Corona KE Magnezitárska	negat.	Košice	-
2020040760087	M	24	2020-04-06	X00001000007 - OM Corona KE Magnezitárska	negat.	Košice	-
2020040760088	F	35	2020-04-06	X00001000007 - OM Corona KE Magnezitárska	negat.	Košice	-
2020040760089	F	27	2020-04-06	X00001000007 - OM Corona KE Magnezitárska	negat.	Košice	-
2020040760090	F	34	2020-04-06	X00001000007 - OM Corona KE Magnezitárska	negat.	Košice	-
2020040760091	M	52	2020-04-06	X00001000007 - OM Corona KE Magnezitárska	negat.	Košice	-
2020040760092	F	44	2020-04-06	X00001000007 - OM Corona KE Magnezitárska	negat.	Košice	-
2020040760093	M	40	2020-04-06	X00001000007 - OM Corona KE Magnezitárska	negat.	Košice	-
2020040760094	M	29	2020-04-06	X00001000007 - OM Corona KE Magnezitárska	negat.	Košice	-
2020040760095	M	50	2020-04-07	X00001000005 - OM Corona BA GBC	negat.	Bratislava	-
2020040760096	F	57	2020-04-07	X00001000005 - OM Corona BA GBC	negat.	Bratislava	-
2020040760097	M	47	2020-04-07	X00001000005 - OM Corona BA GBC	negat.	Bratislava	-
2020040760098	F	40	2020-04-07	X00001000005 - OM Corona BA GBC	negat.	Bratislava	-
2020040760099	F	37	2020-04-07	X00001000005 - OM Corona BA GBC	negat.	Bratislava	-
2020040760100	M	42	2020-04-07	X00001000005 - OM Corona BA GBC	negat.	Bratislava	-
2020040760101	M	8	2020-04-07	X00001000005 - OM Corona BA GBC	negat.	Bratislava	-
2020040760102	M	49	2020-04-07	X00001000005 - OM Corona BA GBC	negat.	Bratislava	-
2020040760103	M	66	2020-04-07	P68335025101 - CINRE, Anesteziológia	negat.	Bratislava	-
2020040760104	M	74	2020-04-07	P56642074101 - Pinelova nem., Gerontopsychiatrická k	negat.	Pezinok	-
2020040760105	F	44	2020-04-07	P56642005103 - Pinelova nem., Psychosomatická klin.	negat.	Pezinok	-
2020040760106	F	39	2020-04-06	X00001000007 - OM Corona KE Magnezitárska	negat.	Košice	-
2020040760107	M	0	2020-04-06	X00001000007 - OM Corona KE Magnezitárska	negat.	Košice	-
2020040760108	M	55	2020-04-06	X00001000007 - OM Corona KE Magnezitárska	negat.	Košice	-
2020040760109	F	39	2020-04-06	X00001000007 - OM Corona KE Magnezitárska	negat.	Košice	-
2020040760110	M	47	2020-04-06	X00001000007 - OM Corona KE Magnezitárska	negat.	Košice	-
2020040760111	F	79	2020-04-06	X00001000007 - OM Corona KE Magnezitárska	negat.	Košice	-
2020040760112	F	33	2020-04-07	X00001000008 - OM Corona MA Nemocnica	negat.	Malacky	-
2020040760113	M	24	2020-04-07	X00001000008 - OM Corona MA Nemocnica	negat.	Malacky	-
2020040760114	F	51	2020-04-07	X00001000008 - OM Corona MA Nemocnica	negat.	Malacky	-
2020040760115	F	31	2020-04-07	X00001000008 - OM Corona MA Nemocnica	negat.	Malacky	-
2020040760116	M	29	2020-04-07	X00001000008 - OM Corona MA Nemocnica	negat.	Malacky	-
2020040760117	F	31	2020-04-07	X00001000008 - OM Corona MA Nemocnica	negat.	Malacky	-
2020040760118	M	74	2020-04-07	X00001000008 - OM Corona MA Nemocnica	negat.	Malacky	-
2020040760119	F	29	2020-04-07	X00001000008 - OM Corona MA Nemocnica	negat.	Malacky	-
2020040760120	F	52	2020-04-07	X00001000008 - OM Corona MA Nemocnica	negat.	Malacky	-
2020040760121	F	45	2020-04-07	X00001000008 - OM Corona MA Nemocnica	negat.	Malacky	-
2020040760122	F	44	2020-04-07	X00001000008 - OM Corona MA Nemocnica	negat.	Malacky	-
2020040760123	F	57	2020-04-07	X00001000008 - OM Corona MA Nemocnica	negat.	Malacky	-
2020040760124	F	30	2020-04-07	X00001000008 - OM Corona MA Nemocnica	negat.	Malacky	-
2020040760125	M	42	2020-04-07	X00001000008 - OM Corona MA Nemocnica	negat.	Malacky	-
2020040760126	M	61	2020-04-07	X00001000008 - OM Corona MA Nemocnica	negat.	Malacky	-
2020040760127	F	47	2020-04-07	X00001000008 - OM Corona MA Nemocnica	negat.	Malacky	-
2020040760128	M	55	2020-04-07	X00001000006 - OM Corona NR Novozamocka	negat.	Nitra	-
2020040760129	M	29	2020-04-07	X00001000006 - OM Corona NR Novozamocka	negat.	Nitra	-
2020040760130	M	44	2020-04-07	X00001000006 - OM Corona NR Novozamocka	negat.	Nitra	-
2020040760131	M	36	2020-04-07	X00001000006 - OM Corona NR Novozamocka	negat.	Nitra	-
2020040760132	M	29	2020-04-07	X00001000006 - OM Corona NR Novozamocka	negat.	Nitra	-
2020040760133	M	30	2020-04-07	X00001000006 - OM Corona NR Novozamocka	negat.	Nitra	-
2020040760134	F	61	2020-04-07	X00001000006 - OM Corona NR Novozamocka	negat.	Nitra	-
2020040760135	M	42	2020-04-07	X00001000006 - OM Corona NR Novozamocka	negat.	Nitra	-
2020040760136	M	82	2020-04-07	X00001000006 - OM Corona NR Novozamocka	negat.	Nitra	-
2020040760137	F	79	2020-04-07	X00001000006 - OM Corona NR Novozamocka	negat.	Nitra	-
2020040760138	M	36	2020-04-07	X00001000006 - OM Corona NR Novozamocka	negat.	Nitra	-
2020040760139	M	54	2020-04-07	X00001000006 - OM Corona NR Novozamocka	negat.	Nitra	-
2020040760140	M	34	2020-04-07	X00001000006 - OM Corona NR Novozamocka	negat.	Nitra	-
2020040760141	F	64	2020-04-07	X00001000006 - OM Corona NR Novozamocka	negat.	Nitra	-
2020040760142	M	34	2020-04-07	X00001000006 - OM Corona NR Novozamocka	negat.	Nitra	-
2020040760143	F	30	2020-04-07	X00001000006 - OM Corona NR Novozamocka	negat.	Nitra	-
2020040760144	M	71	2020-04-07	X00001000006 - OM Corona NR Novozamocka	negat.	Nitra	-
2020040760145	F	23	2020-04-07	X00001000006 - OM Corona NR Novozamocka	negat.	Nitra	-
2020040760146	M	43	2020-04-07	X00001000006 - OM Corona NR Novozamocka	negat.	Nitra	-
2020040760147	M	53	2020-04-07	X00001000006 - OM Corona NR Novozamocka	negat.	Nitra	-
2020040760148	M	42	2020-04-07	X00001000006 - OM Corona NR Novozamocka	negat.	Nitra	-
2020040760149	M	41	2020-04-07	X00001000006 - OM Corona NR Novozamocka	negat.	Nitra	-
2020040760150	M	49	2020-04-07	X00001000005 - OM Corona BA GBC	negat.	Bratislava	-
2020040760151	M	50	2020-04-07	X00001000006 - OM Corona NR Novozamocka	negat.	Nitra	-
2020040760152	F	85	2020-04-07	X00001000006 - OM Corona NR Novozamocka	negat.	Nitra	-
2020040760153	F	25	2020-04-07	X00001000006 - OM Corona NR Novozamocka	negat.	Nitra	-
2020040760154	M	29	2020-04-07	X00001000006 - OM Corona NR Novozamocka	negat.	Nitra	-
2020040760155	F	43	2020-04-07	X00001000006 - OM Corona NR Novozamocka	negat.	Nitra	-
2020040760156	M	29	2020-04-07	X00001000006 - OM Corona NR Novozamocka	negat.	Nitra	-
2020040760157	M	35	2020-04-07	X00001000005 - OM Corona BA GBC	negat.	Bratislava	-
2020040760158	F	34	2020-04-07	X00001000005 - OM Corona BA GBC	negat.	Bratislava	-
2020040760159	M	39	2020-04-07	X00001000005 - OM Corona BA GBC	negat.	Bratislava	-
2020040760160	M	42	2020-04-07	X00001000005 - OM Corona BA GBC	negat.	Bratislava	-
2020040760161	F	44	2020-04-07	X00001000005 - OM Corona BA GBC	negat.	Bratislava	-
2020040760162	M	39	2020-04-07	X00001000005 - OM Corona BA GBC	negat.	Bratislava	-
2020040760163	F	30	2020-04-07	X00001000005 - OM Corona BA GBC	negat.	Bratislava	-
2020040760164	M	51	2020-04-07	X00001000005 - OM Corona BA GBC	negat.	Bratislava	-
2020040760165	F	40	2020-04-07	X00001000005 - OM Corona BA GBC	negat.	Bratislava	-
2020040760166	M	45	2020-04-07	X00001000005 - OM Corona BA GBC	negat.	Bratislava	-
2020040760167	M	34	2020-04-07	X00001000005 - OM Corona BA GBC	negat.	Bratislava	-
2020040760168	F	47	2020-04-07	X00001000005 - OM Corona BA GBC	negat.	Bratislava	-
2020040760169	M	32	2020-04-07	X00001000005 - OM Corona BA GBC	negat.	Bratislava	-
2020040760170	M	26	2020-04-07	X00001000005 - OM Corona BA GBC	negat.	Bratislava	-
2020040760171	F	31	2020-04-07	X00001000005 - OM Corona BA GBC	negat.	Bratislava	-
2020040760172	M	30	2020-04-07	X00001000005 - OM Corona BA GBC	negat.	Bratislava	-
2020040760173	F	33	2020-04-06	X00001000007 - OM Corona KE Magnezitárska	negat.	Košice	-
2020040760174	F	56	2020-04-07	X00001000008 - OM Corona MA Nemocnica	negat.	Malacky	-
2020040760175	M	59	2020-04-07	X00001000008 - OM Corona MA Nemocnica	negat.	Malacky	-
2020040760176	M	49	2020-04-07	X00001000008 - OM Corona MA Nemocnica	negat.	Malacky	-
2020040760177	M	40	2020-04-07	X00001000008 - OM Corona MA Nemocnica	negat.	Malacky	-
2020040760178	M	42	2020-04-07	X00001000008 - OM Corona MA Nemocnica	negat.	Malacky	-
2020040760179	M	60	2020-04-07	X00001000008 - OM Corona MA Nemocnica	negat.	Malacky	-
2020040760180	M	49	2020-04-07	X00001000008 - OM Corona MA Nemocnica	negat.	Malacky	-
2020040760181	F	42	2020-04-07	X00001000008 - OM Corona MA Nemocnica	negat.	Malacky	-
2020040760182	M	43	2020-04-07	X00001000008 - OM Corona MA Nemocnica	negat.	Malacky	-
2020040760183	F	33	2020-04-07	X00001000008 - OM Corona MA Nemocnica	negat.	Malacky	-
2020040760184	M	47	2020-04-07	X00001000008 - OM Corona MA Nemocnica	negat.	Malacky	-
[truncated: 361,064+ more rows]
