# Supplementary material for: SARS-CoV-2 testing in the Slovak Republic from March 2020 to September 2022 – summary of the pandemic trends
Source: Front Med (Lausanne). 2023 Nov 6;10:1225596. doi: 10.3389/fmed.2023.1225596 (PMC10658709; doi:10.3389/fmed.2023.1225596)
Supplement: Supplementary file 2 [file Table_2.XLSX]

## Sheet: Hárok1
Daycode	Sex	Age	Date of sampling	Place of sampling	Result	District	CT
2021010160001	F	41	2021-01-01	P33167649201 - Záchr. služ. - Event Medical Solutions	negat.	unknown	-
2021010160002	M	18	2021-01-01	P40707184804 - RU Centrálny príjem	negat.	Bratislava	-
2021010160003	F	29	2021-01-01	P40707009101 - RU Gyn.pôr.II.klinika	negat.	Bratislava	-
2021010160004	F	31	2021-01-01	P40707009101 - RU Gyn.pôr.II.klinika	negat.	Bratislava	-
2021010160005	M	36	2021-01-01	P40707184804 - RU Centrálny príjem	negat.	Bratislava	-
2021010160006	M	52	2021-01-01	P40707184804 - RU Centrálny príjem	negat.	Bratislava	-
2021010160007	M	64	2021-01-01	P40707184804 - RU Centrálny príjem	negat.	Bratislava	-
2021010160008	F	61	2021-01-01	P40707184804 - RU Centrálny príjem	negat.	Bratislava	-
2021010160009	F	23	2021-01-01	P40707009101 - RU Gyn.pôr.II.klinika	negat.	Bratislava	-
2021010160010	F	39	2021-01-01	P40707184804 - RU Centrálny príjem	negat.	Bratislava	-
2021010160011	F	21	2021-01-01	P40707009101 - RU Gyn.pôr.II.klinika	negat.	Bratislava	-
2021010160012	F	30	2021-01-01	P40707009101 - RU Gyn.pôr.II.klinika	negat.	Bratislava	-
2021010160013	F	28	2021-01-01	P40707009101 - RU Gyn.pôr.II.klinika	negat.	Bratislava	-
2021010160014	M	64	2021-01-01	P40707184804 - RU Centrálny príjem	negat.	Bratislava	-
2021010160015	M	48	2021-01-01	P40707184804 - RU Centrálny príjem	negat.	Bratislava	-
2021010160016	F	35	2021-01-01	P56346009203 - GPN, s.r.o., gynekológ	negat.	Bratislava	-
2021010160017	M	35	2021-01-01	P40707184804 - RU Centrálny príjem	negat.	Bratislava	-
2021010160018	F	44	2021-01-01	P36845001101 - Univerzitná nemocnica - Nemocnica sv. Michala, a.s.-Interné odd..	negat.	Bratislava	-
2021010160019	M	75	2021-01-01	P36845001101 - Univerzitná nemocnica - Nemocnica sv. Michala, a.s.-Interné odd..	posit.	Bratislava	28
2021010160020	F	47	2021-01-01	P40707184804 - RU Centrálny príjem	negat.	Bratislava	-
2021010160021	F	20	2021-01-01	P40707184804 - RU Centrálny príjem	negat.	Bratislava	-
2021010160022	F	52	2021-01-01	P40707184804 - RU Centrálny príjem	posit.	Bratislava	14
2021010160023	F	82	2021-01-01	P40707184804 - RU Centrálny príjem	negat.	Bratislava	-
2021010160024	F	42	2021-01-01	P40707184804 - RU Centrálny príjem	negat.	Bratislava	-
2021010160025	F	31	2021-01-01	P40707184804 - RU Centrálny príjem	negat.	Bratislava	-
2021010160026	M	47	2021-01-01	P40707011101 - RU Ortopedická I.kl.	negat.	Bratislava	-
2021010160027	M	39	2021-01-01	P40707014201 - RU amb.ORL	negat.	Bratislava	-
2021010160028	F	40	2021-01-01	P40707014201 - RU amb.ORL	negat.	Bratislava	-
2021010160029	F	69	2021-01-01	P40707184804 - RU Centrálny príjem	negat.	Bratislava	-
2021010160030	F	43	2021-01-01	P40707031101 - AN Klinika hematológie a transfúziológie	negat.	Bratislava	-
2021010160031	F	74	2021-01-01	P40707184805 - AN Odd. urgentného príjmu	negat.	Bratislava	-
2021010160032	M	70	2021-01-01	P40707004208 - AN neurologická ambulancia	negat.	Bratislava	-
2021010160033	M	88	2021-01-01	P40707184805 - AN Odd. urgentného príjmu	negat.	Bratislava	-
2021010160034	F	84	2021-01-01	P40707001103 - RU Interná V.klinika	negat.	Bratislava	-
2021010160035	M	44	2021-01-01	P40707184805 - AN Odd. urgentného príjmu	negat.	Bratislava	-
2021010160036	M	72	2021-01-01	P40707184805 - AN Odd. urgentného príjmu	posit.	Bratislava	29.8
2021010160037	F	35	2021-01-01	P40707009205 - AN gynekologická ambulancia I.	negat.	Bratislava	-
2021010160038	F	34	2021-01-01	P40707184805 - AN Odd. urgentného príjmu	negat.	Bratislava	-
2021010160039	F	30	2021-01-01	P40707009205 - AN gynekologická ambulancia I.	negat.	Bratislava	-
2021010160040	F	37	2021-01-01	P40707013101 - AN Odd.úrazovej chir. II.ortoped.klinika	negat.	Bratislava	-
2021010160041	M	37	2021-01-01	P40707184805 - AN Odd. urgentného príjmu	posit.	Bratislava	33.6
2021010160042	F	44	2021-01-01	P40707031101 - AN Klinika hematológie a transfúziológie	negat.	Bratislava	-
2021010160043	M	59	2021-01-01	P40707184804 - RU Centrálny príjem	posit.	Bratislava	28.8
2021010160044	F	89	2021-01-01	P40707184804 - RU Centrálny príjem	negat.	Bratislava	-
2021010160045	F	91	2021-01-01	P40707184804 - RU Centrálny príjem	negat.	Bratislava	-
2021010160046	M	31	2021-01-01	P40707048211 - RU amb.gastroenterologická	negat.	Bratislava	-
2021010160047	F	70	2021-01-01	P40707184804 - RU Centrálny príjem	posit.	Bratislava	20.3
2021010160048	M	69	2021-01-01	P36845010101 - Univerzitná nemocnica - Nem.sv.Michala, chirurgické odd.	negat.	Bratislava	-
2021010160049	F	68	2021-01-01	P40707184804 - RU Centrálny príjem	negat.	Bratislava	-
2021010160050	F	78	2021-01-01	P36845001101 - Univerzitná nemocnica - Nemocnica sv. Michala, a.s.-Interné odd..	negat.	Bratislava	-
2021010160051	F	41	2021-01-01	P33167649201 - Záchr. služ. - Event Medical Solutions	negat.	unknown	-
2021010160052	M	40	2021-01-01	P33167649201 - Záchr. služ. - Event Medical Solutions	negat.	unknown	-
2021010160053	F	68	2021-01-01	P40707184804 - RU Centrálny príjem	negat.	Bratislava	-
2021010160054	M	65	2021-01-01	P40707001105 - UNBA L.Dérera - I.interná klinika,	negat.	Bratislava	-
2021010160055	F	23	2021-01-01	P43059329101 - NÚDCH, Klinika detskej onkológie	negat.	Bratislava	-
2021010160056	F	74	2021-01-01	P40707306101 - DE kl. prac.lekár. a toxik. LFUK, SZU a UNB	negat.	Bratislava	-
2021010160057	F	56	2021-01-01	P40707012103 - DE urologická kl.-Transplantačn.oddelenie	negat.	Bratislava	-
2021010160058	M	51	2021-01-01	P40707037203 - DE - Neurochirurgická klinika	negat.	Bratislava	-
2021010160059	M	81	2021-01-01	P40707013102 - DE UNsP ak.Dérera,kl.uraz.chir	negat.	Bratislava	-
2021010160060	F	39	2021-01-01	P40707013102 - DE UNsP ak.Dérera,kl.uraz.chir	negat.	Bratislava	-
2021010160061	F	89	2021-01-01	P40707013102 - DE UNsP ak.Dérera,kl.uraz.chir	negat.	Bratislava	-
2021010160062	F	50	2021-01-01	P40707001106 - DE III.interná kl.,	negat.	Bratislava	-
2021010160063	F	30	2021-01-01	P40707205103 - DE ODCH	negat.	Bratislava	-
2021010160064	M	25	2021-01-01	P40707004103 - DE II. neurologická kl.	negat.	Bratislava	-
2021010160065	F	89	2021-01-01	P40707001105 - UNBA L.Dérera - I.interná klinika,	posit.	Bratislava	31.7
2021010160066	M	60	2021-01-01	P48539004201a - S-EXCEL NOVA s.r.o.	negat.	Bratislava	-
2021010160067	F	30	2021-01-01	P40707001205 - MI amb.I.internej kl.	negat.	Bratislava	-
2021010160068	M	74	2021-01-01	P40707001101 - MI I. Interná klinika	negat.	Bratislava	-
2021010160069	M	25	2021-01-01	P40707010101 - MI Chirurg.kl.3.posch.	negat.	Bratislava	-
2021010160070	F	78	2021-01-01	P40707001801 - MI amb.interná UPS	negat.	Bratislava	-
2021010160071	F	70	2021-01-01	P40707001801 - MI amb.interná UPS	negat.	Bratislava	-
2021010160072	F	81	2021-01-01	P40707001801 - MI amb.interná UPS	negat.	Bratislava	-
2021010160073	F	82	2021-01-01	P40707004801 - MI amb.neurolog. UPS	negat.	Bratislava	-
2021010160074	F	69	2021-01-01	P40707004801 - MI amb.neurolog. UPS	negat.	Bratislava	-
2021010160075	M	20	2021-01-01	P40707001221 - MI I. interná - Konzultačná ambulancia	negat.	Bratislava	-
2021010160076	M	51	2021-01-01	P40707001221 - MI I. interná - Konzultačná ambulancia	negat.	Bratislava	-
2021010160077	M	45	2021-01-01	P40707001221 - MI I. interná - Konzultačná ambulancia	negat.	Bratislava	-
2021010160078	M	20	2021-01-01	P40707010801 - MI amb.chirurg. UPS	negat.	Bratislava	-
2021010160079	M	15	2021-01-01	P48539004201a - S-EXCEL NOVA s.r.o.	negat.	Bratislava	-
2021010160080	F	51	2021-01-01	P48539004201a - S-EXCEL NOVA s.r.o.	negat.	Bratislava	-
2021010160081	F	70	2021-01-01	P40707010104 - DE Chirurgická klinika SZU a UNB	negat.	Bratislava	-
2021010160082	M	49	2021-01-01	P40707184805 - AN Odd. urgentného príjmu	negat.	Bratislava	-
2021010160083	M	40	2021-01-01	P40707184805 - AN Odd. urgentného príjmu	negat.	Bratislava	-
2021010160084	M	64	2021-01-01	P40707184805 - AN Odd. urgentného príjmu	posit.	Bratislava	18.8
2021010160085	F	42	2021-01-01	P40707184805 - AN Odd. urgentného príjmu	negat.	Bratislava	-
2021010160086	M	74	2021-01-01	P40707184805 - AN Odd. urgentného príjmu	posit.	Bratislava	19.6
2021010160087	F	61	2021-01-01	P40707184805 - AN Odd. urgentného príjmu	negat.	Bratislava	-
2021010160088	F	34	2021-01-01	P40707009102 - AN I.gynekologicko-pôr. klinika	negat.	Bratislava	-
2021010160089	M	28	2021-01-01	P40707009205 - AN gynekologická ambulancia I.	negat.	Bratislava	-
2021010160090	F	37	2021-01-01	P40707010103 - AN II.chirurgická klinika LF UK a UNB	negat.	Bratislava	-
2021010160091	F	58	2021-01-01	P40707014204 - AN ORL ambulancia	negat.	Bratislava	-
2021010160092	M	0	2021-01-01	P40707051103 - AN Odd.patol.novorod. Novorodenecká klinika	negat.	Bratislava	-
2021010160093	F	26	2021-01-01	P40707009401 - AN AGYNJ	negat.	Bratislava	-
2021010160094	M	87	2021-01-01	P40707184805 - AN Odd. urgentného príjmu	negat.	Bratislava	-
2021010160095	F	86	2021-01-01	P40707038101 - RU Kl.plastickej chir.	negat.	Bratislava	-
2021010160096	F	43	2021-01-01	P40707647203 - RU MOM Ružinov, UNB	negat.	Bratislava	-
2021010160097	M	34	2021-01-01	P50769001202 - MB interná amb.II.	negat.	Bratislava	-
2021010160098	M	48	2021-01-01	P40707025104 - AN OARO	posit.	Bratislava	29.8
2021010160099	M	56	2021-01-01	O47585020201 - MUDr. HALMO IVAN - praktický lekár	negat.	Bratislava	-
2021010160101	F	37	2021-01-01	P40707009202 - RU Gynekologická amb.	negat.	Bratislava	-
2021010160102	F	27	2021-01-01	P40707009102 - AN I.gynekologicko-pôr. klinika	negat.	Bratislava	-
2021010160103	F	28	2021-01-01	P40707009214 - UNBA RU §- gynekologická amb.	negat.	Bratislava	-
2021010160104	F	93	2021-01-01	P40707184804 - RU Centrálny príjem	posit.	Bratislava	29.6
2021010160105	F	26	2021-01-01	P40707009214 - UNBA RU §- gynekologická amb.	negat.	Bratislava	-
2021010160106	M	52	2021-01-01	P40707011101 - RU Ortopedická I.kl.	negat.	Bratislava	-
2021010160107	F	79	2021-01-01	P40707025105 - DE FNsP L.Dérera, klinika ARO	posit.	Bratislava	20.5
2021010160108	M	70	2021-01-01	P40707010102 - RU Chirurgická IV.kl.	negat.	Bratislava	-
2021010160109	M	69	2021-01-01	P12928001201 - Cliniq, Interná amb.	negat.	Bratislava	-
2021010160110	F	60	2021-01-01	P36845010202 - Univerzitná nemocnica - Nem.sv.Michala, chirurgická amb.	negat.	Bratislava	-
2021010160111	F	25	2021-01-01	P40707647203 - RU MOM Ružinov, UNB	negat.	Bratislava	-
2021010160112	M	20	2021-01-01	P50769019201 - MB onkologická amb.	negat.	Bratislava	-
2021010160113	F	24	2021-01-01	P56642005103 - Pinelova nem., Psychosomatická klin.	negat.	Pezinok	-
2021010160114	M	48	2021-01-01	P36845012201 - Univerzitná nemocnica - Nem.sv.Michala, urológ	negat.	Bratislava	-
2021010160115	M	33	2021-01-01	P56642005103 - Pinelova nem., Psychosomatická klin.	negat.	Pezinok	-
2021010160116	F	26	2021-01-01	P40707005209 - RU Psychiatrická ambulancia	negat.	Bratislava	-
2021010160117	F	47	2021-01-01	P40707010104 - DE Chirurgická klinika SZU a UNB	negat.	Bratislava	-
2021010160118	M	75	2021-01-01	P40707060102 - PB Klinika geriatrie	negat.	Bratislava	-
2021010160119	M	41	2021-01-01	P56642005103 - Pinelova nem., Psychosomatická klin.	negat.	Pezinok	-
2021010160120	M	58	2021-01-01	P40707010102 - RU Chirurgická IV.kl.	negat.	Bratislava	-
2021010160121	F	27	2021-01-01	P56642005103 - Pinelova nem., Psychosomatická klin.	negat.	Pezinok	-
2021010160122	M	55	2021-01-01	P40707010102 - RU Chirurgická IV.kl.	negat.	Bratislava	-
2021010160123	F	29	2021-01-01	P56642005103 - Pinelova nem., Psychosomatická klin.	negat.	Pezinok	-
2021010160124	M	71	2021-01-01	P40707025102 - RU KAIM OIM 2	negat.	Bratislava	-
2021010160125	M	19	2021-01-01	P40707009101 - RU Gyn.pôr.II.klinika	negat.	Bratislava	-
2021010160126	F	75	2021-01-01	P40707060102 - PB Klinika geriatrie	negat.	Bratislava	-
2021010160127	F	35	2021-01-01	P50769001202 - MB interná amb.II.	negat.	Bratislava	-
2021010160128	F	42	2021-01-01	P40707184804 - RU Centrálny príjem	negat.	Bratislava	-
2021010160129	F	19	2021-01-01	P56642005103 - Pinelova nem., Psychosomatická klin.	negat.	Pezinok	-
2021010160130	M	24	2021-01-01	P56642005103 - Pinelova nem., Psychosomatická klin.	negat.	Pezinok	-
2021010160131	F	49	2021-01-01	P56642005103 - Pinelova nem., Psychosomatická klin.	negat.	Pezinok	-
2021010160132	F	79	2021-01-01	P56642074101 - Pinelova nem., Gerontopsychiatrická k	negat.	Pezinok	-
2021010184001	F	69	2021-01-01	N80847001101 - Nem. Snina s.r.o. - Inter.odd.	negat.	Snina	-
2021010184002	M	63	2021-01-01	N80847001101 - Nem. Snina s.r.o. - Inter.odd.	negat.	Snina	-
2021010184003	F	70	2021-01-01	N80847001101 - Nem. Snina s.r.o. - Inter.odd.	negat.	Snina	-
2021010184004	M	68	2021-01-01	P89851068101 - VÚSCH a.s.-KCCH cievna chir. - LOJ	negat.	Košice	-
2021010184005	F	48	2020-12-31	P89851278102 - VUSCH a.s. - KK- Koronárna jednotka	negat.	Košice	-
2021010184006	M	67	2021-01-01	P89851025101 - VÚSCH, a.s.- KAIM	negat.	Košice	-
2021010184007	M	65	2021-01-01	P89851278101 - VUSCH a.s.- KK-Arytmolog. jednotka	negat.	Košice	-
2021010184008	F	41	2021-01-01	N33067002101 - FNsP J. A. Reimana Inf.odd.	negat.	Prešov	-
2021010184009	M	25	2021-01-01	N33067002101 - FNsP J. A. Reimana Inf.odd.	negat.	Prešov	-
2021010184010	M	53	2021-01-01	N33067002101 - FNsP J. A. Reimana Inf.odd.	negat.	Prešov	-
2021010184011	M	14	2021-01-01	N33067002101 - FNsP J. A. Reimana Inf.odd.	negat.	Prešov	-
2021010184301	M	0	2021-01-01	P89483203101 - DFN KE -Odd. neonatologickej intenzívnej medicíny	negat.	Košice	-
2021010184302	F	21	2021-01-01	N33067014101 - FNsP J. A. Reimana ORL odd.	negat.	Prešov	-
2021010184303	F	69	2021-01-01	N33067002101 - FNsP J. A. Reimana Inf.odd.	posit.	Prešov	26.4
2021010184304	M	57	2021-01-01	N33067278101 - FNsP J.A. Reimana Odd.koronárnej jed.	negat.	Prešov	-
2021010184305	M	50	2021-01-01	N33067278101 - FNsP J.A. Reimana Odd.koronárnej jed.	negat.	Prešov	-
2021010184306	F	70	2020-12-31	P13897208607 - Logman, dialyza Prešov	posit.	Prešov	33.2
2021010184307	M	71	2020-12-31	P13897208607 - Logman, dialyza Prešov	posit.	Prešov	31.4
2021010184308	M	69	2020-12-31	P13897208607 - Logman, dialyza Prešov	posit.	Prešov	33.7
2021010184309	M	76	2020-12-31	P13897208607 - Logman, dialyza Prešov	posit.	Prešov	29.9
2021010184310	F	77	2020-12-31	N33067068201 - FN J.A.Reimana, Ambulancia cievnej chirurgie	negat.	Prešov	-
2021010184311	F	47	2021-01-01	N33067002101 - FNsP J. A. Reimana Inf.odd.	negat.	Prešov	-
2021010184312	M	45	2020-12-31	P87722009201 - KARINEA s.r.o. - Gynekologická ambulancia	negat.	Sabinov	-
2021010184313	M	28	2020-12-31	P87722009201 - KARINEA s.r.o. - Gynekologická ambulancia	negat.	Sabinov	-
2021010184314	M	82	2021-01-01	N33067196101 - FN J.A.Reimana, Interné odd. JIS	posit.	Prešov	25.1
2021010184315	M	74	2021-01-01	N33067002101 - FNsP J. A. Reimana Inf.odd.	posit.	Prešov	23.1
2021010184316	F	62	2021-01-01	N33067002101 - FNsP J. A. Reimana Inf.odd.	posit.	Prešov	28.3
2021010184317	M	61	2021-01-01	N33067278101 - FNsP J.A. Reimana Odd.koronárnej jed.	negat.	Prešov	-
2021010184318	M	58	2021-01-01	N33067001101 - FNsP J.A.Reimana Interné odd. I	negat.	Prešov	-
2021010184319	M	78	2021-01-01	N33067001101 - FNsP J.A.Reimana Interné odd. I	posit.	Prešov	25.4
2021010184320	F	45	2021-01-01	N33067001101 - FNsP J.A.Reimana Interné odd. I	posit.	Prešov	30.6
2021010184321	F	83	2021-01-01	N33067005101 - FNsP J. A. Reimana Psych.od.I	negat.	Prešov	-
2021010184322	M	28	2021-01-01	N33067005101 - FNsP J. A. Reimana Psych.od.I	posit.	Prešov	36.8
2021010184323	F	85	2021-01-01	N33067002101 - FNsP J. A. Reimana Inf.odd.	posit.	Prešov	24.9
2021010184324	M	62	2021-01-01	N33067010101 - FN J.A.Reimana, Chirurgické oddelenie	negat.	Prešov	-
2021010184325	M	33	2021-01-01	N33067010101 - FN J.A.Reimana, Chirurgické oddelenie	negat.	Prešov	-
2021010184326	M	48	2021-01-01	N33067010101 - FN J.A.Reimana, Chirurgické oddelenie	negat.	Prešov	-
2021010184327	F	25	2021-01-01	N33067005101 - FNsP J. A. Reimana Psych.od.I	negat.	Prešov	-
2021010184328	M	70	2020-12-31	N33067002101 - FNsP J. A. Reimana Inf.odd.	posit.	Prešov	25.8
2021010184329	M	6	2021-01-01	N33067199101 - FNsP J. A. Reimana Det.od.JIS	negat.	Prešov	-
2021010184330	M	28	2020-12-31	N33067014201 - FN J.A.Reimana, Príjmová ambulancia ORL	negat.	Prešov	-
2021010184331	M	51	2020-12-31	N33067010101 - FN J.A.Reimana, Chirurgické oddelenie	negat.	Prešov	-
2021010184332	M	0	2021-01-01	N33067007101 - FNsP J. A. Reimana Det.odd.	negat.	Prešov	-
2021010184333	F	3	2021-01-01	N33067007101 - FNsP J. A. Reimana Det.odd.	negat.	Prešov	-
2021010184334	M	52	2020-12-31	N33067002101 - FNsP J. A. Reimana Inf.odd.	negat.	Prešov	-
2021010184335	F	51	2020-12-31	N33067002101 - FNsP J. A. Reimana Inf.odd.	negat.	Prešov	-
2021010184336	F	30	2020-12-31	N33067002101 - FNsP J. A. Reimana Inf.odd.	posit.	Prešov	31
2021010184337	F	53	2020-12-31	N33067002101 - FNsP J. A. Reimana Inf.odd.	posit.	Prešov	25.5
2021010184338	F	2	2021-01-01	N33067007101 - FNsP J. A. Reimana Det.odd.	negat.	Prešov	-
2021010184339	M	97	2021-01-01	N33067013101 - FN J.A.Reimana, Traumatolog. oddelenie	negat.	Prešov	-
2021010184340	F	44	2021-01-01	N33067013101 - FN J.A.Reimana, Traumatolog. oddelenie	negat.	Prešov	-
2021010184341	F	0	2021-01-01	N33067007101 - FNsP J. A. Reimana Det.odd.	negat.	Prešov	-
2021010184342	M	3	2021-01-01	N33067199101 - FNsP J. A. Reimana Det.od.JIS	negat.	Prešov	-
2021010184343	M	22	2021-01-01	N33067002101 - FNsP J. A. Reimana Inf.odd.	negat.	Prešov	-
2021010184344	M	22	2021-01-01	N33067002101 - FNsP J. A. Reimana Inf.odd.	negat.	Prešov	-
2021010184345	M	32	2021-01-01	N33067002101 - FNsP J. A. Reimana Inf.odd.	negat.	Prešov	-
2021010184346	M	26	2021-01-01	N33067002101 - FNsP J. A. Reimana Inf.odd.	negat.	Prešov	-
2021010184347	M	25	2021-01-01	N33067002101 - FNsP J. A. Reimana Inf.odd.	negat.	Prešov	-
2021010184348	M	21	2021-01-01	N33067002101 - FNsP J. A. Reimana Inf.odd.	negat.	Prešov	-
2021010184349	M	22	2021-01-01	N33067002101 - FNsP J. A. Reimana Inf.odd.	negat.	Prešov	-
2021010184350	M	10	2021-01-01	N33067199101 - FNsP J. A. Reimana Det.od.JIS	negat.	Prešov	-
2021010184351	F	48	2020-12-31	N33067002101 - FNsP J. A. Reimana Inf.odd.	posit.	Prešov	21.7
2021010184352	M	43	2021-01-01	N33067002801 - FNsP J.A.Reimana - Infektol. PS	posit.	Prešov	16.4
2021010184353	M	37	2021-01-01	N33067002801 - FNsP J.A.Reimana - Infektol. PS	negat.	Prešov	-
2021010184354	M	64	2021-01-01	N33067025101 - FNsP J. A. Reimana KAIM	posit.	Prešov	25.7
2021010184355	M	22	2021-01-01	P74583063225 - FMC - dialyzačné služby, s.r.o. - Nefrol.amb.	negat.	Prešov	-
2021010184356	M	52	2021-01-01	P18097208601 - nefr.amb. MEDIALYZ s.r.o.	negat.	Košice	-
2021010184357	M	74	2021-01-01	P74583208620 - FMC s.r.o. FRESENIUS - Dial.cent.	negat.	Košice	-
2021010260001	M	38	2021-01-02	P40707001225 - MI II. interná - Príjmová ambulancia	negat.	Bratislava	-
2021010260002	F	47	2021-01-02	P40707010101 - MI Chirurg.kl.3.posch.	negat.	Bratislava	-
2021010260003	F	42	2021-01-02	P40707001222 - MI Imterná amb. - UNB Staré Mesto	negat.	Bratislava	-
2021010260004	M	66	2021-01-02	P93083001101 - Nemocnica A.Wintera, interné odd.	negat.	Piešťany	-
2021010260005	M	35	2021-01-02	P93083001101 - Nemocnica A.Wintera, interné odd.	negat.	Piešťany	-
2021010260006	M	84	2021-01-02	P93083001101 - Nemocnica A.Wintera, interné odd.	negat.	Piešťany	-
2021010260007	F	29	2021-01-02	P56346009203 - GPN, s.r.o., gynekológ	negat.	Bratislava	-
2021010260008	F	48	2021-01-02	P56346009203 - GPN, s.r.o., gynekológ	negat.	Bratislava	-
2021010260009	M	23	2021-01-02	P50769010201 - MB chirurgická amb.	posit.	Bratislava	28
2021010260010	M	26	2021-01-02	P56346009203 - GPN, s.r.o., gynekológ	negat.	Bratislava	-
2021010260011	F	45	2021-01-02	P40707011101 - RU Ortopedická I.kl.	negat.	Bratislava	-
2021010260012	M	93	2021-01-02	P40707001103 - RU Interná V.klinika	negat.	Bratislava	-
2021010260013	F	29	2021-01-02	P40707009101 - RU Gyn.pôr.II.klinika	negat.	Bratislava	-
2021010260014	M	71	2021-01-02	P40707184804 - RU Centrálny príjem	negat.	Bratislava	-
2021010260015	M	29	2021-01-02	P40707184804 - RU Centrálny príjem	posit.	Bratislava	32.1
2021010260016	M	33	2021-01-02	P40707647203 - RU MOM Ružinov, UNB	negat.	Bratislava	-
2021010260017	M	63	2021-01-02	P40707001801 - MI amb.interná UPS	negat.	Bratislava	-
2021010260018	F	54	2021-01-02	P40707184804 - RU Centrálny príjem	negat.	Bratislava	-
2021010260019	M	58	2021-01-02	P40707647203 - RU MOM Ružinov, UNB	negat.	Bratislava	-
2021010260020	M	77	2021-01-02	P40707005102 - RU Psychiatrická klin	negat.	Bratislava	-
2021010260021	F	31	2021-01-02	P40707009101 - RU Gyn.pôr.II.klinika	negat.	Bratislava	-
2021010260022	M	59	2021-01-02	P40707184804 - RU Centrálny príjem	negat.	Bratislava	-
2021010260023	F	26	2021-01-02	P40707009101 - RU Gyn.pôr.II.klinika	negat.	Bratislava	-
2021010260024	F	46	2021-01-02	P40707019203 - UNBA RU amb.onko.pľúcná II	posit.	Bratislava	14.8
2021010260025	M	47	2021-01-02	P40707184804 - RU Centrálny príjem	posit.	Bratislava	22.5
2021010260026	F	37	2021-01-02	P40707010101 - MI Chirurg.kl.3.posch.	negat.	Bratislava	-
2021010260027	M	23	2021-01-02	P40707191101 - RU Kl.popálenín	negat.	Bratislava	-
2021010260028	M	39	2021-01-02	P40707011101 - RU Ortopedická I.kl.	negat.	Bratislava	-
2021010260029	F	47	2021-01-02	P40707184804 - RU Centrálny príjem	negat.	Bratislava	-
2021010260030	M	92	2021-01-02	P40707184804 - RU Centrálny príjem	posit.	Bratislava	19
2021010260031	M	58	2021-01-02	P40707184804 - RU Centrálny príjem	posit.	Bratislava	15.9
2021010260032	F	45	2021-01-02	P40707184804 - RU Centrálny príjem	negat.	Bratislava	-
2021010260033	F	81	2021-01-02	P40707184804 - RU Centrálny príjem	negat.	Bratislava	-
2021010260034	F	51	2021-01-02	P40707184804 - RU Centrálny príjem	negat.	Bratislava	-
2021010260035	M	52	2021-01-02	P40707003201 - RU amb.pneumolog.KPF2	negat.	Bratislava	-
2021010260036	F	38	2021-01-02	P40707009101 - RU Gyn.pôr.II.klinika	negat.	Bratislava	-
2021010260037	F	26	2021-01-02	P40707009101 - RU Gyn.pôr.II.klinika	negat.	Bratislava	-
2021010260038	M	66	2021-01-02	P40707003101 - RU KPF1 odd.pneumol.	negat.	Bratislava	-
2021010260039	M	25	2021-01-02	P40707184804 - RU Centrálny príjem	negat.	Bratislava	-
2021010260040	F	44	2021-01-02	P40707206101 - RU Odd.chir.ruky	negat.	Bratislava	-
2021010260041	F	31	2021-01-02	P56346009203 - GPN, s.r.o., gynekológ	negat.	Bratislava	-
2021010260042	F	87	2021-01-02	P40707184804 - RU Centrálny príjem	negat.	Bratislava	-
2021010260043	F	89	2021-01-02	P40707184804 - RU Centrálny príjem	negat.	Bratislava	-
2021010260044	F	81	2021-01-02	P40707184804 - RU Centrálny príjem	negat.	Bratislava	-
2021010260045	F	63	2021-01-02	P40707184804 - RU Centrálny príjem	posit.	Bratislava	29.6
2021010260046	F	30	2021-01-02	P40707009101 - RU Gyn.pôr.II.klinika	negat.	Bratislava	-
2021010260047	F	72	2021-01-02	P40707184804 - RU Centrálny príjem	negat.	Bratislava	-
2021010260048	M	67	2021-01-02	P36845010101 - Univerzitná nemocnica - Nem.sv.Michala, chirurgické odd.	negat.	Bratislava	-
2021010260049	M	65	2021-01-02	P40707184804 - RU Centrálny príjem	negat.	Bratislava	-
2021010260050	F	69	2021-01-02	P40707184804 - RU Centrálny príjem	negat.	Bratislava	-
2021010260051	F	94	2021-01-02	P40707184804 - RU Centrálny príjem	negat.	Bratislava	-
2021010260052	F	3	2021-01-02	P40707191101 - RU Kl.popálenín	negat.	Bratislava	-
2021010260053	M	89	2021-01-02	P40707001801 - MI amb.interná UPS	negat.	Bratislava	-
2021010260054	M	35	2021-01-02	P40707001222 - MI Imterná amb. - UNB Staré Mesto	negat.	Bratislava	-
2021010260055	F	40	2021-01-02	P40707191101 - RU Kl.popálenín	negat.	Bratislava	-
2021010260056	F	69	2021-01-02	P40707001801 - MI amb.interná UPS	negat.	Bratislava	-
2021010260057	M	80	2021-01-02	P40707184804 - RU Centrálny príjem	negat.	Bratislava	-
2021010260058	F	38	2021-01-02	P40707009101 - RU Gyn.pôr.II.klinika	negat.	Bratislava	-
2021010260059	F	57	2021-01-02	P40707009101 - RU Gyn.pôr.II.klinika	negat.	Bratislava	-
2021010260060	F	35	2021-01-02	P40707184804 - RU Centrálny príjem	negat.	Bratislava	-
2021010260061	F	34	2021-01-02	P56642005101 - Pinelova nem., ženské oddelenie	posit.	Pezinok	20.2
2021010260062	F	51	2021-01-02	P56642223101 - Pinelova nem., neuropsychiater	posit.	Pezinok	17.1
2021010260063	F	61	2021-01-02	P56642223101 - Pinelova nem., neuropsychiater	posit.	Pezinok	19.3
2021010260064	F	61	2021-01-02	P56642223101 - Pinelova nem., neuropsychiater	negat.	Pezinok	-
2021010260065	F	20	2021-01-02	P56642020201 - Pinelova nem., prakticky lekár	negat.	Pezinok	-
2021010260066	F	73	2021-01-02	P56642005103 - Pinelova nem., Psychosomatická klin.	negat.	Pezinok	-
2021010260067	M	50	2021-01-02	P56642005103 - Pinelova nem., Psychosomatická klin.	negat.	Pezinok	-
2021010260068	M	61	2021-01-02	P56642005103 - Pinelova nem., Psychosomatická klin.	negat.	Pezinok	-
2021010260069	M	25	2021-01-02	P56642005103 - Pinelova nem., Psychosomatická klin.	negat.	Pezinok	-
2021010260070	F	33	2021-01-02	P56642005103 - Pinelova nem., Psychosomatická klin.	negat.	Pezinok	-
2021010260071	F	42	2021-01-02	P56642005103 - Pinelova nem., Psychosomatická klin.	negat.	Pezinok	-
2021010260072	F	19	2021-01-02	P56642005103 - Pinelova nem., Psychosomatická klin.	negat.	Pezinok	-
2021010260073	F	30	2021-01-02	P56642005103 - Pinelova nem., Psychosomatická klin.	negat.	Pezinok	-
2021010260074	F	30	2021-01-02	P56642005103 - Pinelova nem., Psychosomatická klin.	negat.	Pezinok	-
2021010260075	F	73	2021-01-02	P40707331101 - DE kl. inf.a geogr. med. LFUK, SZU a UNB deti	posit.	Bratislava	22.9
2021010260076	M	47	2021-01-02	P40707331101 - DE kl. inf.a geogr. med. LFUK, SZU a UNB deti	posit.	Bratislava	25.4
2021010260077	F	31	2021-01-02	P40707331101 - DE kl. inf.a geogr. med. LFUK, SZU a UNB deti	negat.	Bratislava	-
2021010260078	M	74	2021-01-02	P40707002101 - Klinika inf.a geogr.med. LFUK, SZU a UNB	posit.	Bratislava	21.1
2021010260079	F	53	2021-01-02	P40707002204 - UN akad.L.Dérera- Infekt. amb.	negat.	Bratislava	-
2021010260080	M	30	2021-01-02	P40707002101 - Klinika inf.a geogr.med. LFUK, SZU a UNB	posit.	Bratislava	32
2021010260081	F	51	2021-01-02	P40707002201 - DE amb.infekčná dosp.,	negat.	Bratislava	-
2021010260082	F	43	2021-01-02	P40707002101 - Klinika inf.a geogr.med. LFUK, SZU a UNB	posit.	Bratislava	31.4
2021010260083	M	71	2021-01-02	P40707002101 - Klinika inf.a geogr.med. LFUK, SZU a UNB	negat.	Bratislava	-
2021010260084	F	69	2021-01-02	P40707002101 - Klinika inf.a geogr.med. LFUK, SZU a UNB	negat.	Bratislava	-
2021010260085	M	49	2021-01-02	P40707002201 - DE amb.infekčná dosp.,	negat.	Bratislava	-
2021010260086	M	72	2021-01-02	P40707013102 - DE UNsP ak.Dérera,kl.uraz.chir	negat.	Bratislava	-
2021010260087	M	73	2021-01-02	P40707002101 - Klinika inf.a geogr.med. LFUK, SZU a UNB	posit.	Bratislava	28.6
2021010260088	F	78	2021-01-02	P40707001106 - DE III.interná kl.,	posit.	Bratislava	15.8
2021010260089	F	77	2021-01-02	P40707001105 - UNBA L.Dérera - I.interná klinika,	posit.	Bratislava	20
2021010260090	F	85	2021-01-02	P40707013102 - DE UNsP ak.Dérera,kl.uraz.chir	negat.	Bratislava	-
2021010260091	M	55	2021-01-02	P40707013102 - DE UNsP ak.Dérera,kl.uraz.chir	negat.	Bratislava	-
2021010260092	F	19	2021-01-02	P40707013102 - DE UNsP ak.Dérera,kl.uraz.chir	posit.	Bratislava	15.7
2021010260093	M	47	2021-01-02	X00001000005 - OM Corona BA GBC	negat.	Bratislava	-
2021010260094	F	29	2021-01-02	P40707009206 - AN gynekologická ambulancia	posit.	Bratislava	18.5
2021010260095	M	30	2021-01-02	P40707184805 - AN Odd. urgentného príjmu	negat.	Bratislava	-
2021010260096	F	34	2021-01-02	P40707009102 - AN I.gynekologicko-pôr. klinika	negat.	Bratislava	-
2021010260097	M	74	2021-01-02	P40707184805 - AN Odd. urgentného príjmu	negat.	Bratislava	-
2021010260098	M	69	2021-01-02	P40707184805 - AN Odd. urgentného príjmu	negat.	Bratislava	-
2021010260099	M	25	2021-01-02	P40707184805 - AN Odd. urgentného príjmu	posit.	Bratislava	24.5
2021010260100	F	33	2021-01-02	P40707001209 - AN - interná ambulancia	negat.	Bratislava	-
2021010260101	M	67	2021-01-02	P40707184805 - AN Odd. urgentného príjmu	negat.	Bratislava	-
2021010260102	F	77	2021-01-02	P40707184805 - AN Odd. urgentného príjmu	negat.	Bratislava	-
2021010260103	M	69	2021-01-02	P40707184805 - AN Odd. urgentného príjmu	posit.	Bratislava	26
2021010260104	M	74	2021-01-02	P40707184805 - AN Odd. urgentného príjmu	negat.	Bratislava	-
2021010260105	M	61	2021-01-02	P40707184805 - AN Odd. urgentného príjmu	negat.	Bratislava	-
2021010260106	F	27	2021-01-02	P40707009102 - AN I.gynekologicko-pôr. klinika	negat.	Bratislava	-
2021010260107	F	37	2021-01-02	P40707009102 - AN I.gynekologicko-pôr. klinika	negat.	Bratislava	-
2021010260108	F	88	2021-01-02	P40707184805 - AN Odd. urgentného príjmu	negat.	Bratislava	-
2021010260109	F	29	2021-01-02	P40707009102 - AN I.gynekologicko-pôr. klinika	negat.	Bratislava	-
2021010260110	F	41	2021-01-02	P40707001209 - AN - interná ambulancia	negat.	Bratislava	-
2021010260111	F	31	2021-01-02	P40707005103 - AN Odd.psychiatrické	negat.	Bratislava	-
2021010260112	F	28	2021-01-02	P40707184805 - AN Odd. urgentného príjmu	posit.	Bratislava	26.2
2021010260113	F	38	2021-01-02	P40707012103a - DE urologická klinika 2C	negat.	Bratislava	-
2021010260114	M	63	2021-01-02	P40707001106 - DE III.interná kl.,	negat.	Bratislava	-
2021010260115	M	33	2021-01-02	P40707012103 - DE urologická kl.-Transplantačn.oddelenie	posit.	Bratislava	19.7
2021010260116	F	28	2021-01-02	P40707023505 - Rádiologické odd.	negat.	Bratislava	-
2021010260117	M	83	2021-01-02	P40707001105 - UNBA L.Dérera - I.interná klinika,	negat.	Bratislava	-
2021010260118	M	28	2021-01-02	P40707004202 - MI amb.neurologická	negat.	Bratislava	-
2021010260119	F	55	2021-01-02	P40707010208 - MI Chirurgia - Príjmová ambulancia všeobecná	negat.	Bratislava	-
2021010260120	F	82	2021-01-02	P40707004101 - MI Neurologická kl.I.	negat.	Bratislava	-
2021010260121	F	69	2021-01-02	P40707004101 - MI Neurologická kl.I.	negat.	Bratislava	-
2021010260122	F	36	2021-01-02	P40707001222 - MI Imterná amb. - UNB Staré Mesto	negat.	Bratislava	-
2021010260123	F	27	2021-01-02	P40707004202 - MI amb.neurologická	negat.	Bratislava	-
2021010260124	F	37	2021-01-02	P40707037201 - DE amb.neurochirurg.kl,	negat.	Bratislava	-
2021010260125	M	27	2021-01-02	P40707037101 - DE - Neurochirurgická kl.	negat.	Bratislava	-
2021010260126	M	33	2021-01-02	P40707037101 - DE - Neurochirurgická kl.	negat.	Bratislava	-
2021010260127	M	36	2021-01-02	P40707037101 - DE - Neurochirurgická kl.	negat.	Bratislava	-
2021010260128	M	28	2021-01-02	P40707004202 - MI amb.neurologická	negat.	Bratislava	-
2021010260129	F	27	2021-01-02	P40707004202 - MI amb.neurologická	negat.	Bratislava	-
2021010260130	F	33	2021-01-02	P48539004201 - BCB Clinic - amb.pre Lyms.boreliózu	posit.	Bratislava	32.6
2021010260131	F	17	2021-01-02	P48539004201 - BCB Clinic - amb.pre Lyms.boreliózu	posit.	Bratislava	30.5
2021010260132	M	25	2021-01-02	P48539004201 - BCB Clinic - amb.pre Lyms.boreliózu	negat.	Bratislava	-
2021010260133	M	27	2021-01-02	P48539004201 - BCB Clinic - amb.pre Lyms.boreliózu	posit.	Bratislava	20.3
2021010260134	M	32	2021-01-02	P81095975801 - FNsP NOVÉ ZÁMKY - Urgentný príjem	negat.	Nové Zámky	-
2021010260135	M	86	2021-01-02	P81095011101 - ORT odd.	posit.	Nové Zámky	23.5
2021010260136	F	36	2021-01-02	P81095011101 - ORT odd.	posit.	Nové Zámky	18.6
2021010260137	M	49	2021-01-02	P81095001101 - FNSP Nové Zámky - Interné odd. I	posit.	Nové Zámky	15.4
2021010260138	M	67	2021-01-02	P81095027101 - FBLR FNSP NOVÉ ZÁMKY	posit.	Nové Zámky	32.1
2021010260139	M	65	2021-01-02	P81095027101 - FBLR FNSP NOVÉ ZÁMKY	negat.	Nové Zámky	-
2021010260140	M	71	2021-01-02	P81095027101 - FBLR FNSP NOVÉ ZÁMKY	negat.	Nové Zámky	-
2021010260141	F	86	2021-01-02	P81095001101 - FNSP Nové Zámky - Interné odd. I	negat.	Nové Zámky	-
2021010260142	M	53	2021-01-02	P81095001101 - FNSP Nové Zámky - Interné odd. I	negat.	Nové Zámky	-
2021010260143	M	41	2021-01-02	P81095005202 - psychiatrické oddelenie	posit.	Nové Zámky	33.8
2021010260144	M	71	2021-01-02	P81095001101 - FNSP Nové Zámky - Interné odd. I	negat.	Nové Zámky	-
2021010260145	F	41	2021-01-02	P81095001101 - FNSP Nové Zámky - Interné odd. I	posit.	Nové Zámky	25.7
2021010260146	F	12	2021-01-02	P81095975801 - FNsP NOVÉ ZÁMKY - Urgentný príjem	negat.	Nové Zámky	-
2021010260147	F	37	2021-01-02	P81095975801 - FNsP NOVÉ ZÁMKY - Urgentný príjem	negat.	Nové Zámky	-
2021010260148	M	47	2021-01-02	P81095018201 - FNsP Nové Zámky -Dermatovenerologická amb.	negat.	Nové Zámky	-
2021010260149	M	44	2021-01-02	P81095012101 - FNsP NOVÉ ZÁMKY - Urologické odd.	posit.	Nové Zámky	36.5
2021010260150	F	63	2021-01-02	P81095012101 - FNsP NOVÉ ZÁMKY - Urologické odd.	negat.	Nové Zámky	-
2021010260151	M	85	2021-01-02	P81095011101 - ORT odd.	negat.	Nové Zámky	-
2021010260152	F	42	2021-01-02	P81095005202 - psychiatrické oddelenie	posit.	Nové Zámky	31.6
2021010260153	F	47	2021-01-02	P81095005202 - psychiatrické oddelenie	posit.	Nové Zámky	29.6
2021010260154	F	74	2021-01-02	P81095001101 - FNSP Nové Zámky - Interné odd. I	negat.	Nové Zámky	-
2021010260155	M	64	2021-01-02	P81095005202 - psychiatrické oddelenie	negat.	Nové Zámky	-
2021010260156	M	23	2021-01-02	P81095010101 - Chirurgické odd.	negat.	Nové Zámky	-
2021010260157	F	39	2021-01-02	P81095005101 - FNsP NOVÉ ZÁMKY - Psych.odd.	posit.	Nové Zámky	32
2021010260158	F	68	2021-01-02	P81095001101 - FNSP Nové Zámky - Interné odd. I	negat.	Nové Zámky	-
2021010260159	M	62	2021-01-02	P81095001101 - FNSP Nové Zámky - Interné odd. I	posit.	Nové Zámky	15.3
2021010260160	M	36	2021-01-02	P81095001101 - FNSP Nové Zámky - Interné odd. I	negat.	Nové Zámky	-
2021010260161	M	74	2021-01-02	P81095001101 - FNSP Nové Zámky - Interné odd. I	negat.	Nové Zámky	-
2021010260162	M	56	2021-01-02	P81095027101 - FBLR FNSP NOVÉ ZÁMKY	posit.	Nové Zámky	27.9
2021010260163	F	34	2021-01-02	P81095014101 - FNSP NOVÉ ZÁMKY - Odd. ORL	negat.	Nové Zámky	-
2021010260164	M	36	2021-01-02	P81095027101 - FBLR FNSP NOVÉ ZÁMKY	posit.	Nové Zámky	34.8
2021010260165	M	60	2021-01-02	P81095001101 - FNSP Nové Zámky - Interné odd. I	posit.	Nové Zámky	32.4
2021010260166	M	88	2021-01-02	P81095004101 - FNsP, neurológia	negat.	Nové Zámky	-
2021010260167	F	62	2021-01-02	P81095014101 - FNSP NOVÉ ZÁMKY - Odd. ORL	negat.	Nové Zámky	-
2021010260168	F	65	2021-01-02	P81095010101 - Chirurgické odd.	negat.	Nové Zámky	-
2021010260169	M	39	2021-01-02	P81095010101 - Chirurgické odd.	negat.	Nové Zámky	-
2021010260170	M	80	2021-01-02	P81095027101 - FBLR FNSP NOVÉ ZÁMKY	posit.	Nové Zámky	22.7
2021010260171	M	77	2021-01-02	P81095027101 - FBLR FNSP NOVÉ ZÁMKY	posit.	Nové Zámky	34.5
2021010260172	F	87	2021-01-02	P81095027101 - FBLR FNSP NOVÉ ZÁMKY	posit.	Nové Zámky	21
2021010260173	M	70	2021-01-02	P81095027101 - FBLR FNSP NOVÉ ZÁMKY	posit.	Nové Zámky	39.6
2021010260174	F	69	2021-01-02	P81095001101 - FNSP Nové Zámky - Interné odd. I	posit.	Nové Zámky	29.3
2021010260175	F	56	2021-01-02	P81095001101 - FNSP Nové Zámky - Interné odd. I	posit.	Nové Zámky	21.8
2021010260176	F	80	2021-01-01	P81095001102 - FNsP, JIS - Interna	posit.	Nové Zámky	29
2021010260177	F	29	2021-01-01	P81095009101 - FN NZ - Gynekologické odd.	negat.	Nové Zámky	-
2021010260178	M	71	2021-01-01	P81095001102 - FNsP, JIS - Interna	posit.	Nové Zámky	27
2021010260179	F	37	2021-01-01	P81095009101 - FN NZ - Gynekologické odd.	negat.	Nové Zámky	-
2021010260180	F	19	2021-01-01	P81095009101 - FN NZ - Gynekologické odd.	negat.	Nové Zámky	-
2021010260181	F	25	2021-01-01	P81095009101 - FN NZ - Gynekologické odd.	negat.	Nové Zámky	-
2021010260182	F	32	2021-01-01	P81095009101 - FN NZ - Gynekologické odd.	negat.	Nové Zámky	-
2021010260183	F	31	2021-01-01	P81095009101 - FN NZ - Gynekologické odd.	negat.	Nové Zámky	-
2021010260184	M	44	2021-01-02	P81095004101 - FNsP, neurológia	negat.	Nové Zámky	-
2021010260185	F	59	2021-01-01	P81095201101 - FNsP Nové Zámky JIS Neurologická	negat.	Nové Zámky	-
2021010260186	M	44	2021-01-01	P81095201101 - FNsP Nové Zámky JIS Neurologická	negat.	Nové Zámky	-
2021010260187	F	74	2021-01-01	P81095196102 - JIS interné I-Klinika vnút. lekárstva I.	negat.	Nové Zámky	-
2021010260188	M	80	2021-01-02	P81095027101 - FBLR FNSP NOVÉ ZÁMKY	negat.	Nové Zámky	-
2021010260189	M	80	2021-01-02	P81095027101 - FBLR FNSP NOVÉ ZÁMKY	negat.	Nové Zámky	-
2021010260190	M	67	2021-01-02	P81095001101 - FNSP Nové Zámky - Interné odd. I	negat.	Nové Zámky	-
2021010260191	M	62	2021-01-02	P81095027101 - FBLR FNSP NOVÉ ZÁMKY	posit.	Nové Zámky	26.7
2021010260192	F	74	2021-01-02	P81095027101 - FBLR FNSP NOVÉ ZÁMKY	posit.	Nové Zámky	20.4
2021010260193	F	80	2021-01-02	P81095001101 - FNSP Nové Zámky - Interné odd. I	negat.	Nové Zámky	-
2021010260194	M	68	2021-01-02	P81095027101 - FBLR FNSP NOVÉ ZÁMKY	negat.	Nové Zámky	-
2021010260195	M	56	2021-01-02	P81095027101 - FBLR FNSP NOVÉ ZÁMKY	posit.	Nové Zámky	32.9
2021010260196	F	32	2021-01-02	P81095975801 - FNsP NOVÉ ZÁMKY - Urgentný príjem	negat.	Nové Zámky	-
2021010260197	F	20	2021-01-02	P81095009101 - FN NZ - Gynekologické odd.	negat.	Nové Zámky	-
2021010260198	M	79	2021-01-02	P81095004101 - FNsP, neurológia	negat.	Nové Zámky	-
2021010260199	M	48	2021-01-02	P81095027101 - FBLR FNSP NOVÉ ZÁMKY	posit.	Nové Zámky	26.6
2021010260200	F	70	2021-01-02	P81095004101 - FNsP, neurológia	negat.	Nové Zámky	-
2021010260201	M	30	2021-01-02	X00003000001 - RUVZ Bratislava, Pasienky	posit.	Bratislava	23
2021010260202	F	22	2021-01-02	X00003000001 - RUVZ Bratislava, Pasienky	posit.	Bratislava	14.6
2021010260203	F	31	2021-01-02	X00003000001 - RUVZ Bratislava, Pasienky	negat.	Bratislava	-
2021010260204	M	29	2021-01-02	X00003000001 - RUVZ Bratislava, Pasienky	negat.	Bratislava	-
2021010260205	F	70	2021-01-02	P40305040201 - Immunopractice s.r.o., imunológ alergológ	negat.	Bratislava	-
2021010260206	M	40	2021-01-02	P40707037204 - RU - neurochirurgia	posit.	Bratislava	15.8
2021010260207	M	63	2021-01-02	P40707010102 - RU Chirurgická IV.kl.	negat.	Bratislava	-
2021010260208	F	28	2021-01-02	P40707009101 - RU Gyn.pôr.II.klinika	negat.	Bratislava	-
2021010260209	M	84	2021-01-02	P40707184804 - RU Centrálny príjem	posit.	Bratislava	21
2021010260210	F	48	2021-01-02	P40707038101 - RU Kl.plastickej chir.	posit.	Bratislava	23
2021010260211	F	34	2021-01-02	P40707009102 - AN I.gynekologicko-pôr. klinika	negat.	Bratislava	-
2021010260212	M	68	2021-01-02	P36845012202 - Univerzitná nemocnica - Nem.sv.Michala, urologická amb.	negat.	Bratislava	-
2021010260213	F	19	2021-01-02	P36845020204 - Univerzitná nemocnica - Nem.sv.Michala, všeobecný lekár	posit.	Bratislava	18.5
2021010260214	M	68	2021-01-02	P40707001106 - DE III.interná kl.,	negat.	Bratislava	-
2021010260215	F	34	2021-01-02	P40707009102 - AN I.gynekologicko-pôr. klinika	negat.	Bratislava	-
2021010260216	F	89	2021-01-02	P40707011101 - RU Ortopedická I.kl.	negat.	Bratislava	-
2021010260217	F	28	2021-01-02	P40707010201 - RU amb.chirurgická	negat.	Bratislava	-
2021010260218	M	40	2021-01-02	P40707011101 - RU Ortopedická I.kl.	negat.	Bratislava	-
2021010260219	F	56	2021-01-02	P40707010102 - RU Chirurgická IV.kl.	negat.	Bratislava	-
2021010260220	M	76	2021-01-02	P40707205105 - UNBA - PB ODCH diabetické	negat.	Bratislava	-
2021010260221	F	72	2021-01-02	P40707060204 - RU Geriatrická ambulancia II. PB	negat.	Bratislava	-
2021010260222	M	76	2021-01-02	P40707184805 - AN Odd. urgentného príjmu	negat.	Bratislava	-
2021010260223	F	29	2021-01-02	P40707014204 - AN ORL ambulancia	posit.	Bratislava	21.4
2021010260224	F	28	2021-01-02	P40707025104 - AN OARO	negat.	Bratislava	-
2021010260225	M	28	2021-01-02	P40707025104 - AN OARO	negat.	Bratislava	-
2021010260226	F	39	2021-01-02	P40707011101 - RU Ortopedická I.kl.	negat.	Bratislava	-
2021010260227	F	24	2021-01-02	P40707009101 - RU Gyn.pôr.II.klinika	negat.	Bratislava	-
2021010260228	F	41	2021-01-02	P40707011101 - RU Ortopedická I.kl.	negat.	Bratislava	-
2021010260229	F	51	2021-01-02	P40707009101 - RU Gyn.pôr.II.klinika	negat.	Bratislava	-
2021010260230	F	26	2021-01-02	P40707009102 - AN I.gynekologicko-pôr. klinika	negat.	Bratislava	-
2021010260231	M	52	2021-01-02	P07129040201a - K & L Diagnostics s.r.o.	negat.	Bratislava	-
2021010260232	M	22	2021-01-02	P70924004201 - Neurologická ambulancia, klinika impedančnej terapie, s.r.o.	negat.	Bratislava	-
2021010260233	F	77	2021-01-02	P40707001103 - RU Interná V.klinika	negat.	Bratislava	-
2021010260235	F	29	2021-01-02	P36845010202 - Univerzitná nemocnica - Nem.sv.Michala, chirurgická amb.	negat.	Bratislava	-
2021010260236	F	48	2021-01-02	P36845010101 - Univerzitná nemocnica - Nem.sv.Michala, chirurgické odd.	negat.	Bratislava	-
2021010260237	M	61	2021-01-02	P07129040201a - K & L Diagnostics s.r.o.	negat.	Bratislava	-
2021010260238	M	51	2021-01-02	P02816001201 - Hospitale, s.r.o., internista	negat.	Levice	-
2021010260239	M	88	2021-01-02	P02816001101 - Hospitale, s.r.o., interné oddelenie	negat.	Levice	-
2021010260240	M	83	2021-01-02	P02816010101 - Hospitale, s.r.o. - Chirurgické odd.	negat.	Levice	-
2021010260241	F	79	2021-01-02	P02816010101 - Hospitale, s.r.o. - Chirurgické odd.	negat.	Levice	-
2021010260242	M	65	2021-01-02	P40707011101 - RU Ortopedická I.kl.	negat.	Bratislava	-
2021010260243	F	25	2021-01-02	P50769010201 - MB chirurgická amb.	negat.	Bratislava	-
2021010261001	F	30	2021-01-02	X00001000005 - OM Corona BA GBC	posit.	Bratislava	16.9
2021010261002	M	53	2021-01-02	X00001000005 - OM Corona BA GBC	negat.	Bratislava	-
2021010261003	F	47	2021-01-02	X00001000005 - OM Corona BA GBC	negat.	Bratislava	-
2021010261004	M	28	2021-01-02	X00001000005 - OM Corona BA GBC	negat.	Bratislava	-
2021010261005	F	21	2021-01-02	X00001000005 - OM Corona BA GBC	negat.	Bratislava	-
2021010261006	M	47	2021-01-02	X00001000005 - OM Corona BA GBC	negat.	Bratislava	-
2021010261007	M	51	2021-01-02	X00001000005 - OM Corona BA GBC	negat.	Bratislava	-
2021010261008	F	40	2021-01-02	X00001000005 - OM Corona BA GBC	negat.	Bratislava	-
2021010261009	F	56	2021-01-02	X00001000005 - OM Corona BA GBC	negat.	Bratislava	-
2021010261010	F	31	2021-01-02	X00001000005 - OM Corona BA GBC	negat.	Bratislava	-
2021010261011	M	25	2021-01-02	X00001000005 - OM Corona BA GBC	negat.	Bratislava	-
2021010261012	F	51	2021-01-02	X00001000005 - OM Corona BA GBC	negat.	Bratislava	-
2021010261013	F	31	2021-01-02	X00001000005 - OM Corona BA GBC	negat.	Bratislava	-
2021010261014	M	52	2021-01-02	X00001000005 - OM Corona BA GBC	negat.	Bratislava	-
2021010261015	M	36	2021-01-02	X00001000005 - OM Corona BA GBC	negat.	Bratislava	-
2021010261016	F	26	2021-01-02	X00001000005 - OM Corona BA GBC	negat.	Bratislava	-
2021010261017	M	22	2021-01-02	X00001000005 - OM Corona BA GBC	negat.	Bratislava	-
2021010261018	F	30	2021-01-02	X00001000005 - OM Corona BA GBC	negat.	Bratislava	-
2021010261019	M	47	2021-01-02	X00001000005 - OM Corona BA GBC	negat.	Bratislava	-
2021010261020	F	23	2021-01-02	X00001000005 - OM Corona BA GBC	negat.	Bratislava	-
2021010261021	F	58	2021-01-02	X00001000005 - OM Corona BA GBC	negat.	Bratislava	-
2021010261022	M	40	2021-01-02	X00001000005 - OM Corona BA GBC	negat.	Bratislava	-
2021010261023	F	21	2021-01-02	X00001000005 - OM Corona BA GBC	negat.	Bratislava	-
2021010261024	M	15	2021-01-02	X00001000005 - OM Corona BA GBC	negat.	Bratislava	-
2021010261025	M	54	2021-01-02	X00001000005 - OM Corona BA GBC	negat.	Bratislava	-
2021010261026	F	41	2021-01-02	X00001000005 - OM Corona BA GBC	negat.	Bratislava	-
2021010261027	M	35	2021-01-02	X00001000005 - OM Corona BA GBC	negat.	Bratislava	-
2021010261028	M	42	2021-01-02	X00001000005 - OM Corona BA GBC	negat.	Bratislava	-
2021010261029	F	30	2021-01-02	X00001000005 - OM Corona BA GBC	negat.	Bratislava	-
2021010261030	M	26	2021-01-02	X00001000005 - OM Corona BA GBC	negat.	Bratislava	-
2021010261031	M	34	2021-01-02	X00001000005 - OM Corona BA GBC	negat.	Bratislava	-
2021010261032	M	38	2021-01-02	X00001000005 - OM Corona BA GBC	negat.	Bratislava	-
2021010261033	F	34	2021-01-02	X00001000005 - OM Corona BA GBC	negat.	Bratislava	-
2021010261034	M	28	2021-01-02	X00001000005 - OM Corona BA GBC	negat.	Bratislava	-
2021010261035	M	59	2021-01-02	X00001000005 - OM Corona BA GBC	negat.	Bratislava	-
2021010261036	M	32	2021-01-02	X00001000005 - OM Corona BA GBC	negat.	Bratislava	-
2021010261037	F	51	2021-01-02	X00001000005 - OM Corona BA GBC	negat.	Bratislava	-
2021010261038	M	34	2021-01-02	X00001000005 - OM Corona BA GBC	negat.	Bratislava	-
2021010261039	F	39	2021-01-02	X00001000005 - OM Corona BA GBC	negat.	Bratislava	-
2021010261040	F	17	2021-01-02	X00001000005 - OM Corona BA GBC	negat.	Bratislava	-
2021010261041	F	17	2021-01-02	X00001000005 - OM Corona BA GBC	negat.	Bratislava	-
2021010261042	F	18	2021-01-02	X00001000005 - OM Corona BA GBC	negat.	Bratislava	-
2021010261043	F	48	2021-01-02	X00001000005 - OM Corona BA GBC	negat.	Bratislava	-
2021010261044	F	6	2021-01-02	X00001000005 - OM Corona BA GBC	negat.	Bratislava	-
2021010261045	M	60	2021-01-02	X00001000005 - OM Corona BA GBC	negat.	Bratislava	-
2021010261046	M	50	2021-01-02	X00001000005 - OM Corona BA GBC	negat.	Bratislava	-
2021010261047	M	37	2021-01-02	X00001000005 - OM Corona BA GBC	negat.	Bratislava	-
2021010261048	M	42	2021-01-02	X00001000005 - OM Corona BA GBC	negat.	Bratislava	-
2021010261049	M	51	2021-01-02	X00001000005 - OM Corona BA GBC	negat.	Bratislava	-
2021010261050	M	52	2021-01-02	X00001000005 - OM Corona BA GBC	negat.	Bratislava	-
2021010261051	F	27	2021-01-02	X00001000005 - OM Corona BA GBC	negat.	Bratislava	-
2021010261052	M	28	2021-01-02	X00001000005 - OM Corona BA GBC	negat.	Bratislava	-
2021010261053	F	70	2021-01-02	X00001000005 - OM Corona BA GBC	negat.	Bratislava	-
2021010261054	F	40	2021-01-02	X00001000005 - OM Corona BA GBC	negat.	Bratislava	-
2021010261055	F	20	2021-01-02	X00001000005 - OM Corona BA GBC	negat.	Bratislava	-
2021010261056	M	34	2021-01-02	X00001000005 - OM Corona BA GBC	negat.	Bratislava	-
2021010261057	F	26	2021-01-02	X00001000005 - OM Corona BA GBC	negat.	Bratislava	-
2021010261058	M	59	2021-01-02	X00001000005 - OM Corona BA GBC	negat.	Bratislava	-
2021010261059	F	26	2021-01-02	X00001000005 - OM Corona BA GBC	negat.	Bratislava	-
2021010261060	F	48	2021-01-02	X00001000005 - OM Corona BA GBC	negat.	Bratislava	-
2021010261061	M	38	2021-01-02	X00001000005 - OM Corona BA GBC	posit.	Bratislava	20.1
2021010261062	M	22	2021-01-02	X00001000005 - OM Corona BA GBC	negat.	Bratislava	-
2021010261063	F	27	2021-01-02	X00001000005 - OM Corona BA GBC	negat.	Bratislava	-
2021010261064	M	40	2021-01-02	X00001000005 - OM Corona BA GBC	negat.	Bratislava	-
2021010261065	M	35	2021-01-02	X00001000005 - OM Corona BA GBC	negat.	Bratislava	-
2021010261066	F	57	2021-01-02	X00001000005 - OM Corona BA GBC	negat.	Bratislava	-
2021010261067	M	61	2021-01-02	X00001000005 - OM Corona BA GBC	negat.	Bratislava	-
2021010261068	M	36	2021-01-02	X00001000005 - OM Corona BA GBC	posit.	Bratislava	31.2
2021010261069	M	47	2021-01-02	X00001000005 - OM Corona BA GBC	negat.	Bratislava	-
2021010261070	F	51	2021-01-02	X00001000005 - OM Corona BA GBC	negat.	Bratislava	-
2021010261071	M	58	2021-01-02	X00001000005 - OM Corona BA GBC	negat.	Bratislava	-
2021010261072	M	47	2021-01-02	X00001000005 - OM Corona BA GBC	negat.	Bratislava	-
2021010261073	M	47	2021-01-02	X00001000005 - OM Corona BA GBC	negat.	Bratislava	-
2021010261074	F	40	2021-01-02	X00001000005 - OM Corona BA GBC	negat.	Bratislava	-
2021010261075	M	22	2021-01-02	X00001000005 - OM Corona BA GBC	negat.	Bratislava	-
2021010261076	F	20	2021-01-02	X00001000005 - OM Corona BA GBC	negat.	Bratislava	-
2021010261077	M	44	2021-01-02	X00001000005 - OM Corona BA GBC	negat.	Bratislava	-
2021010261078	F	43	2021-01-02	X00001000005 - OM Corona BA GBC	negat.	Bratislava	-
2021010261079	F	23	2021-01-02	X00001000005 - OM Corona BA GBC	negat.	Bratislava	-
2021010261080	M	50	2021-01-02	X00001000005 - OM Corona BA GBC	negat.	Bratislava	-
2021010261081	F	21	2021-01-02	X00001000005 - OM Corona BA GBC	negat.	Bratislava	-
2021010261082	M	36	2020-12-31	X00001000005 - OM Corona BA GBC	negat.	Bratislava	-
2021010261083	M	27	2021-01-02	P33167649201 - Záchr. služ. - Event Medical Solutions	negat.	unknown	-
2021010261084	M	20	2021-01-02	P33167649201 - Záchr. služ. - Event Medical Solutions	negat.	unknown	-
2021010261085	M	25	2021-01-02	P33167649201 - Záchr. služ. - Event Medical Solutions	negat.	unknown	-
2021010261086	M	19	2021-01-02	P33167649201 - Záchr. služ. - Event Medical Solutions	negat.	unknown	-
2021010261087	M	20	2021-01-02	P33167649201 - Záchr. služ. - Event Medical Solutions	negat.	unknown	-
2021010261088	M	18	2021-01-02	P33167649201 - Záchr. služ. - Event Medical Solutions	negat.	unknown	-
2021010261089	M	30	2021-01-02	P33167649201 - Záchr. služ. - Event Medical Solutions	negat.	unknown	-
2021010261090	M	17	2021-01-02	P33167649201 - Záchr. služ. - Event Medical Solutions	negat.	unknown	-
2021010261091	M	27	2021-01-02	P33167649201 - Záchr. služ. - Event Medical Solutions	negat.	unknown	-
2021010261092	M	23	2021-01-02	P33167649201 - Záchr. služ. - Event Medical Solutions	negat.	unknown	-
2021010261093	M	20	2021-01-02	P33167649201 - Záchr. služ. - Event Medical Solutions	negat.	unknown	-
2021010261094	M	31	2021-01-02	P33167649201 - Záchr. služ. - Event Medical Solutions	negat.	unknown	-
2021010261095	M	46	2021-01-02	P33167649201 - Záchr. služ. - Event Medical Solutions	negat.	unknown	-
2021010261096	M	30	2021-01-02	P33167649201 - Záchr. služ. - Event Medical Solutions	negat.	unknown	-
2021010261097	F	26	2021-01-02	P33167649201 - Záchr. služ. - Event Medical Solutions	negat.	unknown	-
2021010261098	M	27	2021-01-02	P33167649201 - Záchr. služ. - Event Medical Solutions	negat.	unknown	-
2021010261099	M	39	2021-01-02	P33167649201 - Záchr. služ. - Event Medical Solutions	negat.	unknown	-
2021010261100	M	29	2021-01-02	P33167649201 - Záchr. služ. - Event Medical Solutions	negat.	unknown	-
2021010261101	M	17	2021-01-02	P33167649201 - Záchr. služ. - Event Medical Solutions	negat.	unknown	-
2021010261102	M	21	2021-01-02	P33167649201 - Záchr. služ. - Event Medical Solutions	negat.	unknown	-
2021010261103	M	41	2021-01-02	P33167649201 - Záchr. služ. - Event Medical Solutions	posit.	unknown	19.2
2021010261104	M	16	2021-01-02	P33167649201 - Záchr. služ. - Event Medical Solutions	negat.	unknown	-
2021010261105	M	34	2021-01-02	P33167649201 - Záchr. služ. - Event Medical Solutions	posit.	unknown	24.7
2021010261106	M	28	2021-01-02	P33167649201 - Záchr. služ. - Event Medical Solutions	negat.	unknown	-
2021010261107	M	27	2021-01-02	P33167649201 - Záchr. služ. - Event Medical Solutions	negat.	unknown	-
2021010261108	M	22	2021-01-02	P33167649201 - Záchr. služ. - Event Medical Solutions	negat.	unknown	-
2021010261109	M	35	2021-01-02	P33167649201 - Záchr. služ. - Event Medical Solutions	negat.	unknown	-
2021010261110	M	27	2021-01-02	P33167649201 - Záchr. služ. - Event Medical Solutions	negat.	unknown	-
2021010261111	M	18	2021-01-02	P33167649201 - Záchr. služ. - Event Medical Solutions	negat.	unknown	-
2021010261112	M	43	2021-01-02	X00001000005 - OM Corona BA GBC	negat.	Bratislava	-
2021010261113	M	35	2021-01-02	X00001000005 - OM Corona BA GBC	negat.	Bratislava	-
2021010261114	M	98	2021-01-02	X00001000005 - OM Corona BA GBC	negat.	Bratislava	-
2021010261115	M	31	2021-01-02	X00001000005 - OM Corona BA GBC	negat.	Bratislava	-
2021010261116	F	30	2021-01-02	X00001000005 - OM Corona BA GBC	negat.	Bratislava	-
2021010261117	M	42	2021-01-02	X00001000005 - OM Corona BA GBC	negat.	Bratislava	-
2021010261118	M	28	2021-01-02	X00001000005 - OM Corona BA GBC	negat.	Bratislava	-
2021010261119	F	39	2021-01-02	X00001000005 - OM Corona BA GBC	posit.	Bratislava	18.8
2021010261120	F	35	2021-01-02	X00001000005 - OM Corona BA GBC	negat.	Bratislava	-
2021010261121	M	35	2021-01-02	X00001000005 - OM Corona BA GBC	negat.	Bratislava	-
2021010261122	M	31	2021-01-02	X00001000005 - OM Corona BA GBC	negat.	Bratislava	-
2021010261123	M	65	2021-01-02	X00001000005 - OM Corona BA GBC	posit.	Bratislava	33
2021010261124	F	43	2021-01-02	X00001000005 - OM Corona BA GBC	negat.	Bratislava	-
2021010261125	M	13	2021-01-02	X00001000005 - OM Corona BA GBC	negat.	Bratislava	-
2021010261126	F	35	2021-01-02	X00001000005 - OM Corona BA GBC	negat.	Bratislava	-
2021010261127	M	33	2021-01-02	X00001000005 - OM Corona BA GBC	posit.	Bratislava	16.8
2021010261128	F	30	2021-01-02	X00001000005 - OM Corona BA GBC	negat.	Bratislava	-
2021010261129	M	52	2021-01-02	X00001000005 - OM Corona BA GBC	negat.	Bratislava	-
2021010261130	F	23	2021-01-02	X00001000005 - OM Corona BA GBC	negat.	Bratislava	-
2021010261131	F	21	2021-01-02	X00001000005 - OM Corona BA GBC	negat.	Bratislava	-
2021010261132	M	37	2021-01-02	X00001000005 - OM Corona BA GBC	negat.	Bratislava	-
2021010261133	M	49	2021-01-02	X00001000005 - OM Corona BA GBC	negat.	Bratislava	-
2021010261134	M	43	2021-01-02	X00001000005 - OM Corona BA GBC	negat.	Bratislava	-
2021010261135	M	45	2021-01-02	X00001000005 - OM Corona BA GBC	negat.	Bratislava	-
2021010261136	M	23	2021-01-02	X00001000005 - OM Corona BA GBC	negat.	Bratislava	-
2021010261137	M	55	2021-01-02	X00001000005 - OM Corona BA GBC	negat.	Bratislava	-
2021010261138	M	31	2021-01-02	X00001000005 - OM Corona BA GBC	negat.	Bratislava	-
2021010261139	M	28	2021-01-02	X00001000005 - OM Corona BA GBC	negat.	Bratislava	-
2021010261140	M	50	2021-01-02	X00001000005 - OM Corona BA GBC	negat.	Bratislava	-
2021010261141	M	28	2021-01-02	X00001000005 - OM Corona BA GBC	negat.	Bratislava	-
2021010261142	M	31	2021-01-02	X00001000005 - OM Corona BA GBC	negat.	Bratislava	-
2021010261143	M	38	2021-01-02	X00001000005 - OM Corona BA GBC	negat.	Bratislava	-
2021010261144	M	24	2021-01-02	X00001000005 - OM Corona BA GBC	posit.	Bratislava	22.6
2021010261145	F	23	2021-01-02	X00001000005 - OM Corona BA GBC	negat.	Bratislava	-
2021010261146	F	33	2021-01-02	X00001000005 - OM Corona BA GBC	negat.	Bratislava	-
2021010261147	F	25	2021-01-02	X00001000005 - OM Corona BA GBC	posit.	Bratislava	27.9
2021010261148	M	51	2021-01-02	X00001000005 - OM Corona BA GBC	posit.	Bratislava	31.1
2021010261149	F	26	2021-01-02	X00001000005 - OM Corona BA GBC	negat.	Bratislava	-
2021010261150	M	32	2021-01-02	X00001000005 - OM Corona BA GBC	negat.	Bratislava	-
2021010261151	F	58	2021-01-02	X00001000005 - OM Corona BA GBC	negat.	Bratislava	-
2021010261152	M	21	2021-01-02	X00001000005 - OM Corona BA GBC	negat.	Bratislava	-
2021010261153	F	28	2021-01-02	X00001000005 - OM Corona BA GBC	negat.	Bratislava	-
2021010261154	M	41	2021-01-02	X00001000005 - OM Corona BA GBC	negat.	Bratislava	-
2021010261155	M	40	2021-01-02	X00001000005 - OM Corona BA GBC	negat.	Bratislava	-
2021010261156	M	30	2021-01-02	X00001000005 - OM Corona BA GBC	negat.	Bratislava	-
2021010261157	F	27	2021-01-02	X00001000005 - OM Corona BA GBC	negat.	Bratislava	-
2021010261158	F	51	2021-01-02	X00001000005 - OM Corona BA GBC	negat.	Bratislava	-
2021010261159	F	64	2021-01-02	X00001000005 - OM Corona BA GBC	negat.	Bratislava	-
2021010261160	M	20	2021-01-02	X00001000005 - OM Corona BA GBC	negat.	Bratislava	-
2021010261161	F	30	2021-01-02	X00001000005 - OM Corona BA GBC	negat.	Bratislava	-
2021010261162	M	35	2021-01-02	X00001000005 - OM Corona BA GBC	negat.	Bratislava	-
2021010261163	F	80	2021-01-02	X00001000005 - OM Corona BA GBC	negat.	Bratislava	-
2021010261164	M	20	2021-01-02	X00001000005 - OM Corona BA GBC	negat.	Bratislava	-
2021010261165	F	27	2021-01-02	X00001000005 - OM Corona BA GBC	negat.	Bratislava	-
2021010261166	F	29	2021-01-02	X00001000005 - OM Corona BA GBC	negat.	Bratislava	-
2021010261167	M	30	2021-01-02	X00001000005 - OM Corona BA GBC	negat.	Bratislava	-
2021010261168	M	38	2021-01-02	X00001000005 - OM Corona BA GBC	negat.	Bratislava	-
2021010261169	F	30	2021-01-02	X00001000005 - OM Corona BA GBC	negat.	Bratislava	-
2021010261170	M	47	2021-01-02	X00001000005 - OM Corona BA GBC	negat.	Bratislava	-
2021010261171	M	52	2021-01-02	X00001000005 - OM Corona BA GBC	negat.	Bratislava	-
2021010261172	M	23	2021-01-02	X00001000005 - OM Corona BA GBC	negat.	Bratislava	-
2021010261173	M	29	2021-01-02	X00001000005 - OM Corona BA GBC	negat.	Bratislava	-
2021010261174	F	49	2021-01-02	X00001000005 - OM Corona BA GBC	negat.	Bratislava	-
2021010261175	M	31	2021-01-02	X00001000005 - OM Corona BA GBC	negat.	Bratislava	-
2021010261176	F	37	2021-01-02	X00001000005 - OM Corona BA GBC	posit.	Bratislava	18.1
2021010261177	F	32	2021-01-02	X00001000005 - OM Corona BA GBC	negat.	Bratislava	-
2021010261178	M	35	2021-01-02	X00001000005 - OM Corona BA GBC	negat.	Bratislava	-
2021010261179	M	42	2021-01-02	X00001000005 - OM Corona BA GBC	negat.	Bratislava	-
2021010261180	M	17	2021-01-02	X00001000005 - OM Corona BA GBC	negat.	Bratislava	-
2021010261181	M	28	2021-01-02	X00001000005 - OM Corona BA GBC	negat.	Bratislava	-
2021010261182	M	26	2021-01-02	X00001000005 - OM Corona BA GBC	negat.	Bratislava	-
2021010261183	M	39	2021-01-02	X00001000005 - OM Corona BA GBC	negat.	Bratislava	-
2021010261184	F	36	2021-01-02	X00001000005 - OM Corona BA GBC	negat.	Bratislava	-
2021010261185	M	35	2021-01-02	X00001000005 - OM Corona BA GBC	negat.	Bratislava	-
2021010282001	F	12	2020-12-31	X00003000001 - RUVZ Bratislava, Pasienky	negat.	Bratislava	-
2021010282002	F	71	2020-12-31	X00003000001 - RUVZ Bratislava, Pasienky	posit.	Bratislava	28.5
2021010282003	M	47	2020-12-31	X00003000001 - RUVZ Bratislava, Pasienky	negat.	Bratislava	-
2021010282004	M	45	2020-12-31	X00003000001 - RUVZ Bratislava, Pasienky	negat.	Bratislava	-
2021010282005	F	22	2020-12-31	X00003000001 - RUVZ Bratislava, Pasienky	negat.	Bratislava	-
2021010282006	F	37	2020-12-31	X00003000001 - RUVZ Bratislava, Pasienky	posit.	Bratislava	24.1
2021010282007	F	47	2020-12-31	X00003000001 - RUVZ Bratislava, Pasienky	posit.	Bratislava	15.9
2021010282008	F	53	2020-12-31	X00003000001 - RUVZ Bratislava, Pasienky	posit.	Bratislava	18.9
2021010282009	M	50	2020-12-31	X00003000001 - RUVZ Bratislava, Pasienky	posit.	Bratislava	39.2
2021010282010	M	51	2020-12-31	X00003000001 - RUVZ Bratislava, Pasienky	negat.	Bratislava	-
2021010282011	F	10	2020-12-31	X00003000001 - RUVZ Bratislava, Pasienky	negat.	Bratislava	-
2021010282012	M	38	2020-12-31	X00003000001 - RUVZ Bratislava, Pasienky	negat.	Bratislava	-
2021010282013	M	59	2020-12-31	X00003000001 - RUVZ Bratislava, Pasienky	negat.	Bratislava	-
2021010282015	M	79	2020-12-31	X00003000001 - RUVZ Bratislava, Pasienky	posit.	Bratislava	18.9
2021010282016	F	77	2020-12-31	X00003000001 - RUVZ Bratislava, Pasienky	negat.	Bratislava	-
2021010282017	M	39	2020-12-31	X00003000001 - RUVZ Bratislava, Pasienky	negat.	Bratislava	-
2021010282018	M	53	2020-12-31	X00003000001 - RUVZ Bratislava, Pasienky	negat.	Bratislava	-
2021010282019	F	51	2020-12-31	X00003000001 - RUVZ Bratislava, Pasienky	negat.	Bratislava	-
2021010282020	F	24	2020-12-31	X00003000001 - RUVZ Bratislava, Pasienky	negat.	Bratislava	-
2021010282021	M	28	2020-12-31	X00003000001 - RUVZ Bratislava, Pasienky	negat.	Bratislava	-
2021010282022	M	14	2020-12-31	X00003000001 - RUVZ Bratislava, Pasienky	posit.	Bratislava	33.8
2021010282023	F	42	2020-12-31	X00003000001 - RUVZ Bratislava, Pasienky	posit.	Bratislava	26.4
2021010282024	F	28	2020-12-31	X00003000001 - RUVZ Bratislava, Pasienky	posit.	Bratislava	23.6
2021010282025	F	25	2020-12-31	X00003000001 - RUVZ Bratislava, Pasienky	negat.	Bratislava	-
2021010282026	F	28	2020-12-31	X00003000001 - RUVZ Bratislava, Pasienky	negat.	Bratislava	-
2021010282027	M	35	2020-12-31	X00003000001 - RUVZ Bratislava, Pasienky	negat.	Bratislava	-
2021010282028	M	35	2020-12-31	X00003000001 - RUVZ Bratislava, Pasienky	negat.	Bratislava	-
2021010282029	M	26	2020-12-31	X00003000001 - RUVZ Bratislava, Pasienky	negat.	Bratislava	-
2021010282030	M	6	2020-12-31	X00003000001 - RUVZ Bratislava, Pasienky	posit.	Bratislava	30.7
2021010282031	F	60	2020-12-31	X00003000001 - RUVZ Bratislava, Pasienky	posit.	Bratislava	26.3
2021010282032	F	46	2020-12-31	X00003000001 - RUVZ Bratislava, Pasienky	negat.	Bratislava	-
2021010282033	M	10	2020-12-31	X00003000001 - RUVZ Bratislava, Pasienky	negat.	Bratislava	-
2021010282034	F	50	2020-12-31	X00003000001 - RUVZ Bratislava, Pasienky	negat.	Bratislava	-
2021010282035	F	23	2020-12-31	X00003000001 - RUVZ Bratislava, Pasienky	negat.	Bratislava	-
2021010282036	M	8	2020-12-31	X00003000001 - RUVZ Bratislava, Pasienky	negat.	Bratislava	-
2021010282037	F	45	2020-12-31	X00003000001 - RUVZ Bratislava, Pasienky	posit.	Bratislava	39.3
2021010282038	F	50	2020-12-31	X00003000001 - RUVZ Bratislava, Pasienky	negat.	Bratislava	-
2021010282039	F	17	2020-12-31	X00003000001 - RUVZ Bratislava, Pasienky	negat.	Bratislava	-
2021010282040	M	32	2020-12-31	X00003000001 - RUVZ Bratislava, Pasienky	negat.	Bratislava	-
2021010282041	F	68	2020-12-31	X00003000001 - RUVZ Bratislava, Pasienky	negat.	Bratislava	-
2021010282042	F	59	2020-12-31	X00003000001 - RUVZ Bratislava, Pasienky	posit.	Bratislava	18.9
2021010282043	M	24	2020-12-31	X00003000001 - RUVZ Bratislava, Pasienky	negat.	Bratislava	-
2021010282044	M	13	2020-12-31	X00003000001 - RUVZ Bratislava, Pasienky	negat.	Bratislava	-
2021010282045	M	14	2020-12-31	X00003000001 - RUVZ Bratislava, Pasienky	negat.	Bratislava	-
2021010282046	F	47	2020-12-31	X00003000001 - RUVZ Bratislava, Pasienky	negat.	Bratislava	-
2021010282047	F	15	2020-12-31	X00003000001 - RUVZ Bratislava, Pasienky	negat.	Bratislava	-
2021010282048	F	23	2020-12-31	X00003000001 - RUVZ Bratislava, Pasienky	negat.	Bratislava	-
2021010282049	M	43	2020-12-31	X00003000001 - RUVZ Bratislava, Pasienky	negat.	Bratislava	-
2021010282050	M	23	2020-12-31	X00003000001 - RUVZ Bratislava, Pasienky	negat.	Bratislava	-
2021010282051	M	40	2020-12-31	X00003000001 - RUVZ Bratislava, Pasienky	negat.	Bratislava	-
2021010282052	F	33	2020-12-31	X00003000001 - RUVZ Bratislava, Pasienky	negat.	Bratislava	-
2021010282053	M	26	2020-12-31	X00003000001 - RUVZ Bratislava, Pasienky	posit.	Bratislava	21.2
2021010282054	M	13	2020-12-31	X00003000001 - RUVZ Bratislava, Pasienky	posit.	Bratislava	29.7
2021010282055	F	44	2020-12-31	X00003000001 - RUVZ Bratislava, Pasienky	posit.	Bratislava	24.2
2021010282056	M	44	2020-12-31	X00003000001 - RUVZ Bratislava, Pasienky	posit.	Bratislava	23.3
2021010282057	F	32	2020-12-31	X00003000001 - RUVZ Bratislava, Pasienky	negat.	Bratislava	-
2021010282058	F	21	2020-12-31	X00003000001 - RUVZ Bratislava, Pasienky	negat.	Bratislava	-
2021010282059	F	54	2020-12-31	X00003000001 - RUVZ Bratislava, Pasienky	negat.	Bratislava	-
2021010282060	M	27	2020-12-31	X00003000001 - RUVZ Bratislava, Pasienky	negat.	Bratislava	-
2021010282061	F	59	2020-12-31	X00003000001 - RUVZ Bratislava, Pasienky	negat.	Bratislava	-
2021010282062	M	30	2020-12-31	X00003000001 - RUVZ Bratislava, Pasienky	negat.	Bratislava	-
2021010282063	F	31	2020-12-31	X00003000001 - RUVZ Bratislava, Pasienky	negat.	Bratislava	-
2021010282064	M	27	2020-12-31	X00003000001 - RUVZ Bratislava, Pasienky	negat.	Bratislava	-
2021010282065	F	45	2020-12-31	X00003000001 - RUVZ Bratislava, Pasienky	posit.	Bratislava	30
2021010282066	M	50	2020-12-31	X00003000001 - RUVZ Bratislava, Pasienky	negat.	Bratislava	-
2021010282067	F	49	2020-12-31	X00003000001 - RUVZ Bratislava, Pasienky	negat.	Bratislava	-
2021010282068	M	22	2020-12-31	X00003000001 - RUVZ Bratislava, Pasienky	negat.	Bratislava	-
2021010282069	F	28	2021-01-02	X00003000001 - RUVZ Bratislava, Pasienky	negat.	Bratislava	-
2021010282070	M	28	2021-01-02	X00003000001 - RUVZ Bratislava, Pasienky	negat.	Bratislava	-
2021010282071	M	31	2020-12-31	X00003000001 - RUVZ Bratislava, Pasienky	negat.	Bratislava	-
2021010282072	M	39	2021-01-02	X00003000001 - RUVZ Bratislava, Pasienky	posit.	Bratislava	21.6
2021010282073	F	44	2020-12-31	X00003000001 - RUVZ Bratislava, Pasienky	negat.	Bratislava	-
2021010282074	F	41	2020-12-31	X00003000001 - RUVZ Bratislava, Pasienky	posit.	Bratislava	24.8
2021010282075	M	27	2021-01-02	X00003000001 - RUVZ Bratislava, Pasienky	posit.	Bratislava	18.9
2021010282076	M	46	2020-12-31	X00003000001 - RUVZ Bratislava, Pasienky	posit.	Bratislava	18.3
2021010282077	F	44	2020-12-31	X00003000001 - RUVZ Bratislava, Pasienky	posit.	Bratislava	30.5
2021010282078	F	68	2020-12-31	X00003000001 - RUVZ Bratislava, Pasienky	posit.	Bratislava	32.5
2021010282079	M	25	2021-01-02	X00003000001 - RUVZ Bratislava, Pasienky	negat.	Bratislava	-
2021010282080	F	26	2020-12-31	X00003000001 - RUVZ Bratislava, Pasienky	posit.	Bratislava	23.2
2021010282081	F	50	2020-12-31	X00003000001 - RUVZ Bratislava, Pasienky	negat.	Bratislava	-
2021010282082	M	52	2020-12-31	X00003000001 - RUVZ Bratislava, Pasienky	posit.	Bratislava	28.9
2021010282083	M	28	2021-01-02	X00003000001 - RUVZ Bratislava, Pasienky	negat.	Bratislava	-
2021010282084	F	39	2020-12-31	X00003000001 - RUVZ Bratislava, Pasienky	posit.	Bratislava	19.7
2021010282085	F	68	2020-12-31	X00003000001 - RUVZ Bratislava, Pasienky	negat.	Bratislava	-
2021010282086	F	41	2020-12-31	X00003000001 - RUVZ Bratislava, Pasienky	negat.	Bratislava	-
2021010282087	M	26	2020-12-31	X00003000001 - RUVZ Bratislava, Pasienky	posit.	Bratislava	26.4
2021010282088	M	67	2020-12-31	X00003000001 - RUVZ Bratislava, Pasienky	negat.	Bratislava	-
2021010282089	F	67	2020-12-31	X00003000001 - RUVZ Bratislava, Pasienky	posit.	Bratislava	28.6
2021010282091	F	69	2020-12-31	X00003000001 - RUVZ Bratislava, Pasienky	negat.	Bratislava	-
2021010282092	M	66	2021-01-02	P47863020201 - VIN-KO, s.r.o., všeobecný lekár	negat.	Žarnovica	-
2021010282093	M	67	2021-01-02	X00001000020 - OC Corona Levice	negat.	Levice	-
2021010282094	F	68	2021-01-02	X00001000020 - OC Corona Levice	posit.	Levice	19.7
2021010282096	M	20	2021-01-02	X00001000020 - OC Corona Levice	negat.	Levice	-
2021010282097	M	48	2021-01-02	X00001000020 - OC Corona Levice	negat.	Levice	-
2021010282098	M	51	2021-01-02	X00001000020 - OC Corona Levice	negat.	Levice	-
2021010282099	M	42	2021-01-02	X00001000020 - OC Corona Levice	negat.	Levice	-
2021010282100	M	34	2021-01-02	X00001000020 - OC Corona Levice	posit.	Levice	22.3
2021010282101	M	21	2021-01-02	X00001000014 - Uniklinika Prievidza	negat.	Prievidza	-
2021010282102	F	59	2021-01-02	X00001000014 - Uniklinika Prievidza	negat.	Prievidza	-
2021010282103	M	21	2021-01-02	X00001000014 - Uniklinika Prievidza	negat.	Prievidza	-
2021010282104	M	46	2021-01-02	X00001000014 - Uniklinika Prievidza	negat.	Prievidza	-
2021010282105	M	43	2021-01-02	X00001000014 - Uniklinika Prievidza	negat.	Prievidza	-
2021010282106	M	33	2021-01-02	X00001000014 - Uniklinika Prievidza	negat.	Prievidza	-
2021010282107	M	35	2021-01-02	X00001000014 - Uniklinika Prievidza	negat.	Prievidza	-
2021010282108	M	28	2021-01-02	X00001000014 - Uniklinika Prievidza	negat.	Prievidza	-
2021010282109	M	45	2021-01-02	X00001000014 - Uniklinika Prievidza	negat.	Prievidza	-
2021010282110	M	34	2021-01-02	X00001000014 - Uniklinika Prievidza	negat.	Prievidza	-
2021010282111	M	32	2021-01-02	X00001000014 - Uniklinika Prievidza	negat.	Prievidza	-
2021010282112	M	28	2021-01-02	X00001000014 - Uniklinika Prievidza	negat.	Prievidza	-
2021010282113	M	44	2021-01-02	X00001000014 - Uniklinika Prievidza	negat.	Prievidza	-
2021010282114	M	32	2021-01-02	X00001000014 - Uniklinika Prievidza	negat.	Prievidza	-
2021010282115	M	25	2021-01-02	X00001000014 - Uniklinika Prievidza	negat.	Prievidza	-
2021010282116	M	52	2021-01-02	X00001000014 - Uniklinika Prievidza	negat.	Prievidza	-
2021010282117	M	34	2021-01-02	X00001000014 - Uniklinika Prievidza	negat.	Prievidza	-
2021010282118	M	30	2021-01-02	X00001000014 - Uniklinika Prievidza	negat.	Prievidza	-
2021010282119	M	42	2021-01-02	X00001000014 - Uniklinika Prievidza	negat.	Prievidza	-
2021010282120	M	39	2021-01-02	X00001000014 - Uniklinika Prievidza	negat.	Prievidza	-
2021010282121	M	49	2021-01-02	X00001000014 - Uniklinika Prievidza	negat.	Prievidza	-
2021010282122	M	40	2021-01-02	X00001000014 - Uniklinika Prievidza	negat.	Prievidza	-
2021010282123	M	31	2021-01-02	X00001000014 - Uniklinika Prievidza	negat.	Prievidza	-
2021010282124	M	39	2021-01-02	X00001000014 - Uniklinika Prievidza	negat.	Prievidza	-
2021010282125	M	35	2021-01-02	X00001000014 - Uniklinika Prievidza	negat.	Prievidza	-
2021010282126	M	39	2021-01-02	X00001000014 - Uniklinika Prievidza	negat.	Prievidza	-
2021010282127	M	38	2021-01-02	X00001000014 - Uniklinika Prievidza	negat.	Prievidza	-
2021010282128	M	28	2021-01-02	X00001000014 - Uniklinika Prievidza	negat.	Prievidza	-
2021010282129	M	48	2021-01-02	X00001000014 - Uniklinika Prievidza	negat.	Prievidza	-
2021010282130	M	58	2021-01-02	X00001000014 - Uniklinika Prievidza	posit.	Prievidza	16.7
2021010282131	F	54	2021-01-02	X00001000020 - OC Corona Levice	posit.	Levice	16.3
2021010282132	M	45	2021-01-02	X00001000020 - OC Corona Levice	negat.	Levice	-
2021010282133	M	47	2021-01-02	X00001000020 - OC Corona Levice	negat.	Levice	-
2021010282134	F	29	2021-01-02	X00001000020 - OC Corona Levice	negat.	Levice	-
2021010282135	M	35	2021-01-02	X00001000020 - OC Corona Levice	negat.	Levice	-
2021010282136	M	36	2021-01-02	X00001000020 - OC Corona Levice	negat.	Levice	-
2021010282137	M	46	2021-01-02	X00001000020 - OC Corona Levice	negat.	Levice	-
2021010282138	M	22	2021-01-02	X00001000020 - OC Corona Levice	posit.	Levice	25.6
2021010282139	M	23	2021-01-02	X00001000020 - OC Corona Levice	negat.	Levice	-
2021010282140	M	27	2021-01-02	X00001000020 - OC Corona Levice	negat.	Levice	-
2021010282141	M	26	2021-01-02	X00001000020 - OC Corona Levice	negat.	Levice	-
2021010282142	M	33	2021-01-02	X00001000020 - OC Corona Levice	negat.	Levice	-
2021010282143	M	21	2021-01-02	X00001000020 - OC Corona Levice	negat.	Levice	-
2021010282144	M	38	2021-01-02	X00001000020 - OC Corona Levice	negat.	Levice	-
2021010282145	M	40	2021-01-02	X00001000020 - OC Corona Levice	negat.	Levice	-
2021010282146	M	62	2021-01-02	X00001000020 - OC Corona Levice	negat.	Levice	-
2021010282147	M	57	2021-01-02	X00001000020 - OC Corona Levice	negat.	Levice	-
2021010282148	M	32	2021-01-02	X00001000020 - OC Corona Levice	negat.	Levice	-
2021010282149	M	43	2021-01-02	X00001000020 - OC Corona Levice	negat.	Levice	-
2021010282150	F	37	2021-01-02	O85511020203 - všeobecný lekár	negat.	Nitra	-
2021010282151	F	37	2021-01-02	X00001000020 - OC Corona Levice	negat.	Levice	-
2021010282152	F	77	2021-01-02	P36653020201 - APL pre dospelých	negat.	Levice	-
2021010282153	F	31	2021-01-02	X00001000020 - OC Corona Levice	negat.	Levice	-
2021010282154	M	38	2021-01-02	X00001000020 - OC Corona Levice	negat.	Levice	-
2021010282155	M	32	2021-01-02	X00001000020 - OC Corona Levice	negat.	Levice	-
2021010282156	M	43	2021-01-02	X00001000020 - OC Corona Levice	negat.	Levice	-
2021010282157	M	46	2021-01-02	X00001000020 - OC Corona Levice	negat.	Levice	-
2021010282158	M	40	2021-01-02	X00001000020 - OC Corona Levice	negat.	Levice	-
2021010282159	M	46	2021-01-02	X00001000020 - OC Corona Levice	negat.	Levice	-
2021010282160	M	21	2021-01-02	X00001000020 - OC Corona Levice	negat.	Levice	-
2021010282161	F	30	2021-01-02	X00001000020 - OC Corona Levice	posit.	Levice	30.4
2021010282162	F	21	2021-01-02	X00001000020 - OC Corona Levice	negat.	Levice	-
2021010282163	M	60	2021-01-02	X00001000020 - OC Corona Levice	negat.	Levice	-
2021010282164	M	37	2021-01-02	X00001000020 - OC Corona Levice	negat.	Levice	-
2021010282165	M	54	2021-01-02	X00001000020 - OC Corona Levice	posit.	Levice	21.8
2021010282166	M	35	2021-01-02	X00001000020 - OC Corona Levice	negat.	Levice	-
2021010282167	M	42	2021-01-02	X00001000020 - OC Corona Levice	negat.	Levice	-
2021010282168	M	72	2021-01-02	X00001000020 - OC Corona Levice	negat.	Levice	-
2021010282169	M	42	2021-01-02	X00001000020 - OC Corona Levice	negat.	Levice	-
2021010282170	F	31	2021-01-02	X00001000020 - OC Corona Levice	negat.	Levice	-
2021010282171	M	19	2021-01-02	X00001000020 - OC Corona Levice	negat.	Levice	-
2021010282172	M	39	2021-01-02	X00001000020 - OC Corona Levice	negat.	Levice	-
2021010282173	M	23	2021-01-02	X00001000020 - OC Corona Levice	negat.	Levice	-
2021010282174	M	34	2021-01-02	X00001000020 - OC Corona Levice	negat.	Levice	-
2021010282175	M	39	2021-01-02	X00001000020 - OC Corona Levice	negat.	Levice	-
2021010282176	F	79	2021-01-02	X00001000020 - OC Corona Levice	negat.	Levice	-
2021010282177	F	22	2021-01-02	X00001000020 - OC Corona Levice	negat.	Levice	-
2021010282178	M	40	2021-01-02	X00001000020 - OC Corona Levice	negat.	Levice	-
2021010282179	M	20	2021-01-02	X00001000020 - OC Corona Levice	negat.	Levice	-
2021010282180	M	54	2021-01-02	X00001000020 - OC Corona Levice	negat.	Levice	-
2021010282181	M	25	2021-01-02	X00001000020 - OC Corona Levice	negat.	Levice	-
2021010282182	M	20	2021-01-02	X00001000032 - OM Trnava Rybníkova	negat.	Trnava	-
2021010282183	F	34	2021-01-02	X00001000032 - OM Trnava Rybníkova	negat.	Trnava	-
2021010282184	M	35	2021-01-02	X00001000032 - OM Trnava Rybníkova	posit.	Trnava	31
2021010282185	F	38	2021-01-02	X00001000032 - OM Trnava Rybníkova	posit.	Trnava	23
2021010282186	F	6	2021-01-02	X00001000032 - OM Trnava Rybníkova	negat.	Trnava	-
2021010282187	F	3	2021-01-02	X00001000032 - OM Trnava Rybníkova	posit.	Trnava	32.4
2021010282190	M	22	2021-01-02	X00001000032 - OM Trnava Rybníkova	posit.	Trnava	32.1
2021010282191	M	59	2021-01-02	X00001000032 - OM Trnava Rybníkova	negat.	Trnava	-
2021010282192	F	49	2021-01-02	X00001000032 - OM Trnava Rybníkova	posit.	Trnava	34.6
2021010282193	M	47	2021-01-02	X00001000032 - OM Trnava Rybníkova	negat.	Trnava	-
2021010282194	F	23	2021-01-02	X00001000032 - OM Trnava Rybníkova	negat.	Trnava	-
2021010282196	M	54	2021-01-02	X00001000032 - OM Trnava Rybníkova	posit.	Trnava	24
2021010282197	M	31	2021-01-02	X00001000032 - OM Trnava Rybníkova	posit.	Trnava	29.5
2021010282198	F	45	2021-01-02	X00001000032 - OM Trnava Rybníkova	negat.	Trnava	-
2021010282199	M	43	2021-01-02	X00001000032 - OM Trnava Rybníkova	posit.	Trnava	40.9
2021010282200	M	38	2021-01-02	X00001000032 - OM Trnava Rybníkova	negat.	Trnava	-
2021010282201	M	36	2021-01-02	X00001000020 - OC Corona Levice	negat.	Levice	-
2021010282202	M	28	2021-01-02	X00001000020 - OC Corona Levice	negat.	Levice	-
2021010282203	M	28	2021-01-02	X00001000020 - OC Corona Levice	negat.	Levice	-
2021010282204	F	38	2021-01-02	X00001000020 - OC Corona Levice	negat.	Levice	-
2021010282205	F	26	2021-01-02	X00001000020 - OC Corona Levice	negat.	Levice	-
2021010282206	M	48	2021-01-02	X00001000020 - OC Corona Levice	negat.	Levice	-
2021010282207	M	45	2021-01-02	X00001000020 - OC Corona Levice	negat.	Levice	-
2021010282208	M	54	2021-01-02	X00001000020 - OC Corona Levice	negat.	Levice	-
2021010282209	F	27	2021-01-02	X00001000020 - OC Corona Levice	negat.	Levice	-
2021010282210	M	42	2021-01-02	X00001000020 - OC Corona Levice	negat.	Levice	-
2021010282211	M	36	2021-01-02	X00001000020 - OC Corona Levice	negat.	Levice	-
2021010282212	M	26	2021-01-02	X00001000020 - OC Corona Levice	negat.	Levice	-
2021010282213	M	49	2021-01-02	X00001000020 - OC Corona Levice	negat.	Levice	-
2021010282214	M	34	2021-01-02	X00001000020 - OC Corona Levice	negat.	Levice	-
2021010282215	F	36	2021-01-02	X00001000020 - OC Corona Levice	posit.	Levice	27
2021010282216	M	36	2021-01-02	X00001000020 - OC Corona Levice	posit.	Levice	23.1
2021010282217	M	37	2021-01-02	X00001000020 - OC Corona Levice	negat.	Levice	-
2021010282218	F	22	2021-01-02	X00001000020 - OC Corona Levice	negat.	Levice	-
2021010282219	M	51	2021-01-02	X00001000020 - OC Corona Levice	posit.	Levice	16.4
2021010282220	M	51	2021-01-02	X00001000020 - OC Corona Levice	negat.	Levice	-
2021010282221	M	32	2021-01-02	X00001000020 - OC Corona Levice	posit.	Levice	20.4
2021010282222	M	36	2021-01-02	X00001000020 - OC Corona Levice	negat.	Levice	-
2021010282223	M	31	2021-01-02	X00001000020 - OC Corona Levice	negat.	Levice	-
2021010282224	M	41	2021-01-02	X00001000020 - OC Corona Levice	negat.	Levice	-
2021010282225	M	52	2021-01-02	X00001000020 - OC Corona Levice	negat.	Levice	-
2021010282226	M	35	2021-01-02	X00001000020 - OC Corona Levice	negat.	Levice	-
2021010282227	M	39	2021-01-02	X00001000020 - OC Corona Levice	negat.	Levice	-
2021010282228	M	56	2021-01-02	X00001000020 - OC Corona Levice	negat.	Levice	-
2021010282229	M	46	2021-01-02	X00001000020 - OC Corona Levice	posit.	Levice	19.8
2021010282230	M	37	2021-01-02	X00001000020 - OC Corona Levice	negat.	Levice	-
2021010282231	M	54	2021-01-02	X00001000020 - OC Corona Levice	posit.	Levice	39.5
2021010282232	M	39	2021-01-02	X00001000020 - OC Corona Levice	negat.	Levice	-
2021010282233	M	37	2021-01-02	X00001000020 - OC Corona Levice	negat.	Levice	-
2021010282234	F	33	2021-01-02	X00001000020 - OC Corona Levice	negat.	Levice	-
2021010282235	M	27	2021-01-02	X00001000020 - OC Corona Levice	posit.	Levice	20.3
2021010282236	M	52	2021-01-02	X00001000020 - OC Corona Levice	posit.	Levice	19.9
2021010282237	F	64	2021-01-02	X00001000020 - OC Corona Levice	negat.	Levice	-
2021010282238	M	27	2021-01-02	X00001000020 - OC Corona Levice	negat.	Levice	-
2021010282239	F	41	2021-01-02	X00001000020 - OC Corona Levice	negat.	Levice	-
2021010282240	M	29	2021-01-02	X00001000020 - OC Corona Levice	negat.	Levice	-
2021010282241	F	28	2021-01-02	X00001000020 - OC Corona Levice	negat.	Levice	-
2021010282242	M	46	2021-01-02	X00001000020 - OC Corona Levice	negat.	Levice	-
2021010282243	M	20	2021-01-02	X00001000020 - OC Corona Levice	negat.	Levice	-
2021010282244	M	36	2021-01-02	X00001000020 - OC Corona Levice	negat.	Levice	-
2021010282245	M	35	2021-01-02	X00001000020 - OC Corona Levice	negat.	Levice	-
2021010282246	M	31	2021-01-02	X00001000020 - OC Corona Levice	negat.	Levice	-
2021010282247	M	31	2021-01-02	X00001000020 - OC Corona Levice	negat.	Levice	-
2021010282248	F	31	2021-01-02	X00001000020 - OC Corona Levice	negat.	Levice	-
2021010282249	M	40	2021-01-02	X00001000020 - OC Corona Levice	negat.	Levice	-
2021010282250	M	28	2021-01-02	X00001000020 - OC Corona Levice	negat.	Levice	-
2021010282251	M	42	2021-01-02	X00001000020 - OC Corona Levice	negat.	Levice	-
2021010282252	M	41	2021-01-02	X00001000020 - OC Corona Levice	negat.	Levice	-
2021010282253	M	39	2021-01-02	X00001000020 - OC Corona Levice	negat.	Levice	-
2021010282254	M	45	2021-01-02	X00001000020 - OC Corona Levice	posit.	Levice	37.1
2021010282255	M	42	2021-01-02	X00001000020 - OC Corona Levice	negat.	Levice	-
2021010282256	M	36	2021-01-02	X00001000020 - OC Corona Levice	negat.	Levice	-
2021010282257	M	56	2021-01-02	X00001000020 - OC Corona Levice	negat.	Levice	-
2021010282258	M	57	2021-01-02	X00001000020 - OC Corona Levice	negat.	Levice	-
2021010282259	M	27	2021-01-02	X00001000020 - OC Corona Levice	posit.	Levice	21
2021010282260	M	27	2021-01-02	X00001000020 - OC Corona Levice	negat.	Levice	-
2021010282261	M	49	2021-01-02	X00001000020 - OC Corona Levice	negat.	Levice	-
2021010282262	F	24	2021-01-02	X00001000020 - OC Corona Levice	posit.	Levice	18.5
2021010282263	M	28	2021-01-02	X00001000020 - OC Corona Levice	posit.	Levice	19.9
2021010282264	M	31	2021-01-02	X00001000020 - OC Corona Levice	posit.	Levice	19
2021010282265	M	41	2021-01-02	X00001000032 - OM Trnava Rybníkova	negat.	Trnava	-
2021010282266	F	35	2021-01-02	X00001000032 - OM Trnava Rybníkova	negat.	Trnava	-
2021010282267	M	29	2021-01-02	X00001000032 - OM Trnava Rybníkova	negat.	Trnava	-
2021010282268	F	48	2021-01-02	X00001000032 - OM Trnava Rybníkova	negat.	Trnava	-
2021010282269	M	43	2021-01-02	X00001000032 - OM Trnava Rybníkova	negat.	Trnava	-
2021010282270	M	20	2021-01-02	X00001000032 - OM Trnava Rybníkova	negat.	Trnava	-
2021010282271	F	36	2021-01-02	X00001000032 - OM Trnava Rybníkova	negat.	Trnava	-
2021010282272	M	28	2021-01-02	X00001000032 - OM Trnava Rybníkova	negat.	Trnava	-
2021010282273	F	45	2021-01-02	X00001000032 - OM Trnava Rybníkova	posit.	Trnava	23.1
2021010282274	F	35	2021-01-02	X00001000032 - OM Trnava Rybníkova	negat.	Trnava	-
2021010282275	M	44	2021-01-02	X00001000032 - OM Trnava Rybníkova	negat.	Trnava	-
2021010282276	M	51	2021-01-02	X00001000032 - OM Trnava Rybníkova	negat.	Trnava	-
2021010282279	F	28	2021-01-02	X00001000032 - OM Trnava Rybníkova	negat.	Trnava	-
2021010282280	M	26	2021-01-02	X00001000032 - OM Trnava Rybníkova	posit.	Trnava	20.8
2021010282281	M	38	2021-01-02	X00001000032 - OM Trnava Rybníkova	posit.	Trnava	37.3
2021010282283	M	43	2021-01-02	X00001000032 - OM Trnava Rybníkova	negat.	Trnava	-
2021010282284	F	14	2021-01-02	X00001000032 - OM Trnava Rybníkova	negat.	Trnava	-
2021010282285	F	42	2021-01-02	X00001000032 - OM Trnava Rybníkova	negat.	Trnava	-
2021010282286	F	28	2021-01-02	X00001000032 - OM Trnava Rybníkova	negat.	Trnava	-
2021010282287	F	53	2021-01-02	X00001000032 - OM Trnava Rybníkova	negat.	Trnava	-
2021010282288	M	87	2021-01-02	X00001000032 - OM Trnava Rybníkova	posit.	Trnava	18.2
2021010282289	M	61	2021-01-02	X00001000032 - OM Trnava Rybníkova	posit.	Trnava	35.2
2021010282292	M	20	2021-01-02	X00001000032 - OM Trnava Rybníkova	negat.	Trnava	-
2021010282293	F	32	2021-01-02	X00001000032 - OM Trnava Rybníkova	negat.	Trnava	-
2021010282294	M	26	2021-01-02	X00001000032 - OM Trnava Rybníkova	negat.	Trnava	-
2021010282295	M	19	2021-01-02	X00001000032 - OM Trnava Rybníkova	negat.	Trnava	-
2021010282296	F	41	2021-01-02	X00001000032 - OM Trnava Rybníkova	posit.	Trnava	19.7
2021010282297	F	21	2021-01-02	X00001000032 - OM Trnava Rybníkova	negat.	Trnava	-
2021010282298	M	25	2021-01-02	X00001000032 - OM Trnava Rybníkova	negat.	Trnava	-
2021010282299	M	50	2021-01-02	X00001000032 - OM Trnava Rybníkova	negat.	Trnava	-
2021010282300	M	24	2021-01-02	X00001000032 - OM Trnava Rybníkova	negat.	Trnava	-
2021010282301	M	35	2021-01-02	X00001000032 - OM Trnava Rybníkova	negat.	Trnava	-
2021010282302	M	25	2021-01-02	X00001000032 - OM Trnava Rybníkova	negat.	Trnava	-
2021010282303	M	45	2021-01-02	X00001000032 - OM Trnava Rybníkova	negat.	Trnava	-
2021010282304	M	47	2021-01-02	X00001000032 - OM Trnava Rybníkova	negat.	Trnava	-
2021010282305	M	24	2021-01-02	X00001000032 - OM Trnava Rybníkova	negat.	Trnava	-
2021010282306	M	61	2021-01-02	X00001000032 - OM Trnava Rybníkova	negat.	Trnava	-
2021010282307	F	22	2021-01-02	X00001000032 - OM Trnava Rybníkova	negat.	Trnava	-
2021010282308	M	35	2021-01-02	X00001000032 - OM Trnava Rybníkova	negat.	Trnava	-
2021010282309	M	42	2021-01-02	X00001000032 - OM Trnava Rybníkova	posit.	Trnava	28.2
2021010282310	M	35	2021-01-02	X00001000032 - OM Trnava Rybníkova	negat.	Trnava	-
2021010282312	F	66	2021-01-02	X00001000032 - OM Trnava Rybníkova	negat.	Trnava	-
2021010282317	F	27	2021-01-02	X00001000032 - OM Trnava Rybníkova	negat.	Trnava	-
2021010282318	M	37	2021-01-02	X00001000032 - OM Trnava Rybníkova	negat.	Trnava	-
2021010282319	F	32	2021-01-02	X00001000032 - OM Trnava Rybníkova	negat.	Trnava	-
2021010282320	M	24	2021-01-02	X00001000032 - OM Trnava Rybníkova	negat.	Trnava	-
2021010282321	F	28	2021-01-02	X00001000032 - OM Trnava Rybníkova	posit.	Trnava	19.8
2021010282322	F	54	2021-01-02	X00001000032 - OM Trnava Rybníkova	posit.	Trnava	26.3
2021010282323	M	43	2021-01-02	X00001000032 - OM Trnava Rybníkova	negat.	Trnava	-
2021010282324	F	27	2021-01-02	X00001000032 - OM Trnava Rybníkova	negat.	Trnava	-
2021010282325	M	38	2021-01-02	X00001000032 - OM Trnava Rybníkova	negat.	Trnava	-
2021010282326	M	39	2021-01-02	X00001000032 - OM Trnava Rybníkova	negat.	Trnava	-
2021010282328	M	45	2021-01-02	X00001000032 - OM Trnava Rybníkova	negat.	Trnava	-
2021010282329	M	18	2021-01-02	X00001000032 - OM Trnava Rybníkova	negat.	Trnava	-
2021010282330	F	21	2021-01-02	X00001000032 - OM Trnava Rybníkova	negat.	Trnava	-
2021010282331	M	24	2021-01-02	X00001000032 - OM Trnava Rybníkova	negat.	Trnava	-
2021010282332	F	42	2021-01-02	X00001000032 - OM Trnava Rybníkova	negat.	Trnava	-
2021010282333	F	12	2021-01-02	X00001000032 - OM Trnava Rybníkova	negat.	Trnava	-
2021010282334	M	46	2021-01-02	X00001000032 - OM Trnava Rybníkova	negat.	Trnava	-
2021010282335	M	48	2021-01-02	X00001000032 - OM Trnava Rybníkova	negat.	Trnava	-
2021010282336	M	20	2021-01-02	X00001000032 - OM Trnava Rybníkova	negat.	Trnava	-
2021010282337	M	30	2021-01-02	X00001000032 - OM Trnava Rybníkova	negat.	Trnava	-
2021010282338	M	37	2021-01-02	X00001000032 - OM Trnava Rybníkova	negat.	Trnava	-
2021010282339	M	28	2021-01-02	X00001000032 - OM Trnava Rybníkova	negat.	Trnava	-
2021010282340	F	27	2021-01-02	X00001000032 - OM Trnava Rybníkova	negat.	Trnava	-
2021010282341	F	25	2021-01-02	X00001000032 - OM Trnava Rybníkova	negat.	Trnava	-
2021010282342	M	20	2021-01-02	X00001000032 - OM Trnava Rybníkova	negat.	Trnava	-
2021010282343	F	6	2021-01-02	X00001000032 - OM Trnava Rybníkova	negat.	Trnava	-
2021010282344	F	42	2021-01-02	X00001000032 - OM Trnava Rybníkova	negat.	Trnava	-
2021010282345	M	28	2021-01-02	X00001000032 - OM Trnava Rybníkova	negat.	Trnava	-
2021010282346	M	45	2021-01-02	X00001000032 - OM Trnava Rybníkova	negat.	Trnava	-
2021010282347	M	49	2021-01-02	X00001000032 - OM Trnava Rybníkova	negat.	Trnava	-
2021010282348	M	31	2021-01-02	X00001000032 - OM Trnava Rybníkova	negat.	Trnava	-
2021010282349	M	48	2021-01-02	X00001000032 - OM Trnava Rybníkova	negat.	Trnava	-
2021010282350	M	43	2021-01-02	X00001000032 - OM Trnava Rybníkova	negat.	Trnava	-
2021010282351	M	25	2021-01-02	X00001000032 - OM Trnava Rybníkova	negat.	Trnava	-
2021010282352	M	30	2021-01-02	X00001000032 - OM Trnava Rybníkova	negat.	Trnava	-
2021010282353	M	58	2021-01-02	X00001000032 - OM Trnava Rybníkova	negat.	Trnava	-
2021010282354	M	32	2021-01-02	X00001000032 - OM Trnava Rybníkova	negat.	Trnava	-
2021010282355	M	43	2021-01-02	X00001000032 - OM Trnava Rybníkova	negat.	Trnava	-
2021010282357	M	61	2021-01-02	X00001000032 - OM Trnava Rybníkova	negat.	Trnava	-
2021010282358	M	39	2021-01-02	X00001000032 - OM Trnava Rybníkova	posit.	Trnava	24.9
2021010282359	F	28	2021-01-02	X00001000032 - OM Trnava Rybníkova	negat.	Trnava	-
2021010282360	F	33	2021-01-02	X00001000032 - OM Trnava Rybníkova	negat.	Trnava	-
2021010282361	M	1	2021-01-02	X00001000032 - OM Trnava Rybníkova	negat.	Trnava	-
2021010282362	F	43	2021-01-02	X00001000032 - OM Trnava Rybníkova	negat.	Trnava	-
2021010282363	F	55	2021-01-02	X00001000032 - OM Trnava Rybníkova	negat.	Trnava	-
2021010282364	M	27	2021-01-02	X00001000032 - OM Trnava Rybníkova	negat.	Trnava	-
2021010282365	M	27	2021-01-02	X00001000032 - OM Trnava Rybníkova	negat.	Trnava	-
2021010282366	F	50	2021-01-02	X00001000032 - OM Trnava Rybníkova	negat.	Trnava	-
2021010282367	M	27	2021-01-02	X00001000032 - OM Trnava Rybníkova	negat.	Trnava	-
2021010282368	F	23	2021-01-02	X00001000032 - OM Trnava Rybníkova	negat.	Trnava	-
2021010282370	F	26	2021-01-02	X00001000032 - OM Trnava Rybníkova	negat.	Trnava	-
2021010282371	M	34	2021-01-02	X00001000032 - OM Trnava Rybníkova	negat.	Trnava	-
2021010282372	M	35	2021-01-02	X00001000032 - OM Trnava Rybníkova	negat.	Trnava	-
2021010282373	M	19	2021-01-02	X00001000032 - OM Trnava Rybníkova	negat.	Trnava	-
2021010282374	M	58	2021-01-02	X00001000032 - OM Trnava Rybníkova	negat.	Trnava	-
2021010282375	M	28	2021-01-02	X00001000032 - OM Trnava Rybníkova	negat.	Trnava	-
2021010282377	M	43	2021-01-02	X00001000032 - OM Trnava Rybníkova	negat.	Trnava	-
2021010282378	M	19	2021-01-02	X00001000032 - OM Trnava Rybníkova	negat.	Trnava	-
2021010282379	M	48	2021-01-02	X00001000032 - OM Trnava Rybníkova	negat.	Trnava	-
2021010282380	M	31	2021-01-02	X00001000032 - OM Trnava Rybníkova	posit.	Trnava	24.4
2021010282381	F	21	2021-01-02	X00001000032 - OM Trnava Rybníkova	posit.	Trnava	16.1
2021010282382	F	22	2021-01-02	X00001000032 - OM Trnava Rybníkova	posit.	Trnava	32.1
2021010282384	M	56	2021-01-02	X00001000032 - OM Trnava Rybníkova	negat.	Trnava	-
2021010282385	M	32	2021-01-02	X00001000032 - OM Trnava Rybníkova	negat.	Trnava	-
2021010282386	F	27	2021-01-02	X00001000032 - OM Trnava Rybníkova	negat.	Trnava	-
2021010282387	F	65	2021-01-02	X00003000001 - RUVZ Bratislava, Pasienky	posit.	Bratislava	20.5
2021010282388	M	69	2021-01-02	X00003000001 - RUVZ Bratislava, Pasienky	negat.	Bratislava	-
2021010282389	F	37	2021-01-02	X00003000001 - RUVZ Bratislava, Pasienky	posit.	Bratislava	23.7
2021010282390	M	18	2021-01-02	X00001000032 - OM Trnava Rybníkova	posit.	Trnava	31.4
2021010282391	M	15	2021-01-02	X00003000001 - RUVZ Bratislava, Pasienky	posit.	Bratislava	26
2021010282392	F	46	2021-01-02	X00003000001 - RUVZ Bratislava, Pasienky	posit.	Bratislava	35.2
2021010282393	M	17	2021-01-02	X00003000001 - RUVZ Bratislava, Pasienky	posit.	Bratislava	36.2
2021010282394	F	18	2021-01-02	X00003000001 - RUVZ Bratislava, Pasienky	negat.	Bratislava	-
2021010282395	M	23	2021-01-02	X00003000001 - RUVZ Bratislava, Pasienky	posit.	Bratislava	26.5
2021010282396	M	49	2021-01-02	X00003000001 - RUVZ Bratislava, Pasienky	posit.	Bratislava	30
2021010282397	F	60	2021-01-02	X00003000001 - RUVZ Bratislava, Pasienky	posit.	Bratislava	20.2
2021010282398	F	50	2021-01-02	X00003000001 - RUVZ Bratislava, Pasienky	negat.	Bratislava	-
2021010282399	M	62	2021-01-02	X00003000001 - RUVZ Bratislava, Pasienky	negat.	Bratislava	-
2021010282400	F	30	2021-01-02	X00003000001 - RUVZ Bratislava, Pasienky	negat.	Bratislava	-
2021010282401	M	33	2021-01-02	X00001000032 - OM Trnava Rybníkova	negat.	Trnava	-
2021010282402	M	67	2021-01-02	X00001000032 - OM Trnava Rybníkova	negat.	Trnava	-
2021010282403	F	46	2021-01-02	X00001000032 - OM Trnava Rybníkova	negat.	Trnava	-
2021010282404	F	15	2021-01-02	X00001000032 - OM Trnava Rybníkova	negat.	Trnava	-
2021010282405	M	11	2021-01-02	X00001000032 - OM Trnava Rybníkova	negat.	Trnava	-
2021010282406	M	57	2021-01-02	X00001000032 - OM Trnava Rybníkova	posit.	Trnava	18.9
2021010282407	M	32	2021-01-02	X00001000032 - OM Trnava Rybníkova	negat.	Trnava	-
2021010282408	M	30	2021-01-02	X00001000032 - OM Trnava Rybníkova	negat.	Trnava	-
2021010282409	M	39	2021-01-02	X00001000032 - OM Trnava Rybníkova	negat.	Trnava	-
2021010282410	M	71	2021-01-02	X00001000032 - OM Trnava Rybníkova	posit.	Trnava	36.4
2021010282411	F	45	2021-01-02	X00001000032 - OM Trnava Rybníkova	negat.	Trnava	-
2021010282412	M	24	2021-01-02	X00001000032 - OM Trnava Rybníkova	negat.	Trnava	-
2021010282413	F	37	2021-01-02	X00001000032 - OM Trnava Rybníkova	negat.	Trnava	-
2021010282414	M	37	2021-01-02	X00001000032 - OM Trnava Rybníkova	negat.	Trnava	-
2021010282415	M	12	2021-01-02	X00001000032 - OM Trnava Rybníkova	negat.	Trnava	-
2021010282416	M	45	2021-01-02	X00001000032 - OM Trnava Rybníkova	negat.	Trnava	-
2021010282417	M	39	2021-01-02	X00001000032 - OM Trnava Rybníkova	negat.	Trnava	-
2021010282418	M	38	2021-01-02	X00001000032 - OM Trnava Rybníkova	negat.	Trnava	-
2021010282419	M	51	2021-01-02	X00001000032 - OM Trnava Rybníkova	negat.	Trnava	-
2021010282420	F	39	2021-01-02	X00001000032 - OM Trnava Rybníkova	negat.	Trnava	-
2021010282421	M	47	2021-01-02	X00001000032 - OM Trnava Rybníkova	negat.	Trnava	-
2021010282422	M	16	2021-01-02	X00001000032 - OM Trnava Rybníkova	posit.	Trnava	33.8
2021010282423	F	18	2021-01-02	X00001000032 - OM Trnava Rybníkova	negat.	Trnava	-
2021010282424	F	31	2021-01-02	X00001000032 - OM Trnava Rybníkova	negat.	Trnava	-
2021010282425	M	33	2021-01-02	X00001000032 - OM Trnava Rybníkova	negat.	Trnava	-
2021010282426	M	8	2021-01-02	X00001000032 - OM Trnava Rybníkova	negat.	Trnava	-
2021010282427	F	26	2021-01-02	X00001000032 - OM Trnava Rybníkova	negat.	Trnava	-
2021010282428	F	25	2021-01-02	X00001000032 - OM Trnava Rybníkova	negat.	Trnava	-
2021010282429	M	28	2021-01-02	X00001000032 - OM Trnava Rybníkova	negat.	Trnava	-
2021010282430	M	34	2021-01-02	X00001000032 - OM Trnava Rybníkova	negat.	Trnava	-
2021010282431	F	46	2021-01-02	X00001000032 - OM Trnava Rybníkova	negat.	Trnava	-
2021010282432	M	40	2021-01-02	X00001000032 - OM Trnava Rybníkova	negat.	Trnava	-
2021010282433	M	37	2021-01-02	X00001000032 - OM Trnava Rybníkova	negat.	Trnava	-
2021010282435	F	31	2021-01-02	X00001000032 - OM Trnava Rybníkova	negat.	Trnava	-
2021010282436	M	52	2021-01-02	X00001000032 - OM Trnava Rybníkova	negat.	Trnava	-
2021010282437	M	19	2021-01-02	X00001000032 - OM Trnava Rybníkova	negat.	Trnava	-
2021010282438	M	57	2021-01-02	P48566020201 - PICHLER, s.r.o. - všeobecný lekár	negat.	Trnava	-
2021010282439	M	30	2021-01-02	X00001000032 - OM Trnava Rybníkova	negat.	Trnava	-
2021010282440	M	58	2021-01-02	X00001000032 - OM Trnava Rybníkova	negat.	Trnava	-
2021010282441	M	28	2021-01-02	X00001000032 - OM Trnava Rybníkova	negat.	Trnava	-
2021010282442	F	24	2021-01-02	X00001000032 - OM Trnava Rybníkova	negat.	Trnava	-
2021010282443	F	54	2021-01-02	P67322020201 - Amb. všeob. lekára, s.r.o.-všeobecný lekár	negat.	Šaľa	-
2021010282444	M	46	2021-01-02	X00001000032 - OM Trnava Rybníkova	negat.	Trnava	-
2021010282445	M	33	2021-01-02	X00001000032 - OM Trnava Rybníkova	negat.	Trnava	-
2021010282446	M	39	2021-01-02	X00001000032 - OM Trnava Rybníkova	negat.	Trnava	-
2021010282447	F	24	2021-01-02	X00001000032 - OM Trnava Rybníkova	negat.	Trnava	-
2021010282448	M	32	2021-01-02	X00001000032 - OM Trnava Rybníkova	negat.	Trnava	-
2021010282449	M	33	2021-01-02	X00001000032 - OM Trnava Rybníkova	negat.	Trnava	-
2021010282450	F	39	2021-01-02	X00001000032 - OM Trnava Rybníkova	negat.	Trnava	-
2021010282451	M	28	2021-01-02	X00001000032 - OM Trnava Rybníkova	negat.	Trnava	-
2021010282452	M	29	2021-01-02	X00001000032 - OM Trnava Rybníkova	negat.	Trnava	-
2021010282453	M	38	2021-01-02	X00001000032 - OM Trnava Rybníkova	negat.	Trnava	-
2021010282454	M	36	2021-01-02	X00001000032 - OM Trnava Rybníkova	negat.	Trnava	-
2021010282455	M	21	2021-01-02	X00001000032 - OM Trnava Rybníkova	negat.	Trnava	-
2021010282456	M	42	2021-01-02	X00001000032 - OM Trnava Rybníkova	negat.	Trnava	-
2021010282457	M	31	2021-01-02	X00001000032 - OM Trnava Rybníkova	negat.	Trnava	-
2021010282458	F	23	2021-01-02	X00001000032 - OM Trnava Rybníkova	negat.	Trnava	-
2021010282459	M	22	2021-01-02	X00001000032 - OM Trnava Rybníkova	negat.	Trnava	-
2021010282460	F	38	2021-01-02	X00001000032 - OM Trnava Rybníkova	negat.	Trnava	-
2021010282461	F	34	2021-01-02	X00001000032 - OM Trnava Rybníkova	negat.	Trnava	-
2021010282462	M	40	2021-01-02	X00001000032 - OM Trnava Rybníkova	negat.	Trnava	-
2021010282463	M	22	2021-01-02	X00001000032 - OM Trnava Rybníkova	negat.	Trnava	-
2021010282464	M	27	2021-01-02	X00001000032 - OM Trnava Rybníkova	negat.	Trnava	-
2021010282465	F	43	2021-01-02	X00001000032 - OM Trnava Rybníkova	negat.	Trnava	-
2021010282466	F	24	2021-01-02	X00001000032 - OM Trnava Rybníkova	negat.	Trnava	-
2021010282467	M	25	2021-01-02	X00001000032 - OM Trnava Rybníkova	negat.	Trnava	-
2021010282468	M	40	2021-01-02	X00001000032 - OM Trnava Rybníkova	negat.	Trnava	-
2021010282469	F	32	2021-01-02	X00001000032 - OM Trnava Rybníkova	posit.	Trnava	19.5
2021010282470	M	40	2021-01-02	X00001000032 - OM Trnava Rybníkova	posit.	Trnava	21.8
2021010282471	M	43	2021-01-02	X00001000032 - OM Trnava Rybníkova	negat.	Trnava	-
2021010282472	M	28	2021-01-02	X00001000032 - OM Trnava Rybníkova	negat.	Trnava	-
2021010282473	M	26	2021-01-02	X00001000032 - OM Trnava Rybníkova	negat.	Trnava	-
2021010282474	F	24	2021-01-02	X00001000032 - OM Trnava Rybníkova	negat.	Trnava	-
2021010282478	F	32	2021-01-02	X00001000032 - OM Trnava Rybníkova	negat.	Trnava	-
2021010282479	M	21	2021-01-02	X00001000032 - OM Trnava Rybníkova	negat.	Trnava	-
2021010282480	F	41	2021-01-02	X00001000032 - OM Trnava Rybníkova	posit.	Trnava	19.6
2021010282481	M	28	2021-01-02	X00001000032 - OM Trnava Rybníkova	posit.	Trnava	28
2021010282482	M	27	2021-01-02	X00001000032 - OM Trnava Rybníkova	negat.	Trnava	-
2021010282483	M	11	2021-01-02	X00001000032 - OM Trnava Rybníkova	negat.	Trnava	-
2021010282484	F	37	2021-01-02	X00001000032 - OM Trnava Rybníkova	negat.	Trnava	-
2021010282485	F	37	2021-01-02	X00001000032 - OM Trnava Rybníkova	negat.	Trnava	-
2021010282486	F	30	2021-01-02	X00001000032 - OM Trnava Rybníkova	negat.	Trnava	-
2021010282487	F	28	2021-01-02	X00001000032 - OM Trnava Rybníkova	negat.	Trnava	-
2021010282488	M	24	2021-01-02	X00001000032 - OM Trnava Rybníkova	negat.	Trnava	-
2021010282489	F	64	2021-01-02	X00001000032 - OM Trnava Rybníkova	negat.	Trnava	-
2021010282490	M	32	2021-01-02	X00001000032 - OM Trnava Rybníkova	negat.	Trnava	-
2021010282491	M	32	2021-01-02	X00001000032 - OM Trnava Rybníkova	negat.	Trnava	-
2021010282492	M	30	2021-01-02	X00001000032 - OM Trnava Rybníkova	posit.	Trnava	18.1
2021010282493	M	47	2021-01-02	X00001000032 - OM Trnava Rybníkova	negat.	Trnava	-
2021010282494	M	43	2021-01-02	X00001000032 - OM Trnava Rybníkova	negat.	Trnava	-
2021010282495	F	24	2021-01-02	X00001000032 - OM Trnava Rybníkova	negat.	Trnava	-
2021010282496	F	29	2021-01-02	X00001000032 - OM Trnava Rybníkova	negat.	Trnava	-
2021010282497	F	22	2021-01-02	X00001000032 - OM Trnava Rybníkova	negat.	Trnava	-
2021010282498	M	24	2021-01-02	X00001000032 - OM Trnava Rybníkova	negat.	Trnava	-
2021010282499	M	45	2021-01-02	X00001000032 - OM Trnava Rybníkova	posit.	Trnava	25.5
2021010282501	M	36	2021-01-02	X00001000032 - OM Trnava Rybníkova	negat.	Trnava	-
2021010282502	F	31	2021-01-02	X00001000032 - OM Trnava Rybníkova	negat.	Trnava	-
2021010282503	M	30	2021-01-02	X00001000032 - OM Trnava Rybníkova	negat.	Trnava	-
2021010282504	F	32	2021-01-02	X00001000032 - OM Trnava Rybníkova	posit.	Trnava	27.8
2021010282505	F	49	2021-01-02	X00001000032 - OM Trnava Rybníkova	negat.	Trnava	-
2021010282506	F	41	2021-01-02	X00001000032 - OM Trnava Rybníkova	posit.	Trnava	19.4
2021010282507	M	56	2021-01-02	X00001000032 - OM Trnava Rybníkova	negat.	Trnava	-
2021010282508	M	20	2021-01-02	X00001000032 - OM Trnava Rybníkova	negat.	Trnava	-
2021010282509	M	30	2021-01-02	X00001000032 - OM Trnava Rybníkova	posit.	Trnava	35.8
2021010282510	F	25	2021-01-02	X00001000032 - OM Trnava Rybníkova	negat.	Trnava	-
2021010282511	M	21	2021-01-02	X00001000032 - OM Trnava Rybníkova	negat.	Trnava	-
2021010282512	M	32	2021-01-02	X00001000032 - OM Trnava Rybníkova	negat.	Trnava	-
2021010282513	M	51	2021-01-02	X00001000032 - OM Trnava Rybníkova	negat.	Trnava	-
2021010282514	M	20	2021-01-02	X00001000032 - OM Trnava Rybníkova	negat.	Trnava	-
2021010282515	M	62	2021-01-02	X00001000032 - OM Trnava Rybníkova	negat.	Trnava	-
2021010282516	F	28	2021-01-02	X00001000032 - OM Trnava Rybníkova	negat.	Trnava	-
2021010282517	M	23	2021-01-02	X00001000032 - OM Trnava Rybníkova	negat.	Trnava	-
2021010282518	M	33	2021-01-02	X00001000032 - OM Trnava Rybníkova	negat.	Trnava	-
2021010282519	M	23	2021-01-02	X00001000032 - OM Trnava Rybníkova	negat.	Trnava	-
2021010282520	M	62	2021-01-02	X00001000032 - OM Trnava Rybníkova	negat.	Trnava	-
2021010282521	M	29	2021-01-02	X00001000032 - OM Trnava Rybníkova	posit.	Trnava	12.8
2021010282522	M	23	2021-01-02	X00001000032 - OM Trnava Rybníkova	negat.	Trnava	-
2021010282523	M	28	2021-01-02	X00001000032 - OM Trnava Rybníkova	negat.	Trnava	-
2021010282524	M	56	2021-01-02	X00001000032 - OM Trnava Rybníkova	negat.	Trnava	-
2021010282525	M	24	2021-01-02	X00001000032 - OM Trnava Rybníkova	negat.	Trnava	-
2021010282526	F	69	2021-01-02	X00001000032 - OM Trnava Rybníkova	negat.	Trnava	-
2021010282527	M	48	2021-01-02	X00001000032 - OM Trnava Rybníkova	negat.	Trnava	-
2021010282528	F	42	2021-01-02	X00001000032 - OM Trnava Rybníkova	negat.	Trnava	-
2021010282529	M	21	2021-01-02	X00001000032 - OM Trnava Rybníkova	posit.	Trnava	33.9
2021010282530	F	42	2021-01-02	X00001000032 - OM Trnava Rybníkova	negat.	Trnava	-
2021010282531	M	51	2021-01-02	X00001000032 - OM Trnava Rybníkova	negat.	Trnava	-
2021010282532	M	42	2021-01-02	X00001000032 - OM Trnava Rybníkova	negat.	Trnava	-
2021010282533	M	26	2021-01-02	X00001000032 - OM Trnava Rybníkova	negat.	Trnava	-
2021010282534	M	52	2021-01-02	X00001000032 - OM Trnava Rybníkova	negat.	Trnava	-
2021010282535	M	62	2021-01-02	X00001000032 - OM Trnava Rybníkova	negat.	Trnava	-
2021010282536	M	24	2021-01-02	X00001000032 - OM Trnava Rybníkova	negat.	Trnava	-
2021010282537	M	25	2021-01-02	X00001000032 - OM Trnava Rybníkova	negat.	Trnava	-
2021010282538	M	24	2021-01-02	X00001000032 - OM Trnava Rybníkova	negat.	Trnava	-
2021010282539	M	20	2021-01-02	X00001000032 - OM Trnava Rybníkova	negat.	Trnava	-
2021010282540	M	19	2021-01-02	X00001000032 - OM Trnava Rybníkova	negat.	Trnava	-
2021010282541	F	48	2021-01-02	X00001000032 - OM Trnava Rybníkova	negat.	Trnava	-
2021010282542	F	52	2021-01-02	X00001000032 - OM Trnava Rybníkova	posit.	Trnava	35.3
2021010282543	F	28	2021-01-02	X00001000032 - OM Trnava Rybníkova	negat.	Trnava	-
2021010282544	M	10	2021-01-02	X00001000032 - OM Trnava Rybníkova	posit.	Trnava	29.5
2021010282545	F	23	2021-01-02	X00001000032 - OM Trnava Rybníkova	negat.	Trnava	-
2021010282546	M	42	2021-01-02	X00001000032 - OM Trnava Rybníkova	negat.	Trnava	-
2021010282547	M	24	2021-01-02	X00001000032 - OM Trnava Rybníkova	negat.	Trnava	-
2021010282548	M	23	2021-01-02	X00001000032 - OM Trnava Rybníkova	negat.	Trnava	-
2021010282549	M	25	2021-01-02	X00001000032 - OM Trnava Rybníkova	negat.	Trnava	-
2021010282550	M	26	2021-01-02	X00001000032 - OM Trnava Rybníkova	negat.	Trnava	-
2021010282551	M	36	2021-01-02	X00001000032 - OM Trnava Rybníkova	negat.	Trnava	-
2021010282552	M	49	2021-01-02	X00001000032 - OM Trnava Rybníkova	negat.	Trnava	-
2021010282553	M	38	2021-01-02	X00001000032 - OM Trnava Rybníkova	posit.	Trnava	16.8
2021010282554	M	47	2021-01-02	X00001000032 - OM Trnava Rybníkova	posit.	Trnava	18.5
2021010282555	M	18	2021-01-02	X00001000032 - OM Trnava Rybníkova	negat.	Trnava	-
2021010282556	M	26	2021-01-02	X00001000031 - OM Corona Incheba	negat.	Bratislava	-
2021010282557	F	63	2021-01-02	X00001000031 - OM Corona Incheba	negat.	Bratislava	-
2021010282558	F	35	2021-01-02	X00001000031 - OM Corona Incheba	negat.	Bratislava	-
2021010282559	F	47	2021-01-02	X00001000031 - OM Corona Incheba	negat.	Bratislava	-
2021010282560	M	63	2021-01-02	X00001000031 - OM Corona Incheba	posit.	Bratislava	29.5
2021010282561	M	26	2021-01-02	X00001000031 - OM Corona Incheba	negat.	Bratislava	-
2021010282562	M	49	2021-01-02	X00001000031 - OM Corona Incheba	negat.	Bratislava	-
2021010282563	M	34	2021-01-02	X00001000031 - OM Corona Incheba	posit.	Bratislava	32.7
2021010282564	M	42	2021-01-02	X00001000031 - OM Corona Incheba	posit.	Bratislava	16.8
2021010282565	F	41	2021-01-02	X00001000031 - OM Corona Incheba	posit.	Bratislava	25.1
2021010282566	M	25	2021-01-02	X00001000031 - OM Corona Incheba	negat.	Bratislava	-
2021010282567	M	58	2021-01-02	X00001000031 - OM Corona Incheba	negat.	Bratislava	-
2021010282568	F	33	2021-01-02	X00001000031 - OM Corona Incheba	negat.	Bratislava	-
2021010282569	M	23	2021-01-02	X00001000031 - OM Corona Incheba	negat.	Bratislava	-
2021010282570	F	37	2021-01-02	X00001000031 - OM Corona Incheba	negat.	Bratislava	-
2021010282571	M	40	2021-01-02	X00001000031 - OM Corona Incheba	negat.	Bratislava	-
2021010282572	F	27	2021-01-02	X00001000031 - OM Corona Incheba	negat.	Bratislava	-
2021010282573	F	71	2021-01-02	X00001000031 - OM Corona Incheba	negat.	Bratislava	-
2021010282574	M	22	2021-01-02	X00001000031 - OM Corona Incheba	negat.	Bratislava	-
2021010282575	M	39	2021-01-02	X00001000031 - OM Corona Incheba	negat.	Bratislava	-
2021010282576	M	38	2021-01-02	X00001000031 - OM Corona Incheba	posit.	Bratislava	36.7
2021010282577	F	23	2021-01-02	X00001000031 - OM Corona Incheba	negat.	Bratislava	-
2021010282578	M	39	2021-01-02	X00001000031 - OM Corona Incheba	negat.	Bratislava	-
2021010282579	M	63	2021-01-02	X00001000031 - OM Corona Incheba	negat.	Bratislava	-
2021010282580	M	74	2021-01-02	X00001000031 - OM Corona Incheba	negat.	Bratislava	-
2021010282581	F	28	2021-01-02	X00001000031 - OM Corona Incheba	negat.	Bratislava	-
2021010282582	M	23	2021-01-02	X00001000031 - OM Corona Incheba	negat.	Bratislava	-
2021010282583	M	54	2021-01-02	X00001000031 - OM Corona Incheba	negat.	Bratislava	-
2021010282584	M	30	2021-01-02	X00001000031 - OM Corona Incheba	negat.	Bratislava	-
2021010282585	M	46	2021-01-02	X00001000031 - OM Corona Incheba	negat.	Bratislava	-
2021010282586	F	38	2021-01-02	X00001000031 - OM Corona Incheba	negat.	Bratislava	-
2021010282587	F	57	2021-01-02	X00001000031 - OM Corona Incheba	negat.	Bratislava	-
2021010282588	M	15	2021-01-02	X00001000031 - OM Corona Incheba	negat.	Bratislava	-
2021010282589	F	29	2021-01-02	X00001000031 - OM Corona Incheba	negat.	Bratislava	-
2021010282590	M	18	2021-01-02	X00001000031 - OM Corona Incheba	negat.	Bratislava	-
2021010282591	F	45	2021-01-02	X00001000031 - OM Corona Incheba	negat.	Bratislava	-
2021010282592	M	40	2021-01-02	X00001000031 - OM Corona Incheba	negat.	Bratislava	-
2021010282593	F	17	2021-01-02	X00001000031 - OM Corona Incheba	negat.	Bratislava	-
2021010282594	M	28	2021-01-02	X00001000031 - OM Corona Incheba	negat.	Bratislava	-
2021010282595	M	52	2021-01-02	X00001000031 - OM Corona Incheba	negat.	Bratislava	-
2021010282596	F	53	2021-01-02	X00001000031 - OM Corona Incheba	negat.	Bratislava	-
2021010282597	M	44	2021-01-02	X00001000031 - OM Corona Incheba	negat.	Bratislava	-
2021010282598	M	56	2021-01-02	X00001000031 - OM Corona Incheba	negat.	Bratislava	-
2021010282599	F	22	2021-01-02	X00001000031 - OM Corona Incheba	negat.	Bratislava	-
2021010282600	M	23	2021-01-02	X00001000031 - OM Corona Incheba	negat.	Bratislava	-
2021010282601	M	8	2021-01-02	X00001000031 - OM Corona Incheba	negat.	Bratislava	-
2021010282603	F	43	2021-01-02	X00001000031 - OM Corona Incheba	negat.	Bratislava	-
2021010282604	M	64	2021-01-02	X00001000031 - OM Corona Incheba	negat.	Bratislava	-
2021010282605	M	33	2021-01-02	X00001000031 - OM Corona Incheba	negat.	Bratislava	-
2021010282606	M	39	2021-01-02	X00001000031 - OM Corona Incheba	negat.	Bratislava	-
2021010282607	M	40	2021-01-02	X00001000031 - OM Corona Incheba	negat.	Bratislava	-
2021010282608	M	39	2021-01-02	X00001000031 - OM Corona Incheba	negat.	Bratislava	-
2021010282609	M	18	2021-01-02	X00001000031 - OM Corona Incheba	posit.	Bratislava	17
2021010282610	M	39	2021-01-02	X00001000031 - OM Corona Incheba	posit.	Bratislava	26.8
2021010282611	F	41	2021-01-02	X00001000031 - OM Corona Incheba	negat.	Bratislava	-
2021010282612	F	27	2021-01-02	X00001000031 - OM Corona Incheba	negat.	Bratislava	-
2021010282613	M	70	2021-01-02	X00001000031 - OM Corona Incheba	negat.	Bratislava	-
2021010282614	F	50	2021-01-02	X00001000031 - OM Corona Incheba	negat.	Bratislava	-
2021010282615	M	23	2021-01-02	X00001000031 - OM Corona Incheba	negat.	Bratislava	-
2021010282616	M	24	2021-01-02	X00001000031 - OM Corona Incheba	negat.	Bratislava	-
2021010282617	M	42	2021-01-02	X00001000031 - OM Corona Incheba	negat.	Bratislava	-
2021010282618	F	29	2021-01-02	X00001000031 - OM Corona Incheba	negat.	Bratislava	-
2021010282619	F	24	2021-01-02	X00001000031 - OM Corona Incheba	negat.	Bratislava	-
2021010282620	M	63	2021-01-02	X00001000031 - OM Corona Incheba	negat.	Bratislava	-
2021010282621	F	67	2021-01-02	X00001000031 - OM Corona Incheba	posit.	Bratislava	33.3
2021010282622	F	31	2021-01-02	X00001000031 - OM Corona Incheba	negat.	Bratislava	-
2021010282623	M	44	2021-01-02	X00001000031 - OM Corona Incheba	negat.	Bratislava	-
2021010282624	F	36	2021-01-02	X00001000031 - OM Corona Incheba	negat.	Bratislava	-
2021010282625	F	41	2021-01-02	X00001000031 - OM Corona Incheba	negat.	Bratislava	-
2021010282626	F	31	2021-01-02	X00001000031 - OM Corona Incheba	negat.	Bratislava	-
2021010282627	M	26	2021-01-02	X00001000031 - OM Corona Incheba	negat.	Bratislava	-
2021010282628	F	22	2021-01-02	X00001000031 - OM Corona Incheba	negat.	Bratislava	-
2021010282629	M	25	2021-01-02	X00001000031 - OM Corona Incheba	negat.	Bratislava	-
2021010282630	M	21	2021-01-02	X00001000031 - OM Corona Incheba	negat.	Bratislava	-
2021010282631	M	56	2021-01-02	X00001000031 - OM Corona Incheba	negat.	Bratislava	-
2021010282632	M	35	2021-01-02	X00001000031 - OM Corona Incheba	negat.	Bratislava	-
2021010282633	F	34	2021-01-02	X00001000031 - OM Corona Incheba	negat.	Bratislava	-
2021010282634	F	44	2021-01-02	X00001000031 - OM Corona Incheba	negat.	Bratislava	-
2021010282635	M	45	2021-01-02	X00001000031 - OM Corona Incheba	negat.	Bratislava	-
2021010282636	M	63	2021-01-02	X00001000031 - OM Corona Incheba	negat.	Bratislava	-
2021010282637	F	63	2021-01-02	X00001000031 - OM Corona Incheba	negat.	Bratislava	-
2021010282638	F	32	2021-01-02	X00001000031 - OM Corona Incheba	negat.	Bratislava	-
2021010282639	F	25	2021-01-02	X00001000031 - OM Corona Incheba	negat.	Bratislava	-
2021010282640	F	23	2021-01-02	X00001000031 - OM Corona Incheba	negat.	Bratislava	-
2021010282641	M	14	2021-01-02	X00001000031 - OM Corona Incheba	negat.	Bratislava	-
2021010282642	M	41	2021-01-02	X00001000031 - OM Corona Incheba	negat.	Bratislava	-
2021010282643	F	37	2021-01-02	X00001000031 - OM Corona Incheba	negat.	Bratislava	-
2021010282644	F	28	2021-01-02	X00001000031 - OM Corona Incheba	negat.	Bratislava	-
2021010282645	F	59	2021-01-02	X00001000031 - OM Corona Incheba	negat.	Bratislava	-
2021010282646	M	43	2021-01-02	X00001000031 - OM Corona Incheba	posit.	Bratislava	23.3
2021010282647	M	27	2021-01-02	X00001000031 - OM Corona Incheba	negat.	Bratislava	-
2021010282648	F	59	2021-01-02	X00001000031 - OM Corona Incheba	negat.	Bratislava	-
2021010282649	F	70	2021-01-02	X00001000031 - OM Corona Incheba	posit.	Bratislava	36.9
2021010282650	M	30	2021-01-02	X00001000031 - OM Corona Incheba	negat.	Bratislava	-
2021010282651	F	28	2021-01-02	X00001000031 - OM Corona Incheba	negat.	Bratislava	-
2021010282652	F	45	2021-01-02	X00001000031 - OM Corona Incheba	negat.	Bratislava	-
2021010282653	M	36	2021-01-02	X00001000031 - OM Corona Incheba	negat.	Bratislava	-
2021010282654	M	29	2021-01-02	X00001000031 - OM Corona Incheba	negat.	Bratislava	-
2021010282655	M	46	2021-01-02	X00001000031 - OM Corona Incheba	negat.	Bratislava	-
2021010282656	M	19	2021-01-02	X00001000031 - OM Corona Incheba	negat.	Bratislava	-
2021010282657	M	22	2021-01-02	X00001000031 - OM Corona Incheba	negat.	Bratislava	-
2021010282658	F	53	2021-01-02	X00001000031 - OM Corona Incheba	negat.	Bratislava	-
2021010282659	M	38	2021-01-02	X00001000031 - OM Corona Incheba	negat.	Bratislava	-
2021010282660	M	44	2021-01-02	P50908020201 - MUDr. Darina Šteffeková, s.r.o. - APL pre dospelých	posit.	Bratislava	26.9
2021010282661	M	35	2021-01-02	X00001000031 - OM Corona Incheba	negat.	Bratislava	-
2021010282662	M	38	2021-01-02	X00001000031 - OM Corona Incheba	negat.	Bratislava	-
2021010282663	F	32	2021-01-02	X00001000031 - OM Corona Incheba	negat.	Bratislava	-
2021010282664	M	32	2021-01-02	X00001000031 - OM Corona Incheba	negat.	Bratislava	-
2021010282665	F	38	2021-01-02	X00001000031 - OM Corona Incheba	negat.	Bratislava	-
2021010282666	F	37	2021-01-02	X00001000031 - OM Corona Incheba	negat.	Bratislava	-
2021010282667	M	34	2021-01-02	X00001000031 - OM Corona Incheba	negat.	Bratislava	-
2021010282668	F	35	2021-01-02	X00001000031 - OM Corona Incheba	negat.	Bratislava	-
2021010282669	M	34	2021-01-02	X00001000031 - OM Corona Incheba	negat.	Bratislava	-
2021010282670	F	22	2021-01-02	X00001000031 - OM Corona Incheba	negat.	Bratislava	-
2021010282671	F	45	2021-01-02	X00001000031 - OM Corona Incheba	negat.	Bratislava	-
2021010282672	F	37	2021-01-02	X00001000031 - OM Corona Incheba	negat.	Bratislava	-
2021010282673	M	45	2021-01-02	X00001000031 - OM Corona Incheba	negat.	Bratislava	-
2021010282674	F	34	2021-01-02	X00001000031 - OM Corona Incheba	negat.	Bratislava	-
2021010282675	M	22	2021-01-02	X00001000031 - OM Corona Incheba	negat.	Bratislava	-
2021010282676	F	36	2021-01-02	X00001000031 - OM Corona Incheba	negat.	Bratislava	-
2021010282677	M	31	2021-01-02	X00001000031 - OM Corona Incheba	negat.	Bratislava	-
2021010282678	F	32	2021-01-02	X00001000031 - OM Corona Incheba	negat.	Bratislava	-
2021010282679	M	37	2021-01-02	X00001000031 - OM Corona Incheba	negat.	Bratislava	-
2021010282680	F	29	2021-01-02	X00001000031 - OM Corona Incheba	negat.	Bratislava	-
2021010282681	M	42	2021-01-02	X00001000031 - OM Corona Incheba	negat.	Bratislava	-
2021010282682	M	24	2021-01-02	X00001000031 - OM Corona Incheba	negat.	Bratislava	-
2021010282683	M	37	2021-01-02	X00001000031 - OM Corona Incheba	negat.	Bratislava	-
2021010282684	M	33	2021-01-02	X00001000031 - OM Corona Incheba	negat.	Bratislava	-
2021010282685	M	51	2021-01-02	X00001000031 - OM Corona Incheba	negat.	Bratislava	-
2021010282686	F	36	2021-01-02	X00001000031 - OM Corona Incheba	negat.	Bratislava	-
2021010282687	M	39	2021-01-02	X00001000031 - OM Corona Incheba	negat.	Bratislava	-
2021010282688	F	28	2021-01-02	X00001000031 - OM Corona Incheba	negat.	Bratislava	-
2021010282689	F	62	2021-01-02	X00001000031 - OM Corona Incheba	negat.	Bratislava	-
2021010282690	M	40	2021-01-02	X00001000031 - OM Corona Incheba	negat.	Bratislava	-
2021010282691	M	34	2021-01-02	X00001000031 - OM Corona Incheba	negat.	Bratislava	-
2021010282692	F	31	2021-01-02	X00001000031 - OM Corona Incheba	negat.	Bratislava	-
2021010282693	M	26	2021-01-02	X00001000031 - OM Corona Incheba	negat.	Bratislava	-
2021010282694	M	29	2021-01-02	X00001000031 - OM Corona Incheba	negat.	Bratislava	-
2021010282695	F	61	2021-01-02	X00001000031 - OM Corona Incheba	negat.	Bratislava	-
2021010282696	M	37	2021-01-02	X00001000031 - OM Corona Incheba	negat.	Bratislava	-
2021010282697	F	26	2021-01-02	X00001000031 - OM Corona Incheba	negat.	Bratislava	-
2021010282698	M	45	2021-01-02	X00001000031 - OM Corona Incheba	negat.	Bratislava	-
2021010282699	M	29	2021-01-02	X00001000031 - OM Corona Incheba	negat.	Bratislava	-
2021010282700	M	35	2021-01-02	X00001000031 - OM Corona Incheba	posit.	Bratislava	36.2
2021010282701	M	29	2021-01-02	X00003000001 - RUVZ Bratislava, Pasienky	negat.	Bratislava	-
2021010282702	M	22	2021-01-02	X00003000001 - RUVZ Bratislava, Pasienky	negat.	Bratislava	-
2021010282703	M	49	2021-01-02	X00003000001 - RUVZ Bratislava, Pasienky	negat.	Bratislava	-
2021010282704	F	54	2021-01-02	X00003000001 - RUVZ Bratislava, Pasienky	negat.	Bratislava	-
2021010282705	M	59	2021-01-02	X00003000001 - RUVZ Bratislava, Pasienky	negat.	Bratislava	-
2021010282706	F	44	2021-01-02	X00003000001 - RUVZ Bratislava, Pasienky	negat.	Bratislava	-
2021010282707	F	42	2021-01-02	X00003000001 - RUVZ Bratislava, Pasienky	negat.	Bratislava	-
2021010282708	F	11	2021-01-02	X00003000001 - RUVZ Bratislava, Pasienky	negat.	Bratislava	-
2021010282709	M	44	2021-01-02	X00003000001 - RUVZ Bratislava, Pasienky	negat.	Bratislava	-
2021010282710	M	59	2021-01-02	X00003000001 - RUVZ Bratislava, Pasienky	negat.	Bratislava	-
2021010282711	F	63	2021-01-02	X00003000001 - RUVZ Bratislava, Pasienky	negat.	Bratislava	-
2021010282712	M	49	2021-01-02	X00003000001 - RUVZ Bratislava, Pasienky	posit.	Bratislava	17.8
2021010282713	M	34	2021-01-02	X00003000001 - RUVZ Bratislava, Pasienky	posit.	Bratislava	25.4
2021010282714	F	31	2021-01-02	X00003000001 - RUVZ Bratislava, Pasienky	posit.	Bratislava	28.7
2021010282715	M	14	2021-01-02	X00003000001 - RUVZ Bratislava, Pasienky	negat.	Bratislava	-
2021010282716	M	56	2021-01-02	X00003000001 - RUVZ Bratislava, Pasienky	negat.	Bratislava	-
2021010282717	F	27	2021-01-02	X00003000001 - RUVZ Bratislava, Pasienky	negat.	Bratislava	-
2021010282718	M	28	2021-01-02	X00003000001 - RUVZ Bratislava, Pasienky	negat.	Bratislava	-
2021010282719	F	23	2021-01-02	X00003000001 - RUVZ Bratislava, Pasienky	posit.	Bratislava	19.5
2021010282720	M	19	2021-01-02	X00003000001 - RUVZ Bratislava, Pasienky	posit.	Bratislava	16.7
2021010282721	M	21	2021-01-02	X00003000001 - RUVZ Bratislava, Pasienky	negat.	Bratislava	-
2021010282722	F	39	2021-01-02	X00003000001 - RUVZ Bratislava, Pasienky	negat.	Bratislava	-
2021010282723	F	32	2021-01-02	X00003000001 - RUVZ Bratislava, Pasienky	negat.	Bratislava	-
2021010282724	M	41	2021-01-02	X00003000001 - RUVZ Bratislava, Pasienky	negat.	Bratislava	-
2021010282725	F	57	2021-01-02	X00003000001 - RUVZ Bratislava, Pasienky	negat.	Bratislava	-
2021010282726	M	50	2021-01-02	X00003000001 - RUVZ Bratislava, Pasienky	negat.	Bratislava	-
2021010282727	F	35	2021-01-02	X00003000001 - RUVZ Bratislava, Pasienky	negat.	Bratislava	-
2021010282728	M	29	2021-01-02	X00003000001 - RUVZ Bratislava, Pasienky	negat.	Bratislava	-
2021010282729	M	53	2021-01-02	X00003000001 - RUVZ Bratislava, Pasienky	posit.	Bratislava	20.7
2021010282730	M	24	2021-01-02	X00003000001 - RUVZ Bratislava, Pasienky	posit.	Bratislava	19.2
2021010282731	F	65	2021-01-02	X00003000001 - RUVZ Bratislava, Pasienky	negat.	Bratislava	-
2021010282732	M	79	2021-01-02	X00003000001 - RUVZ Bratislava, Pasienky	negat.	Bratislava	-
2021010282733	F	60	2021-01-02	X00003000001 - RUVZ Bratislava, Pasienky	posit.	Bratislava	22.4
2021010282734	M	48	2021-01-02	X00003000001 - RUVZ Bratislava, Pasienky	negat.	Bratislava	-
2021010282735	M	49	2021-01-02	X00003000001 - RUVZ Bratislava, Pasienky	negat.	Bratislava	-
2021010282736	F	51	2021-01-02	X00003000001 - RUVZ Bratislava, Pasienky	posit.	Bratislava	16.9
2021010282737	F	43	2021-01-02	X00003000001 - RUVZ Bratislava, Pasienky	negat.	Bratislava	-
2021010282738	M	35	2021-01-02	X00003000001 - RUVZ Bratislava, Pasienky	negat.	Bratislava	-
2021010282739	F	47	2021-01-02	X00003000001 - RUVZ Bratislava, Pasienky	posit.	Bratislava	19.5
2021010282740	M	46	2021-01-02	X00003000001 - RUVZ Bratislava, Pasienky	negat.	Bratislava	-
2021010282741	M	54	2021-01-02	X00003000001 - RUVZ Bratislava, Pasienky	negat.	Bratislava	-
2021010282742	M	31	2021-01-02	X00003000001 - RUVZ Bratislava, Pasienky	negat.	Bratislava	-
2021010282743	F	44	2021-01-02	X00003000001 - RUVZ Bratislava, Pasienky	negat.	Bratislava	-
2021010282744	F	73	2021-01-02	X00003000001 - RUVZ Bratislava, Pasienky	posit.	Bratislava	26.6
2021010282745	M	44	2021-01-02	X00003000001 - RUVZ Bratislava, Pasienky	negat.	Bratislava	-
2021010282746	F	48	2021-01-02	X00003000001 - RUVZ Bratislava, Pasienky	posit.	Bratislava	20.8
2021010282747	M	16	2021-01-02	X00003000001 - RUVZ Bratislava, Pasienky	posit.	Bratislava	25
2021010282748	M	28	2021-01-02	X00003000001 - RUVZ Bratislava, Pasienky	negat.	Bratislava	-
2021010282749	M	34	2021-01-02	X00003000001 - RUVZ Bratislava, Pasienky	negat.	Bratislava	-
2021010282750	M	22	2021-01-02	X00003000001 - RUVZ Bratislava, Pasienky	posit.	Bratislava	24.4
2021010282751	M	25	2021-01-02	X00003000001 - RUVZ Bratislava, Pasienky	negat.	Bratislava	-
2021010282752	M	35	2021-01-02	X00003000001 - RUVZ Bratislava, Pasienky	posit.	Bratislava	23.2
2021010282753	M	38	2021-01-02	X00003000001 - RUVZ Bratislava, Pasienky	negat.	Bratislava	-
2021010282754	F	37	2021-01-02	X00003000001 - RUVZ Bratislava, Pasienky	negat.	Bratislava	-
2021010282755	F	58	2021-01-02	X00003000001 - RUVZ Bratislava, Pasienky	negat.	Bratislava	-
2021010282756	F	16	2021-01-02	X00003000001 - RUVZ Bratislava, Pasienky	negat.	Bratislava	-
2021010282757	F	15	2021-01-02	X00003000001 - RUVZ Bratislava, Pasienky	negat.	Bratislava	-
2021010282758	F	45	2021-01-02	X00003000001 - RUVZ Bratislava, Pasienky	negat.	Bratislava	-
2021010282759	F	53	2021-01-02	X00003000001 - RUVZ Bratislava, Pasienky	posit.	Bratislava	20
2021010282760	M	20	2021-01-02	X00003000001 - RUVZ Bratislava, Pasienky	posit.	Bratislava	19.4
2021010282761	F	61	2021-01-02	X00003000001 - RUVZ Bratislava, Pasienky	posit.	Bratislava	23.2
2021010282762	M	49	2021-01-02	X00003000001 - RUVZ Bratislava, Pasienky	negat.	Bratislava	-
2021010282763	F	25	2021-01-02	X00003000001 - RUVZ Bratislava, Pasienky	negat.	Bratislava	-
2021010282764	F	28	2021-01-02	X00003000001 - RUVZ Bratislava, Pasienky	posit.	Bratislava	19.7
2021010282765	M	35	2021-01-02	X00003000001 - RUVZ Bratislava, Pasienky	posit.	Bratislava	18.9
2021010282766	F	21	2021-01-02	X00003000001 - RUVZ Bratislava, Pasienky	negat.	Bratislava	-
2021010282767	M	22	2021-01-02	X00003000001 - RUVZ Bratislava, Pasienky	negat.	Bratislava	-
2021010282768	F	35	2021-01-02	X00003000001 - RUVZ Bratislava, Pasienky	posit.	Bratislava	37.9
2021010282769	F	62	2021-01-02	X00003000001 - RUVZ Bratislava, Pasienky	negat.	Bratislava	-
2021010282770	F	31	2021-01-02	X00003000001 - RUVZ Bratislava, Pasienky	posit.	Bratislava	19
2021010282772	M	31	2021-01-02	X00003000001 - RUVZ Bratislava, Pasienky	negat.	Bratislava	-
2021010282773	F	25	2021-01-02	X00003000001 - RUVZ Bratislava, Pasienky	negat.	Bratislava	-
2021010282774	M	63	2021-01-02	X00003000001 - RUVZ Bratislava, Pasienky	negat.	Bratislava	-
2021010282775	M	45	2021-01-02	X00003000001 - RUVZ Bratislava, Pasienky	negat.	Bratislava	-
2021010282776	M	29	2021-01-02	X00003000001 - RUVZ Bratislava, Pasienky	negat.	Bratislava	-
2021010282777	M	59	2021-01-02	X00003000001 - RUVZ Bratislava, Pasienky	negat.	Bratislava	-
2021010282778	F	54	2021-01-02	X00003000001 - RUVZ Bratislava, Pasienky	posit.	Bratislava	31.9
2021010282779	F	11	2021-01-02	X00003000001 - RUVZ Bratislava, Pasienky	negat.	Bratislava	-
2021010282780	F	36	2021-01-02	X00003000001 - RUVZ Bratislava, Pasienky	negat.	Bratislava	-
2021010282781	F	35	2021-01-02	X00003000001 - RUVZ Bratislava, Pasienky	negat.	Bratislava	-
2021010282782	M	32	2021-01-02	X00003000001 - RUVZ Bratislava, Pasienky	negat.	Bratislava	-
2021010282783	F	22	2021-01-02	X00003000001 - RUVZ Bratislava, Pasienky	negat.	Bratislava	-
2021010282784	F	69	2021-01-02	X00003000001 - RUVZ Bratislava, Pasienky	negat.	Bratislava	-
2021010282785	M	32	2021-01-02	X00003000001 - RUVZ Bratislava, Pasienky	negat.	Bratislava	-
2021010282786	M	38	2021-01-02	X00003000001 - RUVZ Bratislava, Pasienky	posit.	Bratislava	28.8
2021010282787	M	45	2021-01-02	X00003000001 - RUVZ Bratislava, Pasienky	negat.	Bratislava	-
2021010282788	M	42	2021-01-02	X00003000001 - RUVZ Bratislava, Pasienky	negat.	Bratislava	-
2021010282789	M	41	2021-01-02	X00003000001 - RUVZ Bratislava, Pasienky	negat.	Bratislava	-
2021010282790	M	31	2021-01-02	X00003000001 - RUVZ Bratislava, Pasienky	negat.	Bratislava	-
2021010282791	F	51	2021-01-02	X00003000001 - RUVZ Bratislava, Pasienky	posit.	Bratislava	22.4
2021010282792	M	47	2021-01-02	X00003000001 - RUVZ Bratislava, Pasienky	negat.	Bratislava	-
2021010282793	F	41	2021-01-02	X00003000001 - RUVZ Bratislava, Pasienky	posit.	Bratislava	35.2
2021010282794	M	36	2021-01-02	X00003000001 - RUVZ Bratislava, Pasienky	negat.	Bratislava	-
2021010282795	F	69	2021-01-02	X00003000001 - RUVZ Bratislava, Pasienky	negat.	Bratislava	-
2021010282797	M	27	2021-01-02	X00003000001 - RUVZ Bratislava, Pasienky	negat.	Bratislava	-
2021010282799	F	7	2021-01-02	X00003000001 - RUVZ Bratislava, Pasienky	negat.	Bratislava	-
2021010282800	F	39	2021-01-02	X00003000001 - RUVZ Bratislava, Pasienky	negat.	Bratislava	-
2021010282801	M	35	2021-01-02	X00001000031 - OM Corona Incheba	negat.	Bratislava	-
2021010282802	F	36	2021-01-02	X00001000031 - OM Corona Incheba	negat.	Bratislava	-
2021010282803	F	45	2021-01-02	X00001000031 - OM Corona Incheba	negat.	Bratislava	-
2021010282804	M	53	2021-01-02	X00001000031 - OM Corona Incheba	negat.	Bratislava	-
2021010282805	M	49	2021-01-02	X00001000031 - OM Corona Incheba	negat.	Bratislava	-
2021010282806	M	30	2021-01-02	X00001000031 - OM Corona Incheba	negat.	Bratislava	-
2021010282807	F	28	2021-01-02	X00001000031 - OM Corona Incheba	negat.	Bratislava	-
2021010282808	M	40	2021-01-02	X00001000031 - OM Corona Incheba	posit.	Bratislava	38.5
2021010282810	M	50	2021-01-02	X00001000031 - OM Corona Incheba	negat.	Bratislava	-
2021010282811	M	48	2021-01-02	X00001000031 - OM Corona Incheba	negat.	Bratislava	-
2021010282812	M	24	2021-01-02	X00001000031 - OM Corona Incheba	negat.	Bratislava	-
2021010282813	F	55	2021-01-02	X00001000031 - OM Corona Incheba	negat.	Bratislava	-
2021010282814	F	59	2021-01-02	X00001000031 - OM Corona Incheba	posit.	Bratislava	19.6
2021010282815	M	21	2021-01-02	X00001000031 - OM Corona Incheba	negat.	Bratislava	-
2021010282816	F	20	2021-01-02	X00001000031 - OM Corona Incheba	negat.	Bratislava	-
2021010282817	F	72	2021-01-02	X00001000031 - OM Corona Incheba	negat.	Bratislava	-
2021010282818	M	63	2021-01-02	X00001000031 - OM Corona Incheba	negat.	Bratislava	-
2021010282819	M	8	2021-01-02	X00001000031 - OM Corona Incheba	negat.	Bratislava	-
2021010282820	M	30	2021-01-02	X00001000031 - OM Corona Incheba	negat.	Bratislava	-
2021010282821	F	45	2021-01-02	X00001000031 - OM Corona Incheba	negat.	Bratislava	-
2021010282822	F	34	2021-01-02	X00001000031 - OM Corona Incheba	negat.	Bratislava	-
2021010282823	M	28	2021-01-02	X00001000031 - OM Corona Incheba	negat.	Bratislava	-
2021010282824	M	22	2021-01-02	X00001000031 - OM Corona Incheba	negat.	Bratislava	-
2021010282825	F	29	2021-01-02	X00001000031 - OM Corona Incheba	negat.	Bratislava	-
2021010282826	M	57	2021-01-02	X00001000031 - OM Corona Incheba	negat.	Bratislava	-
2021010282827	F	32	2021-01-02	X00001000031 - OM Corona Incheba	negat.	Bratislava	-
2021010282828	M	34	2021-01-02	X00001000031 - OM Corona Incheba	negat.	Bratislava	-
2021010282829	F	31	2021-01-02	X00001000031 - OM Corona Incheba	negat.	Bratislava	-
2021010282830	M	32	2021-01-02	X00001000031 - OM Corona Incheba	negat.	Bratislava	-
2021010282831	F	37	2021-01-02	X00001000031 - OM Corona Incheba	posit.	Bratislava	23
2021010282832	M	39	2021-01-02	X00001000031 - OM Corona Incheba	posit.	Bratislava	17.5
2021010282833	M	43	2021-01-02	X00001000031 - OM Corona Incheba	negat.	Bratislava	-
2021010282834	M	33	2021-01-02	X00001000031 - OM Corona Incheba	negat.	Bratislava	-
2021010282835	F	43	2021-01-02	X00001000031 - OM Corona Incheba	negat.	Bratislava	-
2021010282836	M	18	2021-01-02	X00001000031 - OM Corona Incheba	posit.	Bratislava	26.5
2021010282837	M	50	2021-01-02	X00001000031 - OM Corona Incheba	posit.	Bratislava	28.5
2021010282838	F	45	2021-01-02	X00001000031 - OM Corona Incheba	posit.	Bratislava	24
2021010282839	F	54	2021-01-02	X00001000031 - OM Corona Incheba	negat.	Bratislava	-
2021010282840	M	23	2021-01-02	X00001000031 - OM Corona Incheba	negat.	Bratislava	-
2021010282841	F	40	2021-01-02	X00001000031 - OM Corona Incheba	negat.	Bratislava	-
2021010282842	M	35	2021-01-02	X00001000031 - OM Corona Incheba	negat.	Bratislava	-
2021010282843	F	37	2021-01-02	X00001000031 - OM Corona Incheba	negat.	Bratislava	-
2021010282844	F	41	2021-01-02	X00001000031 - OM Corona Incheba	negat.	Bratislava	-
2021010282845	M	45	2021-01-02	X00001000031 - OM Corona Incheba	negat.	Bratislava	-
2021010282846	M	45	2021-01-02	X00001000031 - OM Corona Incheba	negat.	Bratislava	-
2021010282847	M	23	2021-01-02	X00001000031 - OM Corona Incheba	negat.	Bratislava	-
2021010282848	M	23	2021-01-02	X00001000031 - OM Corona Incheba	negat.	Bratislava	-
2021010282849	M	32	2021-01-02	X00001000031 - OM Corona Incheba	negat.	Bratislava	-
2021010282850	F	42	2021-01-02	X00001000031 - OM Corona Incheba	negat.	Bratislava	-
2021010282851	M	45	2021-01-02	X00001000031 - OM Corona Incheba	negat.	Bratislava	-
2021010282852	M	31	2021-01-02	X00001000031 - OM Corona Incheba	negat.	Bratislava	-
2021010282853	F	52	2021-01-02	X00001000031 - OM Corona Incheba	negat.	Bratislava	-
2021010282854	M	32	2021-01-02	X00001000031 - OM Corona Incheba	negat.	Bratislava	-
2021010282855	F	57	2021-01-02	X00001000031 - OM Corona Incheba	negat.	Bratislava	-
2021010282856	M	56	2021-01-02	X00001000031 - OM Corona Incheba	negat.	Bratislava	-
2021010282857	F	28	2021-01-02	X00001000031 - OM Corona Incheba	negat.	Bratislava	-
2021010282858	F	38	2021-01-02	X00001000031 - OM Corona Incheba	negat.	Bratislava	-
2021010282859	F	31	2021-01-02	X00001000031 - OM Corona Incheba	posit.	Bratislava	15.7
2021010282860	M	35	2021-01-02	X00001000031 - OM Corona Incheba	negat.	Bratislava	-
2021010282861	M	34	2021-01-02	X00001000031 - OM Corona Incheba	negat.	Bratislava	-
2021010282862	M	35	2021-01-02	X00001000031 - OM Corona Incheba	negat.	Bratislava	-
2021010282863	M	54	2021-01-02	X00001000031 - OM Corona Incheba	negat.	Bratislava	-
2021010282864	F	34	2021-01-02	X00001000031 - OM Corona Incheba	negat.	Bratislava	-
2021010282865	M	70	2021-01-02	X00001000031 - OM Corona Incheba	posit.	Bratislava	23
2021010282866	M	54	2021-01-02	X00001000031 - OM Corona Incheba	negat.	Bratislava	-
2021010282867	F	35	2021-01-02	X00001000031 - OM Corona Incheba	posit.	Bratislava	18
2021010282868	M	51	2021-01-02	X00001000031 - OM Corona Incheba	posit.	Bratislava	21.9
2021010282869	F	54	2021-01-02	X00001000031 - OM Corona Incheba	negat.	Bratislava	-
2021010282870	M	50	2021-01-02	X00001000031 - OM Corona Incheba	negat.	Bratislava	-
2021010282871	F	39	2021-01-02	X00001000031 - OM Corona Incheba	negat.	Bratislava	-
2021010282872	M	27	2021-01-02	X00001000031 - OM Corona Incheba	negat.	Bratislava	-
2021010282873	F	30	2021-01-02	X00001000031 - OM Corona Incheba	negat.	Bratislava	-
2021010282874	F	45	2021-01-02	X00001000031 - OM Corona Incheba	posit.	Bratislava	24.6
2021010282875	F	22	2021-01-02	X00001000031 - OM Corona Incheba	negat.	Bratislava	-
2021010282876	M	21	2021-01-02	X00001000031 - OM Corona Incheba	negat.	Bratislava	-
2021010282877	M	28	2021-01-02	X00001000031 - OM Corona Incheba	negat.	Bratislava	-
2021010282878	F	44	2021-01-02	X00001000031 - OM Corona Incheba	negat.	Bratislava	-
2021010282879	F	23	2021-01-02	X00001000031 - OM Corona Incheba	negat.	Bratislava	-
2021010282880	F	33	2021-01-02	X00001000031 - OM Corona Incheba	negat.	Bratislava	-
2021010282881	F	43	2021-01-02	X00001000031 - OM Corona Incheba	posit.	Bratislava	21.6
2021010282882	M	26	2021-01-02	X00001000031 - OM Corona Incheba	negat.	Bratislava	-
2021010282883	F	27	2021-01-02	X00001000031 - OM Corona Incheba	negat.	Bratislava	-
2021010282884	M	26	2021-01-02	X00001000031 - OM Corona Incheba	posit.	Bratislava	35
2021010282885	F	25	2021-01-02	X00001000031 - OM Corona Incheba	negat.	Bratislava	-
2021010282886	M	48	2021-01-02	X00001000031 - OM Corona Incheba	negat.	Bratislava	-
2021010282887	F	11	2021-01-02	X00001000031 - OM Corona Incheba	negat.	Bratislava	-
2021010282888	F	36	2021-01-02	X00003000001 - RUVZ Bratislava, Pasienky	negat.	Bratislava	-
2021010282889	F	40	2021-01-02	X00003000001 - RUVZ Bratislava, Pasienky	negat.	Bratislava	-
2021010282890	M	14	2021-01-02	X00003000001 - RUVZ Bratislava, Pasienky	negat.	Bratislava	-
2021010282891	M	42	2021-01-02	X00003000001 - RUVZ Bratislava, Pasienky	negat.	Bratislava	-
2021010282892	F	61	2021-01-02	X00003000001 - RUVZ Bratislava, Pasienky	negat.	Bratislava	-
2021010282893	M	59	2021-01-02	X00003000001 - RUVZ Bratislava, Pasienky	negat.	Bratislava	-
2021010282894	F	64	2021-01-02	X00003000001 - RUVZ Bratislava, Pasienky	negat.	Bratislava	-
2021010282895	M	32	2021-01-02	X00003000001 - RUVZ Bratislava, Pasienky	negat.	Bratislava	-
2021010282896	F	28	2021-01-02	X00003000001 - RUVZ Bratislava, Pasienky	negat.	Bratislava	-
2021010282897	F	47	2021-01-02	X00003000001 - RUVZ Bratislava, Pasienky	posit.	Bratislava	23.4
2021010282898	M	20	2021-01-02	X00003000001 - RUVZ Bratislava, Pasienky	negat.	Bratislava	-
2021010282899	F	45	2021-01-02	X00003000001 - RUVZ Bratislava, Pasienky	posit.	Bratislava	25.1
2021010282900	M	23	2021-01-02	X00003000001 - RUVZ Bratislava, Pasienky	negat.	Bratislava	-
2021010282901	M	45	2021-01-02	X00003000001 - RUVZ Bratislava, Pasienky	negat.	Bratislava	-
2021010282902	F	44	2021-01-02	X00003000001 - RUVZ Bratislava, Pasienky	negat.	Bratislava	-
2021010282903	M	34	2021-01-02	X00003000001 - RUVZ Bratislava, Pasienky	posit.	Bratislava	19.8
2021010282904	M	10	2021-01-02	X00003000001 - RUVZ Bratislava, Pasienky	negat.	Bratislava	-
2021010282905	M	7	2021-01-02	X00003000001 - RUVZ Bratislava, Pasienky	negat.	Bratislava	-
2021010282906	M	41	2021-01-02	X00003000001 - RUVZ Bratislava, Pasienky	negat.	Bratislava	-
2021010282907	F	47	2021-01-02	X00003000001 - RUVZ Bratislava, Pasienky	posit.	Bratislava	35.1
2021010282908	M	42	2021-01-02	X00003000001 - RUVZ Bratislava, Pasienky	negat.	Bratislava	-
2021010282909	M	39	2021-01-02	X00003000001 - RUVZ Bratislava, Pasienky	negat.	Bratislava	-
2021010282910	M	30	2021-01-02	X00003000001 - RUVZ Bratislava, Pasienky	posit.	Bratislava	17.5
2021010282911	M	44	2021-01-02	X00003000001 - RUVZ Bratislava, Pasienky	negat.	Bratislava	-
2021010282912	M	58	2021-01-02	X00003000001 - RUVZ Bratislava, Pasienky	negat.	Bratislava	-
2021010282913	M	45	2021-01-02	X00003000001 - RUVZ Bratislava, Pasienky	negat.	Bratislava	-
2021010282914	F	61	2021-01-02	X00003000001 - RUVZ Bratislava, Pasienky	negat.	Bratislava	-
2021010282915	M	0	2021-01-02	X00003000001 - RUVZ Bratislava, Pasienky	negat.	Bratislava	-
2021010282916	M	25	2021-01-02	X00003000001 - RUVZ Bratislava, Pasienky	negat.	Bratislava	-
2021010282917	M	34	2021-01-02	X00003000001 - RUVZ Bratislava, Pasienky	posit.	Bratislava	30.6
2021010282918	M	76	2021-01-02	X00003000001 - RUVZ Bratislava, Pasienky	posit.	Bratislava	36.3
2021010282919	M	22	2021-01-02	X00003000001 - RUVZ Bratislava, Pasienky	negat.	Bratislava	-
2021010282920	F	27	2021-01-02	X00003000001 - RUVZ Bratislava, Pasienky	negat.	Bratislava	-
2021010282921	M	31	2021-01-02	X00003000001 - RUVZ Bratislava, Pasienky	negat.	Bratislava	-
2021010282922	M	70	2021-01-02	X00003000001 - RUVZ Bratislava, Pasienky	negat.	Bratislava	-
2021010282923	F	63	2021-01-02	X00003000001 - RUVZ Bratislava, Pasienky	negat.	Bratislava	-
2021010282924	M	32	2021-01-02	X00003000001 - RUVZ Bratislava, Pasienky	negat.	Bratislava	-
2021010282925	F	48	2021-01-02	X00003000001 - RUVZ Bratislava, Pasienky	negat.	Bratislava	-
2021010282926	M	48	2021-01-02	X00003000001 - RUVZ Bratislava, Pasienky	negat.	Bratislava	-
2021010282927	F	59	2021-01-02	X00003000001 - RUVZ Bratislava, Pasienky	negat.	Bratislava	-
2021010282928	F	40	2021-01-02	X00003000001 - RUVZ Bratislava, Pasienky	negat.	Bratislava	-
2021010282929	M	30	2021-01-02	X00003000001 - RUVZ Bratislava, Pasienky	posit.	Bratislava	26.7
2021010282930	M	59	2021-01-02	X00003000001 - RUVZ Bratislava, Pasienky	negat.	Bratislava	-
2021010282931	M	24	2021-01-02	X00003000001 - RUVZ Bratislava, Pasienky	negat.	Bratislava	-
2021010282932	M	87	2021-01-02	X00003000001 - RUVZ Bratislava, Pasienky	posit.	Bratislava	23.5
2021010282933	M	57	2021-01-02	X00003000001 - RUVZ Bratislava, Pasienky	posit.	Bratislava	26.7
2021010282934	M	31	2021-01-02	X00003000001 - RUVZ Bratislava, Pasienky	negat.	Bratislava	-
2021010282935	F	32	2021-01-02	X00003000001 - RUVZ Bratislava, Pasienky	negat.	Bratislava	-
2021010282936	M	27	2021-01-02	X00003000001 - RUVZ Bratislava, Pasienky	negat.	Bratislava	-
2021010282937	F	24	2021-01-02	X00003000001 - RUVZ Bratislava, Pasienky	negat.	Bratislava	-
2021010282938	M	29	2021-01-02	X00003000001 - RUVZ Bratislava, Pasienky	negat.	Bratislava	-
2021010282939	F	59	2021-01-02	X00003000001 - RUVZ Bratislava, Pasienky	posit.	Bratislava	19.5
2021010282940	M	69	2021-01-02	X00003000001 - RUVZ Bratislava, Pasienky	negat.	Bratislava	-
2021010282941	F	33	2021-01-02	X00003000001 - RUVZ Bratislava, Pasienky	negat.	Bratislava	-
2021010282942	M	72	2021-01-02	X00003000001 - RUVZ Bratislava, Pasienky	negat.	Bratislava	-
2021010282943	F	60	2021-01-02	X00003000001 - RUVZ Bratislava, Pasienky	negat.	Bratislava	-
2021010282944	M	47	2021-01-02	X00003000001 - RUVZ Bratislava, Pasienky	negat.	Bratislava	-
2021010282945	M	39	2021-01-02	X00003000001 - RUVZ Bratislava, Pasienky	negat.	Bratislava	-
2021010282946	M	54	2021-01-02	X00003000001 - RUVZ Bratislava, Pasienky	posit.	Bratislava	22
2021010282947	M	28	2021-01-02	X00003000001 - RUVZ Bratislava, Pasienky	negat.	Bratislava	-
2021010282948	M	40	2021-01-02	X00003000001 - RUVZ Bratislava, Pasienky	posit.	Bratislava	37
2021010282949	F	24	2021-01-02	X00003000001 - RUVZ Bratislava, Pasienky	negat.	Bratislava	-
2021010282950	M	24	2021-01-02	X00003000001 - RUVZ Bratislava, Pasienky	negat.	Bratislava	-
2021010282951	M	42	2021-01-02	X00003000001 - RUVZ Bratislava, Pasienky	posit.	Bratislava	40.9
2021010282952	M	56	2021-01-02	X00003000001 - RUVZ Bratislava, Pasienky	negat.	Bratislava	-
2021010282953	M	15	2021-01-02	X00003000001 - RUVZ Bratislava, Pasienky	posit.	Bratislava	23.9
2021010282954	F	66	2021-01-02	X00003000001 - RUVZ Bratislava, Pasienky	negat.	Bratislava	-
2021010282955	M	32	2021-01-02	X00003000001 - RUVZ Bratislava, Pasienky	negat.	Bratislava	-
2021010282956	M	21	2021-01-02	X00003000001 - RUVZ Bratislava, Pasienky	negat.	Bratislava	-
2021010282957	F	51	2021-01-02	X00003000001 - RUVZ Bratislava, Pasienky	negat.	Bratislava	-
2021010282958	M	50	2021-01-02	X00003000001 - RUVZ Bratislava, Pasienky	negat.	Bratislava	-
2021010282959	F	43	2021-01-02	X00003000001 - RUVZ Bratislava, Pasienky	posit.	Bratislava	25.4
2021010282960	M	84	2021-01-02	X00003000001 - RUVZ Bratislava, Pasienky	posit.	Bratislava	32.4
2021010282961	F	33	2021-01-02	X00003000001 - RUVZ Bratislava, Pasienky	negat.	Bratislava	-
2021010282962	F	76	2021-01-02	X00003000001 - RUVZ Bratislava, Pasienky	negat.	Bratislava	-
2021010282963	M	45	2021-01-02	X00003000001 - RUVZ Bratislava, Pasienky	negat.	Bratislava	-
2021010282964	F	32	2021-01-02	X00003000001 - RUVZ Bratislava, Pasienky	negat.	Bratislava	-
2021010282965	F	51	2021-01-02	X00003000001 - RUVZ Bratislava, Pasienky	posit.	Bratislava	28.6
2021010282966	F	54	2021-01-02	X00003000001 - RUVZ Bratislava, Pasienky	posit.	Bratislava	17.6
2021010282967	M	53	2021-01-02	X00003000001 - RUVZ Bratislava, Pasienky	negat.	Bratislava	-
2021010282968	F	39	2021-01-02	X00003000001 - RUVZ Bratislava, Pasienky	negat.	Bratislava	-
2021010282969	F	33	2021-01-02	X00003000001 - RUVZ Bratislava, Pasienky	negat.	Bratislava	-
2021010282970	F	56	2021-01-02	X00001000020 - OC Corona Levice	posit.	Levice	34
2021010282971	M	56	2021-01-02	X00001000020 - OC Corona Levice	negat.	Levice	-
2021010284001	M	20	2021-01-02	X00001000007 - OM Corona KE Magnezitárska	negat.	Košice	-
2021010284002	M	43	2021-01-02	X00001000007 - OM Corona KE Magnezitárska	negat.	Košice	-
2021010284003	M	27	2021-01-02	X00001000007 - OM Corona KE Magnezitárska	negat.	Košice	-
2021010284004	M	50	2021-01-02	X00001000007 - OM Corona KE Magnezitárska	negat.	Košice	-
2021010284005	M	25	2021-01-02	X00001000007 - OM Corona KE Magnezitárska	negat.	Košice	-
2021010284007	F	73	2021-01-02	P89851069101a - VÚSCH, a.s. Klin.srdcovej chir.	negat.	Košice	-
2021010284008	M	72	2021-01-02	P89851069101a - VÚSCH, a.s. Klin.srdcovej chir.	negat.	Košice	-
2021010284009	F	92	2021-01-02	P89851068201 - VÚSCH, a.s. - Amb. KCCH	negat.	Košice	-
2021010284010	M	60	2021-01-02	P89851049103 - VÚSCH - II.KK - Kardiológia	negat.	Košice	-
2021010284011	M	55	2021-01-01	P89851049103 - VÚSCH - II.KK - Kardiológia	negat.	Košice	-
2021010284012	M	60	2021-01-02	P89851278101 - VUSCH a.s.- KK-Arytmolog. jednotka	negat.	Košice	-
2021010284013	M	72	2021-01-02	P89851069101 - VÚSCH, a.s. KCHIR-JIS	negat.	Košice	-
2021010284014	F	32	2021-01-02	P89851069101 - VÚSCH, a.s. KCHIR-JIS	posit.	Košice	24.5
2021010284015	M	25	2021-01-02	P89851069201 - VÚSCH, a.s. KCHIR amb.	negat.	Košice	-
2021010284016	F	21	2021-01-02	P89851069201 - VÚSCH, a.s. KCHIR amb.	negat.	Košice	-
2021010284017	F	55	2021-01-02	P89851069101 - VÚSCH, a.s. KCHIR-JIS	posit.	Košice	34.2
2021010284018	F	56	2021-01-02	P89851069101 - VÚSCH, a.s. KCHIR-JIS	posit.	Košice	27.8
2021010284019	F	22	2020-01-01	N33067002801 - FNsP J.A.Reimana - Infektol. PS	posit.	Prešov	20.4
2021010284020	F	28	2021-01-02	X00001000007 - OM Corona KE Magnezitárska	negat.	Košice	-
2021010284021	M	31	2021-01-02	X00001000007 - OM Corona KE Magnezitárska	posit.	Košice	21.6
2021010284022	F	25	2021-01-02	X00001000007 - OM Corona KE Magnezitárska	posit.	Košice	20.1
2021010284023	F	55	2021-01-02	X00001000007 - OM Corona KE Magnezitárska	negat.	Košice	-
2021010284024	M	56	2021-01-02	X00001000007 - OM Corona KE Magnezitárska	negat.	Košice	-
2021010284025	M	70	2021-01-02	P89851049101 - VÚSCH- KK-Kardiolog. - LOJ	negat.	Košice	-
2021010284026	M	24	2021-01-02	P89851278102 - VUSCH a.s. - KK- Koronárna jednotka	negat.	Košice	-
2021010284027	F	78	2021-01-02	P89851278101 - VUSCH a.s.- KK-Arytmolog. jednotka	negat.	Košice	-
2021010284028	F	74	2021-01-02	P89851056101 - VÚSCH, a.s. KA - Angiológia - LOJ	negat.	Košice	-
2021010284301	F	86	2021-01-02	P36845205101 - Univerzitná nemocnica - Nem. sv.Michala, ODCH	negat.	Košice	-
2021010284302	F	72	2021-01-02	P36845205101 - Univerzitná nemocnica - Nem. sv.Michala, ODCH	negat.	Košice	-
2021010284303	M	0	2021-01-02	P89483007104d - DN KDD - odd. D	negat.	Košice	-
2021010284304	F	47	2021-01-01	P13897208609 - Logman a.s., Dialýza	negat.	Košice	-
2021010284305	M	85	2021-01-01	P13897208608 - Logman a.s., Dialýza	negat.	Košice	-
2021010284306	F	69	2021-01-01	P13897208608 - Logman a.s., Dialýza	negat.	Košice	-
2021010284307	M	61	2021-01-02	P74583208620 - FMC s.r.o. FRESENIUS - Dial.cent.	negat.	Košice	-
2021010284308	M	58	2021-01-02	P74583208620 - FMC s.r.o. FRESENIUS - Dial.cent.	negat.	Košice	-
2021010284309	F	18	2021-01-02	P89483331101 - DFN Košice- inf. odd.	posit.	Košice	19.4
2021010284310	F	1	2021-01-02	P89483007104d - DN KDD - odd. D	negat.	Košice	-
2021010284311	F	11	2021-01-02	P89483007104e - DN KDD - odd. E	negat.	Košice	-
2021010284312	M	3	2021-01-02	P89483007104d - DN KDD - odd. D	negat.	Košice	-
2021010284313	M	3	2021-01-02	P89483007104e - DN KDD - odd. E	negat.	Košice	-
2021010284314	M	41	2021-01-02	P74583208620 - FMC s.r.o. FRESENIUS - Dial.cent.	negat.	Košice	-
2021010284315	F	23	2021-01-02	P89483203101 - DFN KE -Odd. neonatologickej intenzívnej medicíny	negat.	Košice	-
2021010284316	F	37	2021-01-02	P13897208608 - Logman a.s., Dialýza	negat.	Košice	-
2021010284317	M	30	2021-01-02	P13897208608 - Logman a.s., Dialýza	negat.	Košice	-
2021010284318	F	32	2021-01-02	P13897208608 - Logman a.s., Dialýza	negat.	Košice	-
2021010284319	M	60	2021-01-02	P13897208608 - Logman a.s., Dialýza	negat.	Košice	-
2021010284320	F	25	2021-01-01	P13897208608 - Logman a.s., Dialýza	negat.	Košice	-
2021010284321	F	85	2021-01-01	P13897208608 - Logman a.s., Dialýza	posit.	Košice	18.9
2021010284322	F	66	2021-01-02	N33067001101 - FNsP J.A.Reimana Interné odd. I	negat.	Prešov	-
2021010284323	F	21	2021-01-02	N33067002201 - FNsP J.A.Reimana - Infektologická amb.	negat.	Prešov	-
2021010284324	F	43	2021-01-02	N33067004101 - FNsP J. A. Reimana Neur.kl.	negat.	Prešov	-
2021010284325	M	48	2021-01-02	N33067278101 - FNsP J.A. Reimana Odd.koronárnej jed.	negat.	Prešov	-
2021010284326	F	75	2021-01-02	N33067004101 - FNsP J. A. Reimana Neur.kl.	negat.	Prešov	-
2021010284327	M	55	2021-01-02	N33067001101 - FNsP J.A.Reimana Interné odd. I	negat.	Prešov	-
2021010284328	F	45	2021-01-02	N33067001101 - FNsP J.A.Reimana Interné odd. I	negat.	Prešov	-
2021010284329	M	62	2021-01-02	N33067001101 - FNsP J.A.Reimana Interné odd. I	posit.	Prešov	32.5
2021010284330	M	53	2021-01-02	N33067001101 - FNsP J.A.Reimana Interné odd. I	posit.	Prešov	26.4
2021010284331	F	86	2021-01-02	N33067196101 - FN J.A.Reimana, Interné odd. JIS	negat.	Prešov	-
2021010284332	F	85	2021-01-02	N33067201101 - FNsP J. A. Reimana Neurol.odd-JIS	negat.	Prešov	-
2021010284333	F	91	2021-01-02	N33067013101 - FN J.A.Reimana, Traumatolog. oddelenie	negat.	Prešov	-
2021010284334	M	59	2021-01-02	N33067005101 - FNsP J. A. Reimana Psych.od.I	posit.	Prešov	28.1
2021010284335	M	41	2021-01-02	N33067005101 - FNsP J. A. Reimana Psych.od.I	negat.	Prešov	-
2021010284336	M	45	2021-01-02	N33067005101 - FNsP J. A. Reimana Psych.od.I	negat.	Prešov	-
2021010284337	F	15	2021-01-02	N33067105101 - FNsP J.A.Reimana Psych.odd - deti	negat.	Prešov	-
2021010284338	M	51	2021-01-02	N33067070101 - FN J.A.Reimana, Stomatochir. oddelenie	negat.	Prešov	-
2021010284339	F	74	2021-01-02	N33067002101 - FNsP J. A. Reimana Inf.odd.	posit.	Prešov	21.9
2021010284340	M	67	2021-01-02	N33067002101 - FNsP J. A. Reimana Inf.odd.	posit.	Prešov	28.6
2021010284341	M	44	2021-01-02	N33067002101 - FNsP J. A. Reimana Inf.odd.	posit.	Prešov	31.9
2021010284342	F	58	2021-01-02	N33067002101 - FNsP J. A. Reimana Inf.odd.	posit.	Prešov	29.7
2021010284343	M	62	2021-01-02	N33067002101 - FNsP J. A. Reimana Inf.odd.	posit.	Prešov	26.3
2021010284344	M	0	2021-01-02	N33067199101 - FNsP J. A. Reimana Det.od.JIS	negat.	Prešov	-
2021010284345	M	66	2021-01-02	N33067010101 - FN J.A.Reimana, Chirurgické oddelenie	negat.	Prešov	-
2021010284346	F	44	2021-01-02	N33067009101 - FN J.A.Reimana, Odd. gyn.-pôrod. I.	negat.	Prešov	-
2021010284347	F	71	2021-01-02	N33067019101 - FNsP J. A. Reimana Odd.klin.onkológie	negat.	Prešov	-
2021010284348	M	62	2021-01-02	N33067012101 - FNsP J.A. Reimana Urolog.odd.	negat.	Prešov	-
2021010284349	M	38	2021-01-01	N33067002101 - FNsP J. A. Reimana Inf.odd.	negat.	Prešov	-
2021010284350	F	54	2021-01-02	N33067002101 - FNsP J. A. Reimana Inf.odd.	negat.	Prešov	-
2021010284351	F	62	2021-01-02	N33067002801 - FNsP J.A.Reimana - Infektol. PS	negat.	Prešov	-
2021010284352	M	33	2021-01-02	N33067647201 - FNsP Prešov - Inf amb.	negat.	Prešov	-
2021010284353	M	43	2021-01-02	N33067647201 - FNsP Prešov - Inf amb.	negat.	Prešov	-
2021010284354	F	41	2021-01-02	N33067647201 - FNsP Prešov - Inf amb.	negat.	Prešov	-
2021010284355	F	68	2021-01-02	N33067647201 - FNsP Prešov - Inf amb.	negat.	Prešov	-
2021010284356	M	54	2021-01-02	N33067647201 - FNsP Prešov - Inf amb.	negat.	Prešov	-
2021010284357	M	55	2021-01-02	P13897208607 - Logman, dialyza Prešov	negat.	Prešov	-
2021010284358	F	45	2021-01-02	N33067013101 - FN J.A.Reimana, Traumatolog. oddelenie	negat.	Prešov	-
2021010284359	M	11	2021-01-02	N33067013101 - FN J.A.Reimana, Traumatolog. oddelenie	negat.	Prešov	-
2021010284360	F	80	2021-01-02	N33067060101 - FNsP J. A. Reimana Geriat.odd	negat.	Prešov	-
2021010284361	F	40	2021-01-02	N33067002201 - FNsP J.A.Reimana - Infektologická amb.	negat.	Prešov	-
2021010284362	M	29	2021-01-02	N33067002801 - FNsP J.A.Reimana - Infektol. PS	negat.	Prešov	-
2021010284363	M	45	2021-01-02	N33067012101 - FNsP J.A. Reimana Urolog.odd.	negat.	Prešov	-
2021010284364	F	27	2021-01-02	N33067002801 - FNsP J.A.Reimana - Infektol. PS	negat.	Prešov	-
2021010284365	F	24	2021-01-02	P13897208607 - Logman, dialyza Prešov	negat.	Prešov	-
2021010284366	F	29	2021-01-02	N33067009101 - FN J.A.Reimana, Odd. gyn.-pôrod. I.	negat.	Prešov	-
2021010284367	F	41	2021-01-02	N33067009101 - FN J.A.Reimana, Odd. gyn.-pôrod. I.	negat.	Prešov	-
2021010284368	F	46	2021-01-02	N33067009801 - FN J.A.Reimana, Gynekologická PS I.	negat.	Prešov	-
2021010284369	F	33	2021-01-02	N33067002801 - FNsP J.A.Reimana - Infektol. PS	negat.	Prešov	-
2021010284370	F	28	2021-01-02	N33067009101 - FN J.A.Reimana, Odd. gyn.-pôrod. I.	negat.	Prešov	-
2021010284371	F	30	2021-01-02	N33067009101 - FN J.A.Reimana, Odd. gyn.-pôrod. I.	negat.	Prešov	-
2021010284372	F	60	2021-01-02	N33067013101 - FN J.A.Reimana, Traumatolog. oddelenie	posit.	Prešov	20
2021010284373	M	68	2021-01-02	N33067013101 - FN J.A.Reimana, Traumatolog. oddelenie	posit.	Prešov	27.4
2021010284374	M	18	2021-01-02	N33067002101 - FNsP J. A. Reimana Inf.odd.	negat.	Prešov	-
2021010285001	F	22	2021-01-02	P92524038201 - Klinika ENVY s.r.o.	negat.	Košice	-
2021010285002	F	38	2021-01-02	X00001000007 - OM Corona KE Magnezitárska	negat.	Košice	-
2021010285003	M	25	2021-01-02	P92524038201 - Klinika ENVY s.r.o.	negat.	Košice	-
2021010285004	M	23	2021-01-02	X00001000007 - OM Corona KE Magnezitárska	negat.	Košice	-
2021010285005	M	30	2021-01-02	X00001000007 - OM Corona KE Magnezitárska	negat.	Košice	-
2021010285006	M	29	2021-01-02	X00001000007 - OM Corona KE Magnezitárska	negat.	Košice	-
2021010285007	M	40	2021-01-02	X00001000007 - OM Corona KE Magnezitárska	negat.	Košice	-
2021010285008	M	29	2021-01-02	X00001000007 - OM Corona KE Magnezitárska	negat.	Košice	-
2021010285009	F	31	2021-01-02	X00001000007 - OM Corona KE Magnezitárska	posit.	Košice	29.9
2021010285010	M	31	2021-01-02	X00001000007 - OM Corona KE Magnezitárska	posit.	Košice	30.1
2021010285011	F	26	2021-01-02	X00001000007 - OM Corona KE Magnezitárska	negat.	Košice	-
2021010285012	M	35	2021-01-02	X00001000007 - OM Corona KE Magnezitárska	negat.	Košice	-
2021010285013	F	34	2021-01-02	X00001000007 - OM Corona KE Magnezitárska	negat.	Košice	-
2021010285014	F	48	2021-01-02	X00001000007 - OM Corona KE Magnezitárska	negat.	Košice	-
2021010285015	M	26	2021-01-02	X00001000007 - OM Corona KE Magnezitárska	negat.	Košice	-
2021010285016	M	61	2021-01-02	X00001000007 - OM Corona KE Magnezitárska	negat.	Košice	-
2021010285017	M	38	2021-01-02	X00001000007 - OM Corona KE Magnezitárska	negat.	Košice	-
2021010285018	F	58	2021-01-02	X00001000007 - OM Corona KE Magnezitárska	negat.	Košice	-
2021010285019	M	27	2021-01-02	X00001000007 - OM Corona KE Magnezitárska	negat.	Košice	-
2021010285020	M	60	2021-01-02	X00001000007 - OM Corona KE Magnezitárska	negat.	Košice	-
2021010285021	F	33	2021-01-02	X00001000007 - OM Corona KE Magnezitárska	negat.	Košice	-
2021010285022	M	41	2021-01-02	X00001000007 - OM Corona KE Magnezitárska	negat.	Košice	-
2021010285023	M	26	2021-01-02	X00001000007 - OM Corona KE Magnezitárska	negat.	Košice	-
2021010285024	F	12	2021-01-02	X00001000007 - OM Corona KE Magnezitárska	negat.	Košice	-
2021010285025	F	27	2021-01-02	X00001000007 - OM Corona KE Magnezitárska	negat.	Košice	-
2021010285026	M	23	2021-01-02	X00001000007 - OM Corona KE Magnezitárska	negat.	Košice	-
2021010285027	M	37	2021-01-02	X00001000007 - OM Corona KE Magnezitárska	negat.	Košice	-
2021010285028	M	27	2021-01-02	X00001000007 - OM Corona KE Magnezitárska	negat.	Košice	-
2021010285029	F	25	2021-01-02	X00001000007 - OM Corona KE Magnezitárska	negat.	Košice	-
2021010285030	M	29	2021-01-02	X00001000007 - OM Corona KE Magnezitárska	posit.	Košice	20
2021010285031	F	25	2021-01-02	X00001000007 - OM Corona KE Magnezitárska	negat.	Košice	-
2021010285032	M	28	2021-01-02	X00001000007 - OM Corona KE Magnezitárska	negat.	Košice	-
2021010285033	M	20	2021-01-02	X00001000007 - OM Corona KE Magnezitárska	negat.	Košice	-
2021010285034	M	46	2021-01-02	X00001000007 - OM Corona KE Magnezitárska	negat.	Košice	-
2021010285035	M	49	2021-01-02	X00001000007 - OM Corona KE Magnezitárska	negat.	Košice	-
2021010285036	M	29	2021-01-02	X00001000007 - OM Corona KE Magnezitárska	negat.	Košice	-
2021010285037	F	53	2021-01-02	X00001000007 - OM Corona KE Magnezitárska	negat.	Košice	-
2021010285038	M	29	2021-01-02	X00001000007 - OM Corona KE Magnezitárska	negat.	Košice	-
2021010285039	M	30	2021-01-02	X00001000007 - OM Corona KE Magnezitárska	negat.	Košice	-
2021010285040	F	30	2021-01-02	X00001000007 - OM Corona KE Magnezitárska	negat.	Košice	-
2021010285041	F	30	2021-01-02	X00001000007 - OM Corona KE Magnezitárska	negat.	Košice	-
2021010285042	M	22	2021-01-02	X00001000007 - OM Corona KE Magnezitárska	negat.	Košice	-
2021010285043	F	27	2021-01-02	X00001000007 - OM Corona KE Magnezitárska	negat.	Košice	-
2021010285044	M	50	2021-01-02	X00001000007 - OM Corona KE Magnezitárska	negat.	Košice	-
2021010285045	F	54	2021-01-02	X00001000007 - OM Corona KE Magnezitárska	negat.	Košice	-
2021010285046	M	45	2021-01-02	X00001000007 - OM Corona KE Magnezitárska	negat.	Košice	-
2021010285047	F	30	2021-01-02	X00001000007 - OM Corona KE Magnezitárska	negat.	Košice	-
2021010285048	F	31	2021-01-02	X00001000007 - OM Corona KE Magnezitárska	posit.	Košice	23
2021010285049	M	20	2021-01-02	X00001000007 - OM Corona KE Magnezitárska	negat.	Košice	-
2021010285050	M	48	2021-01-02	X00001000007 - OM Corona KE Magnezitárska	negat.	Košice	-
2021010285051	M	30	2021-01-02	X00001000007 - OM Corona KE Magnezitárska	negat.	Košice	-
2021010285052	M	42	2021-01-02	X00001000007 - OM Corona KE Magnezitárska	negat.	Košice	-
2021010285053	M	39	2021-01-02	X00001000007 - OM Corona KE Magnezitárska	negat.	Košice	-
2021010285054	M	56	2021-01-02	X00001000007 - OM Corona KE Magnezitárska	negat.	Košice	-
2021010285055	M	51	2021-01-02	X00001000007 - OM Corona KE Magnezitárska	negat.	Košice	-
2021010285056	M	22	2021-01-02	X00001000007 - OM Corona KE Magnezitárska	negat.	Košice	-
2021010285057	M	25	2021-01-02	X00001000007 - OM Corona KE Magnezitárska	negat.	Košice	-
2021010285058	M	27	2021-01-02	X00001000007 - OM Corona KE Magnezitárska	negat.	Košice	-
2021010285059	M	30	2021-01-02	X00001000007 - OM Corona KE Magnezitárska	negat.	Košice	-
2021010285060	F	30	2021-01-02	X00001000007 - OM Corona KE Magnezitárska	negat.	Košice	-
2021010285061	M	35	2021-01-02	X00001000007 - OM Corona KE Magnezitárska	negat.	Košice	-
2021010285062	F	36	2021-01-02	X00001000007 - OM Corona KE Magnezitárska	negat.	Košice	-
2021010285063	F	27	2021-01-02	X00001000007 - OM Corona KE Magnezitárska	negat.	Košice	-
2021010285064	M	22	2021-01-02	X00001000007 - OM Corona KE Magnezitárska	negat.	Košice	-
2021010285065	F	41	2021-01-02	X00001000007 - OM Corona KE Magnezitárska	negat.	Košice	-
2021010285066	M	38	2021-01-02	X00001000007 - OM Corona KE Magnezitárska	negat.	Košice	-
2021010285067	M	70	2021-01-02	X00001000007 - OM Corona KE Magnezitárska	negat.	Košice	-
2021010285068	F	69	2021-01-02	X00001000007 - OM Corona KE Magnezitárska	negat.	Košice	-
2021010285069	M	20	2021-01-02	X00001000007 - OM Corona KE Magnezitárska	negat.	Košice	-
2021010285070	F	30	2021-01-02	X00001000007 - OM Corona KE Magnezitárska	negat.	Košice	-
2021010285071	M	29	2021-01-02	X00001000007 - OM Corona KE Magnezitárska	negat.	Košice	-
2021010285072	M	25	2021-01-02	X00001000007 - OM Corona KE Magnezitárska	negat.	Košice	-
2021010285073	M	51	2021-01-02	X00001000007 - OM Corona KE Magnezitárska	negat.	Košice	-
2021010285074	M	33	2021-01-02	X00001000007 - OM Corona KE Magnezitárska	negat.	Košice	-
2021010285075	F	36	2021-01-02	X00001000007 - OM Corona KE Magnezitárska	negat.	Košice	-
2021010285076	M	25	2021-01-02	X00001000007 - OM Corona KE Magnezitárska	negat.	Košice	-
2021010285077	M	40	2021-01-02	X00001000007 - OM Corona KE Magnezitárska	negat.	Košice	-
2021010285078	F	23	2021-01-02	X00001000007 - OM Corona KE Magnezitárska	negat.	Košice	-
2021010285079	M	44	2021-01-02	X00001000007 - OM Corona KE Magnezitárska	posit.	Košice	27.5
2021010285080	M	46	2021-01-02	X00001000007 - OM Corona KE Magnezitárska	negat.	Košice	-
2021010285081	M	57	2021-01-02	X00001000007 - OM Corona KE Magnezitárska	negat.	Košice	-
2021010285082	M	23	2021-01-02	X00001000007 - OM Corona KE Magnezitárska	negat.	Košice	-
2021010285083	M	49	2021-01-02	X00001000007 - OM Corona KE Magnezitárska	negat.	Košice	-
2021010285084	F	24	2021-01-02	X00001000007 - OM Corona KE Magnezitárska	negat.	Košice	-
2021010285085	F	32	2021-01-02	X00001000007 - OM Corona KE Magnezitárska	negat.	Košice	-
2021010285086	M	30	2021-01-02	X00001000007 - OM Corona KE Magnezitárska	negat.	Košice	-
2021010285087	M	61	2021-01-02	X00001000007 - OM Corona KE Magnezitárska	negat.	Košice	-
2021010285088	F	29	2021-01-02	X00001000007 - OM Corona KE Magnezitárska	negat.	Košice	-
2021010285089	M	60	2021-01-02	X00001000007 - OM Corona KE Magnezitárska	negat.	Košice	-
2021010285090	F	23	2021-01-02	X00001000007 - OM Corona KE Magnezitárska	negat.	Košice	-
2021010285091	F	23	2021-01-02	X00001000007 - OM Corona KE Magnezitárska	posit.	Košice	27.1
2021010285092	M	26	2021-01-02	X00001000007 - OM Corona KE Magnezitárska	negat.	Košice	-
2021010285093	M	30	2021-01-02	X00001000007 - OM Corona KE Magnezitárska	negat.	Košice	-
2021010285094	M	30	2021-01-02	X00001000007 - OM Corona KE Magnezitárska	negat.	Košice	-
2021010285095	M	31	2021-01-02	X00001000007 - OM Corona KE Magnezitárska	negat.	Košice	-
2021010285096	M	29	2021-01-02	X00001000007 - OM Corona KE Magnezitárska	negat.	Košice	-
2021010285097	M	39	2021-01-02	X00001000007 - OM Corona KE Magnezitárska	negat.	Košice	-
2021010285098	F	27	2021-01-02	X00001000007 - OM Corona KE Magnezitárska	negat.	Košice	-
2021010285099	F	27	2021-01-02	X00001000007 - OM Corona KE Magnezitárska	negat.	Košice	-
2021010285100	M	29	2021-01-02	X00001000007 - OM Corona KE Magnezitárska	negat.	Košice	-
2021010285101	M	29	2021-01-02	X00001000007 - OM Corona KE Magnezitárska	negat.	Košice	-
2021010285102	M	29	2021-01-02	X00001000007 - OM Corona KE Magnezitárska	negat.	Košice	-
2021010285103	F	16	2021-01-02	X00001000007 - OM Corona KE Magnezitárska	negat.	Košice	-
2021010285104	M	36	2021-01-02	X00001000007 - OM Corona KE Magnezitárska	negat.	Košice	-
2021010285105	F	33	2021-01-02	X00001000007 - OM Corona KE Magnezitárska	negat.	Košice	-
2021010285106	F	30	2021-01-02	X00001000007 - OM Corona KE Magnezitárska	negat.	Košice	-
2021010285107	M	48	2021-01-02	X00001000007 - OM Corona KE Magnezitárska	negat.	Košice	-
2021010285108	F	48	2021-01-02	X00001000007 - OM Corona KE Magnezitárska	negat.	Košice	-
2021010285109	F	25	2021-01-02	X00001000007 - OM Corona KE Magnezitárska	negat.	Košice	-
2021010285110	M	45	2021-01-02	X00001000007 - OM Corona KE Magnezitárska	posit.	Košice	25.5
2021010285111	M	24	2021-01-02	X00001000007 - OM Corona KE Magnezitárska	negat.	Košice	-
2021010285112	M	38	2021-01-02	X00001000007 - OM Corona KE Magnezitárska	negat.	Košice	-
2021010285113	F	24	2021-01-02	X00001000007 - OM Corona KE Magnezitárska	negat.	Košice	-
2021010285114	F	35	2021-01-02	X00001000007 - OM Corona KE Magnezitárska	negat.	Košice	-
2021010285115	M	38	2021-01-02	X00001000007 - OM Corona KE Magnezitárska	negat.	Košice	-
2021010285116	M	32	2021-01-02	X00001000007 - OM Corona KE Magnezitárska	negat.	Košice	-
2021010285117	F	75	2021-01-02	X00001000007 - OM Corona KE Magnezitárska	negat.	Košice	-
2021010285118	F	24	2021-01-02	X00001000010 - Medirex, a.s.,Aquacity Poprad	negat.	Poprad	-
2021010285119	M	34	2021-01-02	X00001000010 - Medirex, a.s.,Aquacity Poprad	negat.	Poprad	-
2021010285120	M	35	2021-01-02	X00001000010 - Medirex, a.s.,Aquacity Poprad	negat.	Poprad	-
2021010285121	M	59	2021-01-02	X00001000010 - Medirex, a.s.,Aquacity Poprad	negat.	Poprad	-
2021010285122	M	11	2021-01-02	X00001000010 - Medirex, a.s.,Aquacity Poprad	negat.	Poprad	-
2021010285123	M	34	2021-01-02	X00001000010 - Medirex, a.s.,Aquacity Poprad	negat.	Poprad	-
2021010285124	M	67	2021-01-02	X00001000010 - Medirex, a.s.,Aquacity Poprad	negat.	Poprad	-
2021010285125	M	33	2021-01-02	X00001000010 - Medirex, a.s.,Aquacity Poprad	negat.	Poprad	-
2021010285126	M	44	2021-01-02	X00001000010 - Medirex, a.s.,Aquacity Poprad	negat.	Poprad	-
2021010285127	F	27	2021-01-02	X00001000010 - Medirex, a.s.,Aquacity Poprad	negat.	Poprad	-
2021010285128	M	25	2021-01-02	X00001000010 - Medirex, a.s.,Aquacity Poprad	negat.	Poprad	-
2021010285129	M	25	2021-01-02	X00001000010 - Medirex, a.s.,Aquacity Poprad	negat.	Poprad	-
2021010285130	F	31	2021-01-02	X00001000010 - Medirex, a.s.,Aquacity Poprad	negat.	Poprad	-
2021010285131	F	39	2021-01-02	X00001000010 - Medirex, a.s.,Aquacity Poprad	negat.	Poprad	-
2021010285132	M	49	2021-01-02	X00001000010 - Medirex, a.s.,Aquacity Poprad	negat.	Poprad	-
2021010285133	M	38	2021-01-02	X00001000010 - Medirex, a.s.,Aquacity Poprad	negat.	Poprad	-
2021010285134	F	41	2021-01-02	X00001000010 - Medirex, a.s.,Aquacity Poprad	negat.	Poprad	-
2021010285135	M	28	2021-01-02	X00001000010 - Medirex, a.s.,Aquacity Poprad	negat.	Poprad	-
2021010285136	M	54	2021-01-02	X00001000010 - Medirex, a.s.,Aquacity Poprad	negat.	Poprad	-
2021010285137	M	22	2021-01-02	X00001000010 - Medirex, a.s.,Aquacity Poprad	negat.	Poprad	-
2021010285138	M	40	2021-01-02	X00001000010 - Medirex, a.s.,Aquacity Poprad	negat.	Poprad	-
2021010285139	M	32	2021-01-02	X00001000010 - Medirex, a.s.,Aquacity Poprad	negat.	Poprad	-
2021010285140	M	44	2021-01-02	X00001000010 - Medirex, a.s.,Aquacity Poprad	negat.	Poprad	-
2021010285141	M	35	2021-01-02	X00001000010 - Medirex, a.s.,Aquacity Poprad	negat.	Poprad	-
2021010285142	F	20	2021-01-02	X00001000010 - Medirex, a.s.,Aquacity Poprad	negat.	Poprad	-
2021010285143	M	21	2021-01-02	X00001000010 - Medirex, a.s.,Aquacity Poprad	negat.	Poprad	-
2021010285144	M	21	2021-01-02	X00001000010 - Medirex, a.s.,Aquacity Poprad	negat.	Poprad	-
2021010285145	M	53	2021-01-02	X00001000010 - Medirex, a.s.,Aquacity Poprad	negat.	Poprad	-
2021010285146	M	31	2021-01-02	X00001000010 - Medirex, a.s.,Aquacity Poprad	negat.	Poprad	-
2021010285147	M	42	2021-01-02	X00001000010 - Medirex, a.s.,Aquacity Poprad	negat.	Poprad	-
2021010285148	M	28	2021-01-02	X00001000010 - Medirex, a.s.,Aquacity Poprad	negat.	Poprad	-
2021010285149	M	37	2021-01-02	X00001000010 - Medirex, a.s.,Aquacity Poprad	posit.	Poprad	29.5
2021010285150	M	44	2021-01-02	X00001000010 - Medirex, a.s.,Aquacity Poprad	negat.	Poprad	-
2021010285151	F	23	2021-01-02	X00001000010 - Medirex, a.s.,Aquacity Poprad	negat.	Poprad	-
2021010285152	F	20	2021-01-02	X00001000010 - Medirex, a.s.,Aquacity Poprad	negat.	Poprad	-
2021010285153	M	21	2021-01-02	X00001000010 - Medirex, a.s.,Aquacity Poprad	negat.	Poprad	-
2021010285154	F	37	2021-01-02	X00001000010 - Medirex, a.s.,Aquacity Poprad	negat.	Poprad	-
2021010285155	M	25	2021-01-02	X00001000010 - Medirex, a.s.,Aquacity Poprad	negat.	Poprad	-
2021010285156	M	30	2021-01-02	X00001000010 - Medirex, a.s.,Aquacity Poprad	negat.	Poprad	-
2021010285157	F	28	2021-01-02	X00001000010 - Medirex, a.s.,Aquacity Poprad	negat.	Poprad	-
2021010285158	M	24	2021-01-02	X00001000010 - Medirex, a.s.,Aquacity Poprad	negat.	Poprad	-
2021010285159	F	45	2021-01-02	X00001000010 - Medirex, a.s.,Aquacity Poprad	negat.	Poprad	-
2021010285160	M	29	2021-01-02	X00001000010 - Medirex, a.s.,Aquacity Poprad	negat.	Poprad	-
2021010285161	M	43	2021-01-02	X00001000010 - Medirex, a.s.,Aquacity Poprad	negat.	Poprad	-
2021010285162	M	51	2021-01-02	X00001000010 - Medirex, a.s.,Aquacity Poprad	negat.	Poprad	-
2021010285163	M	57	2021-01-02	X00001000010 - Medirex, a.s.,Aquacity Poprad	negat.	Poprad	-
2021010285164	M	38	2021-01-02	X00001000010 - Medirex, a.s.,Aquacity Poprad	negat.	Poprad	-
2021010285165	M	27	2021-01-02	X00001000010 - Medirex, a.s.,Aquacity Poprad	negat.	Poprad	-
2021010285166	M	66	2021-01-02	X00001000010 - Medirex, a.s.,Aquacity Poprad	negat.	Poprad	-
2021010285167	M	32	2021-01-02	X00001000010 - Medirex, a.s.,Aquacity Poprad	negat.	Poprad	-
2021010285168	F	38	2021-01-02	X00001000010 - Medirex, a.s.,Aquacity Poprad	negat.	Poprad	-
2021010285169	F	26	2021-01-02	X00001000010 - Medirex, a.s.,Aquacity Poprad	negat.	Poprad	-
2021010285170	M	44	2021-01-02	X00001000010 - Medirex, a.s.,Aquacity Poprad	negat.	Poprad	-
2021010285171	M	41	2021-01-02	X00001000010 - Medirex, a.s.,Aquacity Poprad	negat.	Poprad	-
2021010285172	M	33	2021-01-02	X00001000010 - Medirex, a.s.,Aquacity Poprad	negat.	Poprad	-
2021010285173	M	20	2021-01-02	X00001000010 - Medirex, a.s.,Aquacity Poprad	negat.	Poprad	-
2021010285174	F	32	2021-01-02	X00001000010 - Medirex, a.s.,Aquacity Poprad	negat.	Poprad	-
2021010285175	M	51	2021-01-02	X00001000010 - Medirex, a.s.,Aquacity Poprad	negat.	Poprad	-
2021010285176	M	20	2021-01-02	X00001000010 - Medirex, a.s.,Aquacity Poprad	negat.	Poprad	-
2021010285177	M	46	2021-01-02	X00001000010 - Medirex, a.s.,Aquacity Poprad	negat.	Poprad	-
2021010285178	F	27	2021-01-02	X00001000010 - Medirex, a.s.,Aquacity Poprad	negat.	Poprad	-
2021010285179	M	58	2021-01-02	X00001000010 - Medirex, a.s.,Aquacity Poprad	negat.	Poprad	-
2021010285180	F	33	2021-01-02	X00001000010 - Medirex, a.s.,Aquacity Poprad	negat.	Poprad	-
2021010285181	M	41	2021-01-02	X00001000010 - Medirex, a.s.,Aquacity Poprad	negat.	Poprad	-
2021010285182	M	54	2021-01-02	X00001000010 - Medirex, a.s.,Aquacity Poprad	negat.	Poprad	-
2021010285183	M	24	2021-01-02	X00001000010 - Medirex, a.s.,Aquacity Poprad	posit.	Poprad	19.1
2021010285184	M	42	2021-01-02	X00001000010 - Medirex, a.s.,Aquacity Poprad	negat.	Poprad	-
2021010285185	M	26	2021-01-02	X00001000010 - Medirex, a.s.,Aquacity Poprad	negat.	Poprad	-
2021010285186	M	33	2021-01-02	X00001000010 - Medirex, a.s.,Aquacity Poprad	negat.	Poprad	-
2021010285187	M	35	2021-01-02	X00001000010 - Medirex, a.s.,Aquacity Poprad	negat.	Poprad	-
2021010285188	M	44	2021-01-02	X00001000010 - Medirex, a.s.,Aquacity Poprad	negat.	Poprad	-
2021010285189	M	46	2021-01-02	X00001000010 - Medirex, a.s.,Aquacity Poprad	negat.	Poprad	-
2021010285190	M	33	2021-01-02	X00001000010 - Medirex, a.s.,Aquacity Poprad	negat.	Poprad	-
2021010285191	M	49	2021-01-02	X00001000010 - Medirex, a.s.,Aquacity Poprad	negat.	Poprad	-
2021010285192	M	39	2021-01-02	X00001000010 - Medirex, a.s.,Aquacity Poprad	negat.	Poprad	-
2021010285193	M	29	2021-01-02	X00001000010 - Medirex, a.s.,Aquacity Poprad	negat.	Poprad	-
2021010285194	M	25	2021-01-02	X00001000010 - Medirex, a.s.,Aquacity Poprad	negat.	Poprad	-
2021010285195	M	33	2021-01-02	X00001000010 - Medirex, a.s.,Aquacity Poprad	negat.	Poprad	-
2021010285196	F	21	2021-01-02	X00001000010 - Medirex, a.s.,Aquacity Poprad	negat.	Poprad	-
2021010285197	M	63	2021-01-02	X00001000010 - Medirex, a.s.,Aquacity Poprad	negat.	Poprad	-
2021010285198	M	25	2021-01-02	X00001000010 - Medirex, a.s.,Aquacity Poprad	negat.	Poprad	-
2021010285199	M	23	2021-01-02	X00001000010 - Medirex, a.s.,Aquacity Poprad	negat.	Poprad	-
2021010285200	M	24	2021-01-02	X00001000010 - Medirex, a.s.,Aquacity Poprad	negat.	Poprad	-
2021010285201	M	31	2021-01-02	X00001000010 - Medirex, a.s.,Aquacity Poprad	negat.	Poprad	-
2021010285202	M	33	2021-01-02	X00001000010 - Medirex, a.s.,Aquacity Poprad	negat.	Poprad	-
2021010285203	M	52	2021-01-02	X00001000010 - Medirex, a.s.,Aquacity Poprad	posit.	Poprad	37
2021010285204	F	32	2021-01-02	X00001000010 - Medirex, a.s.,Aquacity Poprad	negat.	Poprad	-
2021010285205	M	21	2021-01-02	X00001000010 - Medirex, a.s.,Aquacity Poprad	negat.	Poprad	-
2021010285206	M	25	2021-01-02	X00001000010 - Medirex, a.s.,Aquacity Poprad	negat.	Poprad	-
2021010285207	M	38	2021-01-02	X00001000010 - Medirex, a.s.,Aquacity Poprad	negat.	Poprad	-
2021010285208	F	31	2021-01-02	X00001000010 - Medirex, a.s.,Aquacity Poprad	negat.	Poprad	-
2021010285209	F	38	2021-01-02	X00001000010 - Medirex, a.s.,Aquacity Poprad	negat.	Poprad	-
2021010285210	M	41	2021-01-02	X00001000010 - Medirex, a.s.,Aquacity Poprad	negat.	Poprad	-
2021010285211	F	31	2021-01-02	X00001000010 - Medirex, a.s.,Aquacity Poprad	negat.	Poprad	-
2021010285212	M	37	2021-01-02	X00001000010 - Medirex, a.s.,Aquacity Poprad	negat.	Poprad	-
2021010285213	F	32	2021-01-02	X00001000010 - Medirex, a.s.,Aquacity Poprad	negat.	Poprad	-
2021010285214	M	22	2021-01-02	X00001000010 - Medirex, a.s.,Aquacity Poprad	negat.	Poprad	-
2021010285215	M	42	2021-01-02	X00001000010 - Medirex, a.s.,Aquacity Poprad	negat.	Poprad	-
2021010285216	F	21	2021-01-02	X00001000010 - Medirex, a.s.,Aquacity Poprad	negat.	Poprad	-
2021010285217	F	35	2021-01-02	X00001000010 - Medirex, a.s.,Aquacity Poprad	negat.	Poprad	-
2021010285218	M	26	2021-01-02	X00001000010 - Medirex, a.s.,Aquacity Poprad	negat.	Poprad	-
2021010285219	M	40	2021-01-02	X00001000010 - Medirex, a.s.,Aquacity Poprad	negat.	Poprad	-
2021010285220	M	40	2021-01-02	X00001000010 - Medirex, a.s.,Aquacity Poprad	negat.	Poprad	-
2021010285221	F	43	2021-01-02	X00001000010 - Medirex, a.s.,Aquacity Poprad	negat.	Poprad	-
2021010285222	M	29	2021-01-02	X00001000010 - Medirex, a.s.,Aquacity Poprad	negat.	Poprad	-
2021010285223	F	27	2021-01-02	X00001000010 - Medirex, a.s.,Aquacity Poprad	negat.	Poprad	-
2021010285224	M	27	2021-01-02	X00001000010 - Medirex, a.s.,Aquacity Poprad	negat.	Poprad	-
2021010285225	M	23	2021-01-02	X00001000010 - Medirex, a.s.,Aquacity Poprad	negat.	Poprad	-
2021010285226	M	24	2021-01-02	X00001000010 - Medirex, a.s.,Aquacity Poprad	negat.	Poprad	-
2021010285227	M	53	2021-01-02	X00001000010 - Medirex, a.s.,Aquacity Poprad	negat.	Poprad	-
2021010285228	M	23	2021-01-02	X00001000010 - Medirex, a.s.,Aquacity Poprad	negat.	Poprad	-
2021010285229	M	43	2021-01-02	X00001000010 - Medirex, a.s.,Aquacity Poprad	negat.	Poprad	-
2021010285230	F	46	2021-01-02	X00001000010 - Medirex, a.s.,Aquacity Poprad	negat.	Poprad	-
2021010285231	M	36	2021-01-02	X00001000010 - Medirex, a.s.,Aquacity Poprad	negat.	Poprad	-
2021010285232	M	42	2021-01-02	X00001000010 - Medirex, a.s.,Aquacity Poprad	negat.	Poprad	-
2021010285233	F	69	2021-01-02	X00001000010 - Medirex, a.s.,Aquacity Poprad	negat.	Poprad	-
2021010285234	F	33	2021-01-02	X00001000010 - Medirex, a.s.,Aquacity Poprad	negat.	Poprad	-
2021010285235	M	38	2021-01-02	X00001000010 - Medirex, a.s.,Aquacity Poprad	negat.	Poprad	-
2021010285236	M	46	2021-01-02	X00001000010 - Medirex, a.s.,Aquacity Poprad	negat.	Poprad	-
2021010285237	F	68	2021-01-02	X00001000010 - Medirex, a.s.,Aquacity Poprad	negat.	Poprad	-
2021010285238	F	44	2021-01-02	X00001000010 - Medirex, a.s.,Aquacity Poprad	negat.	Poprad	-
2021010285239	F	36	2021-01-02	X00001000010 - Medirex, a.s.,Aquacity Poprad	negat.	Poprad	-
2021010285240	F	79	2021-01-02	X00001000010 - Medirex, a.s.,Aquacity Poprad	negat.	Poprad	-
2021010285241	F	53	2021-01-02	X00001000010 - Medirex, a.s.,Aquacity Poprad	negat.	Poprad	-
2021010285242	M	47	2021-01-02	X00001000010 - Medirex, a.s.,Aquacity Poprad	negat.	Poprad	-
2021010285243	M	35	2021-01-02	X00001000010 - Medirex, a.s.,Aquacity Poprad	negat.	Poprad	-
2021010285244	M	45	2021-01-02	X00001000010 - Medirex, a.s.,Aquacity Poprad	negat.	Poprad	-
2021010285245	M	48	2021-01-02	X00001000010 - Medirex, a.s.,Aquacity Poprad	negat.	Poprad	-
2021010285246	F	22	2021-01-02	X00001000010 - Medirex, a.s.,Aquacity Poprad	negat.	Poprad	-
2021010285247	F	33	2021-01-02	X00001000010 - Medirex, a.s.,Aquacity Poprad	negat.	Poprad	-
2021010285248	M	20	2021-01-02	X00001000010 - Medirex, a.s.,Aquacity Poprad	negat.	Poprad	-
2021010285249	M	41	2021-01-02	X00001000010 - Medirex, a.s.,Aquacity Poprad	negat.	Poprad	-
2021010285250	M	27	2021-01-02	X00001000010 - Medirex, a.s.,Aquacity Poprad	negat.	Poprad	-
2021010285251	M	21	2021-01-02	X00001000010 - Medirex, a.s.,Aquacity Poprad	negat.	Poprad	-
2021010285252	M	52	2021-01-02	X00001000010 - Medirex, a.s.,Aquacity Poprad	negat.	Poprad	-
2021010285253	M	42	2021-01-02	X00001000010 - Medirex, a.s.,Aquacity Poprad	negat.	Poprad	-
2021010285254	F	51	2021-01-02	X00001000010 - Medirex, a.s.,Aquacity Poprad	negat.	Poprad	-
2021010285255	M	21	2021-01-02	X00001000010 - Medirex, a.s.,Aquacity Poprad	negat.	Poprad	-
2021010285256	M	25	2021-01-02	X00001000010 - Medirex, a.s.,Aquacity Poprad	negat.	Poprad	-
2021010285257	F	32	2021-01-02	X00001000010 - Medirex, a.s.,Aquacity Poprad	negat.	Poprad	-
2021010285258	M	53	2021-01-02	X00001000010 - Medirex, a.s.,Aquacity Poprad	posit.	Poprad	23.2
2021010285259	F	17	2021-01-02	X00001000010 - Medirex, a.s.,Aquacity Poprad	negat.	Poprad	-
2021010285260	M	38	2021-01-02	X00001000010 - Medirex, a.s.,Aquacity Poprad	negat.	Poprad	-
2021010285261	M	55	2021-01-02	X00001000010 - Medirex, a.s.,Aquacity Poprad	posit.	Poprad	32
2021010285262	M	34	2021-01-02	X00001000010 - Medirex, a.s.,Aquacity Poprad	negat.	Poprad	-
2021010285263	M	56	2021-01-02	X00001000010 - Medirex, a.s.,Aquacity Poprad	negat.	Poprad	-
2021010360001	M	44	2021-01-03	P40707001222 - MI Imterná amb. - UNB Staré Mesto	negat.	Bratislava	-
2021010360002	F	38	2021-01-03	P40707001222 - MI Imterná amb. - UNB Staré Mesto	negat.	Bratislava	-
2021010360003	M	67	2021-01-03	P40707001206 - MI amb.II.internej kl.	negat.	Bratislava	-
2021010360004	M	47	2021-01-02	X00001000005 - OM Corona BA GBC	negat.	Bratislava	-
2021010360005	M	22	2021-01-02	X00001000005 - OM Corona BA GBC	posit.	Bratislava	25.4
2021010360006	F	44	2021-01-02	X00001000005 - OM Corona BA GBC	posit.	Bratislava	17.3
2021010360007	F	16	2021-01-02	X00001000005 - OM Corona BA GBC	negat.	Bratislava	-
2021010360008	F	15	2021-01-02	X00001000005 - OM Corona BA GBC	negat.	Bratislava	-
2021010360009	M	41	2021-01-02	X00001000005 - OM Corona BA GBC	negat.	Bratislava	-
2021010360010	F	43	2021-01-02	X00001000005 - OM Corona BA GBC	negat.	Bratislava	-
2021010360011	M	70	2021-01-02	P74583208622 - FMC dialyzačný stacionár	negat.	Bratislava	-
2021010360012	M	35	2021-01-02	P40707038102 - RU Mikorchir. centrum, plastická chirurgia	negat.	Bratislava	-
2021010360013	F	59	2021-01-02	P40707038101 - RU Kl.plastickej chir.	negat.	Bratislava	-
2021010360014	F	50	2021-01-02	P40707038101 - RU Kl.plastickej chir.	negat.	Bratislava	-
2021010360015	M	43	2021-01-02	P40707184804 - RU Centrálny príjem	posit.	Bratislava	24.2
2021010360016	M	43	2021-01-03	P40707184804 - RU Centrálny príjem	negat.	Bratislava	-
2021010360017	M	53	2021-01-03	P40707184804 - RU Centrálny príjem	posit.	Bratislava	17.5
2021010360018	M	73	2021-01-02	P40707184804 - RU Centrálny príjem	negat.	Bratislava	-
2021010360019	M	38	2021-01-02	P40707184804 - RU Centrálny príjem	posit.	Bratislava	21.6
2021010360020	F	89	2021-01-02	P40707184804 - RU Centrálny príjem	negat.	Bratislava	-
2021010360021	F	63	2021-01-02	P40707001103 - RU Interná V.klinika	negat.	Bratislava	-
2021010360022	M	71	2021-01-02	P40707184804 - RU Centrálny príjem	negat.	Bratislava	-
2021010360023	F	78	2021-01-02	P40707010102 - RU Chirurgická IV.kl.	posit.	Bratislava	21.4
2021010360024	F	36	2021-01-02	P40707009101 - RU Gyn.pôr.II.klinika	negat.	Bratislava	-
2021010360025	M	23	2021-01-02	P40707038101 - RU Kl.plastickej chir.	negat.	Bratislava	-
2021010360026	F	72	2021-01-02	P40707184804 - RU Centrálny príjem	negat.	Bratislava	-
2021010360027	F	73	2021-01-02	P40707184804 - RU Centrálny príjem	negat.	Bratislava	-
2021010360028	M	72	2021-01-02	P40707184804 - RU Centrálny príjem	negat.	Bratislava	-
2021010360029	M	75	2021-01-02	P40707184804 - RU Centrálny príjem	negat.	Bratislava	-
2021010360030	M	71	2021-01-03	P40707025102 - RU KAIM OIM 2	negat.	Bratislava	-
2021010360031	M	63	2021-01-02	P40707106101 - RU Kl.hrudn.chirurgie	negat.	Bratislava	-
2021010360032	F	25	2021-01-03	P40707009101 - RU Gyn.pôr.II.klinika	negat.	Bratislava	-
2021010360033	F	33	2021-01-02	P40707184804 - RU Centrálny príjem	negat.	Bratislava	-
2021010360034	F	86	2021-01-03	P40707003103 - RU KPF2	negat.	Bratislava	-
2021010360035	F	64	2021-01-03	P40707003101 - RU KPF1 odd.pneumol.	posit.	Bratislava	16.7
2021010360036	F	48	2021-01-03	P40707184804 - RU Centrálny príjem	negat.	Bratislava	-
2021010360037	F	75	2021-01-03	P40707184804 - RU Centrálny príjem	posit.	Bratislava	16.5
2021010360038	F	43	2021-01-03	P40707106101 - RU Kl.hrudn.chirurgie	negat.	Bratislava	-
2021010360039	M	52	2021-01-03	P40707184804 - RU Centrálny príjem	negat.	Bratislava	-
2021010360040	F	57	2021-01-03	P40707027201 - RU amb.FRO	posit.	Bratislava	17.2
2021010360041	M	82	2021-01-03	P40707184804 - RU Centrálny príjem	negat.	Bratislava	-
2021010360042	M	53	2021-01-03	P40707184804 - RU Centrálny príjem	negat.	Bratislava	-
2021010360043	F	58	2021-01-03	P40707003201 - RU amb.pneumolog.KPF2	negat.	Bratislava	-
2021010360044	F	54	2021-01-03	P40707051101 - RU Novorodenecké odd.	negat.	Bratislava	-
2021010360045	F	49	2021-01-03	P40707051101 - RU Novorodenecké odd.	negat.	Bratislava	-
2021010360046	M	48	2021-01-03	P40707184804 - RU Centrálny príjem	negat.	Bratislava	-
2021010360047	F	29	2021-01-03	P70924004201 - Neurologická ambulancia, klinika impedančnej terapie, s.r.o.	negat.	Bratislava	-
2021010360048	M	46	2021-01-02	P50769010201 - MB chirurgická amb.	negat.	Bratislava	-
2021010360049	M	57	2021-01-03	P40707184804 - RU Centrálny príjem	negat.	Bratislava	-
2021010360050	M	47	2021-01-03	P40707184804 - RU Centrálny príjem	negat.	Bratislava	-
2021010360051	F	20	2021-01-03	P40707003201 - RU amb.pneumolog.KPF2	posit.	Bratislava	16.9
2021010360052	M	28	2021-01-02	P50769010201 - MB chirurgická amb.	negat.	Bratislava	-
2021010360053	F	28	2021-01-02	P50769010201 - MB chirurgická amb.	negat.	Bratislava	-
2021010360054	M	27	2021-01-03	P50769010201 - MB chirurgická amb.	negat.	Bratislava	-
2021010360055	M	48	2021-01-02	P50769010201 - MB chirurgická amb.	negat.	Bratislava	-
2021010360056	F	62	2021-01-03	P36845001101 - Univerzitná nemocnica - Nemocnica sv. Michala, a.s.-Interné odd..	negat.	Bratislava	-
2021010360057	M	73	2021-01-03	P93083001101 - Nemocnica A.Wintera, interné odd.	posit.	Piešťany	26.8
2021010360058	F	48	2021-01-03	P36845001101 - Univerzitná nemocnica - Nemocnica sv. Michala, a.s.-Interné odd..	negat.	Bratislava	-
2021010360059	F	49	2021-01-03	P36845001101 - Univerzitná nemocnica - Nemocnica sv. Michala, a.s.-Interné odd..	negat.	Bratislava	-
2021010360060	M	49	2021-01-03	P40707184804 - RU Centrálny príjem	negat.	Bratislava	-
2021010360061	M	50	2021-01-03	P36845025101 - Univerzitná nemocnica - Nem.sv.Michala, OAIM	posit.	Bratislava	32.3
2021010360062	M	75	2021-01-03	P36845025101 - Univerzitná nemocnica - Nem.sv.Michala, OAIM	posit.	Bratislava	30
2021010360063	F	76	2021-01-03	P93083001101 - Nemocnica A.Wintera, interné odd.	posit.	Piešťany	29.4
2021010360064	F	76	2021-01-03	P93083001101 - Nemocnica A.Wintera, interné odd.	negat.	Piešťany	-
2021010360066	M	85	2021-01-02	P29189196101 - MA JIS interna	negat.	Malacky	-
2021010360067	F	55	2021-01-03	P29189010201 - MA chirurgická kl.amb.	posit.	Malacky	18.1
2021010360068	M	58	2021-01-03	P29189010201 - MA chirurgická kl.amb.	posit.	Malacky	16.7
2021010360069	M	53	2021-01-03	P29189001101 - MA interné oddelenie	negat.	Malacky	-
2021010360070	F	53	2021-01-03	P56346009203 - GPN, s.r.o., gynekológ	negat.	Bratislava	-
[truncated: 674,248+ more rows]
