# Supplementary material for: SARS-CoV-2 testing in the Slovak Republic from March 2020 to September 2022 – summary of the pandemic trends
Source: Front Med (Lausanne). 2023 Nov 6;10:1225596. doi: 10.3389/fmed.2023.1225596 (PMC10658709; doi:10.3389/fmed.2023.1225596)
Supplement: Supplementary file 3 [file Table_3.XLSX]

## Sheet: Hárok1
Daycode	Sex	Age	Date of sampling	Place of sampling	Result	District	CT
2022010147001	F	27		P40707009101 - RU Gyn.pôr.II.klinika	negat.	Bratislava	-
2022010147002	F	26		P40707009101 - RU Gyn.pôr.II.klinika	negat.	Bratislava	-
2022010147003	F	79		P40707010102 - RU Chirurgická IV.kl.	negat.	Bratislava	-
2022010147004	F	23		P40707191101 - RU Kl.popálenín	negat.	Bratislava	-
2022010147005	F	26		P40707009101 - RU Gyn.pôr.II.klinika	negat.	Bratislava	-
2022010147006	M	85		P40707098101 - PB Šp.geriatrická nem., JIS geriatrická	negat.	Bratislava	-
2022010147007	F	27		P40707011101 - RU Ortopedická I.kl.	negat.	Bratislava	-
2022010147008	F	44		P40707011101 - RU Ortopedická I.kl.	negat.	Bratislava	-
2022010147009	F	38		P40707009101 - RU Gyn.pôr.II.klinika	negat.	Bratislava	-
2022010147010	M	27		P40707306101 - DE kl. prac.lekár. a toxik. LFUK, SZU a UNB	posit.	Bratislava	25.1
2022010147011	M	43		P50769001801 - MB interná UPS	negat.	Bratislava	-
2022010147012	F	31		P56642005101 - Pinelova nem., ženské oddelenie	negat.	Pezinok	-
2022010147013	F	36		P56642005101 - Pinelova nem., ženské oddelenie	negat.	Pezinok	-
2022010147014	F	70		P56642005101 - Pinelova nem., ženské oddelenie	negat.	Pezinok	-
2022010147015	F	40		P56642005101 - Pinelova nem., ženské oddelenie	negat.	Pezinok	-
2022010147016	F	68		P56642005101 - Pinelova nem., ženské oddelenie	negat.	Pezinok	-
2022010147017	F	26		P56642005101 - Pinelova nem., ženské oddelenie	negat.	Pezinok	-
2022010147018	F	38		P56642005101 - Pinelova nem., ženské oddelenie	negat.	Pezinok	-
2022010147019	M	68		P40707014402 - AN AORLJ	negat.	Bratislava	-
2022010147020	F	16		P68335025101 - CINRE, Anesteziológia	posit.	Bratislava	20.3
2022010147021	M	70		P40707004102 - RU Neurologická klin.	negat.	Bratislava	-
2022010147022	F	26		P40707306101 - DE kl. prac.lekár. a toxik. LFUK, SZU a UNB	negat.	Bratislava	-
2022010147023	M	71		P70249049201 - NÚSCH,a.s., Kardiologická amb.	negat.	Bratislava	-
2022010147024	F	71		P50769001202 - MB interná amb.II.	negat.	Bratislava	-
2022010147025	M	42		P40707184804 - RU Centrálny príjem	negat.	Bratislava	-
2022010147026	M	76		P38561010204 - NOÚ, Chirurgická amb.	indeterminate	Bratislava	-
2022010147027	F	59		P38561010204 - NOÚ, Chirurgická amb.	posit.	Bratislava	32.6
2022010147028	F	50		P38561010204 - NOÚ, Chirurgická amb.	negat.	Bratislava	-
2022010147029	F	27		P40707009212 - Gynekologická amb.	negat.	Bratislava	-
2022010147030	M	39		P40707013102 - DE UNsP ak.Dérera,kl.uraz.chir	negat.	Bratislava	-
2022010147031	M	51		P40707012207 - DE amb.urologická kl.,	negat.	Bratislava	-
2022010147032	F	78		P40707192101 - PB Odd.doliečovacie	negat.	Bratislava	-
2022010147033	M	67		P40707010104 - DE Chirurgická klinika SZU a UNB	negat.	Bratislava	-
2022010147034	F	36		P40707331101 - DE kl. inf.a geogr. med. LFUK, SZU a UNB deti	negat.	Bratislava	-
2022010147035	M	71		P40707004212 - UN BA DE- Neurologická amb.	negat.	Bratislava	-
2022010147036	M	2		P40707191101 - RU Kl.popálenín	negat.	Bratislava	-
2022010147037	F	23		P40707009101 - RU Gyn.pôr.II.klinika	negat.	Bratislava	-
2022010147038	F	43		P56642005101 - Pinelova nem., ženské oddelenie	negat.	Pezinok	-
2022010147039	F	67		P56642005101 - Pinelova nem., ženské oddelenie	negat.	Pezinok	-
2022010147040	M	18		P56642005102 - Pinelova nem., II PK	negat.	Pezinok	-
2022010147041	F	67		P56642005101 - Pinelova nem., ženské oddelenie	negat.	Pezinok	-
2022010147042	F	62		P56642005101 - Pinelova nem., ženské oddelenie	negat.	Pezinok	-
2022010147043	F	73		P56642005101 - Pinelova nem., ženské oddelenie	negat.	Pezinok	-
2022010147044	F	34		P56642005101 - Pinelova nem., ženské oddelenie	negat.	Pezinok	-
2022010147045	F	21		P56642001201 - Pinelova nem., interná amb.	negat.	Pezinok	-
2022010147046	M	23		P47379020201 - TAWEMED, všeobecný lekár	negat.	Bratislava	-
2022010147047	M	31		P56642005102 - Pinelova nem., II PK	negat.	Pezinok	-
2022010147048	M	73		P56642223101 - Pinelova nem., neuropsychiater	negat.	Pezinok	-
2022010147049	M	54		P56642223101 - Pinelova nem., neuropsychiater	negat.	Pezinok	-
2022010147050	F	43		P56642223101 - Pinelova nem., neuropsychiater	negat.	Pezinok	-
2022010147051	M	31		P56642001201 - Pinelova nem., interná amb.	negat.	Pezinok	-
2022010147052	F	69		P56642005101 - Pinelova nem., ženské oddelenie	negat.	Pezinok	-
2022010147053	F	53		P56642005101 - Pinelova nem., ženské oddelenie	negat.	Pezinok	-
2022010147054	F	39		P56642005101 - Pinelova nem., ženské oddelenie	negat.	Pezinok	-
2022010147055	F	38		P56642005101 - Pinelova nem., ženské oddelenie	negat.	Pezinok	-
2022010147056	F	27		P56642005101 - Pinelova nem., ženské oddelenie	negat.	Pezinok	-
2022010147057	F	48		P56642005101 - Pinelova nem., ženské oddelenie	negat.	Pezinok	-
2022010147058	F	68		P56642005101 - Pinelova nem., ženské oddelenie	negat.	Pezinok	-
2022010147059	F	54		P56642005101 - Pinelova nem., ženské oddelenie	negat.	Pezinok	-
2022010147060	F	44		P56642005101 - Pinelova nem., ženské oddelenie	negat.	Pezinok	-
2022010147061	F	23		P33167649201 - Záchr. služ. - Event Medical Solutions	negat.	unknown	-
2022010147062	M	60		P33167649201 - Záchr. služ. - Event Medical Solutions	negat.	unknown	-
2022010147063	M	38		P40707191101 - RU Kl.popálenín	not examined	Bratislava	-
2022010147064	F	33		P40707005801 - MI amb.psychiatr. UPS	negat.	Bratislava	-
2022010147065	M	20		P40707010801 - MI amb.chirurg. UPS	negat.	Bratislava	-
2022010147066	M	85		P40707010801 - MI amb.chirurg. UPS	negat.	Bratislava	-
2022010147067	M	68		P40707184805 - AN Odd. urgentného príjmu	negat.	Bratislava	-
2022010147068	M	61		P40707050101 - MI JIS diabetológie	negat.	Bratislava	-
2022010147069	M	81		P40707004801 - MI amb.neurolog. UPS	negat.	Bratislava	-
2022010147070	M	73		P40707010101 - MI Chirurg.kl.3.posch.	negat.	Bratislava	-
2022010147071	F	72		P40707010801 - MI amb.chirurg. UPS	negat.	Bratislava	-
2022010147072	M	50		P40707005801 - MI amb.psychiatr. UPS	negat.	Bratislava	-
2022010147073	F	29		P40707009102 - AN I.gynekologicko-pôr. klinika	negat.	Bratislava	-
2022010147074	M	74		P40707013102 - DE UNsP ak.Dérera,kl.uraz.chir	negat.	Bratislava	-
2022010147075	F	40		P40707009102 - AN I.gynekologicko-pôr. klinika	negat.	Bratislava	-
2022010147076	M	69		P40707004801 - MI amb.neurolog. UPS	negat.	Bratislava	-
2022010147077	F	31		P40707010101 - MI Chirurg.kl.3.posch.	negat.	Bratislava	-
2022010147078	M	12		P40707015203 - RU amb.očná	negat.	Bratislava	-
2022010147079	M	17		P40707015203 - RU amb.očná	negat.	Bratislava	-
2022010147080	M	15		P40707015203 - RU amb.očná	negat.	Bratislava	-
2022010147081	F	37		P40707009101 - RU Gyn.pôr.II.klinika	negat.	Bratislava	-
2022010147082	M	67		P40707031203 - UNB nemocnica sv. C a M, OHT	negat.	Bratislava	-
2022010147083	F	73		P40707001103 - RU Interná V.klinika	negat.	Bratislava	-
2022010147084	M	68		P40707001103 - RU Interná V.klinika	negat.	Bratislava	-
2022010147085	F	83		P40707012101 - RU Urologické odd.	negat.	Bratislava	-
2022010147086	F	88		P40707205101 - RU ODCH	negat.	Bratislava	-
2022010147087	F	35		P43059156101 - NÚDCH KDPaF	negat.	Bratislava	-
2022010147088	M	10		P50769001202 - MB interná amb.II.	posit.	Bratislava	36
2022010147089	M	73		P40707010102 - RU Chirurgická IV.kl.	negat.	Bratislava	-
2022010147090	F	25		P40707009212 - Gynekologická amb.	negat.	Bratislava	-
2022010184001	M	15		X00001000007 - MOM Corona KE Magnezitárska	negat.	Košice	-
2022010184002	F	17		P89483007104c - DN KDD - odd. C	negat.	Košice	-
2022010184003	F	59		P76995043101a - VOU-Odd.rad.onk.- II.	negat.	Košice	-
2022010184004	M	78		P76995043101a - VOU-Odd.rad.onk.- II.	negat.	Košice	-
2022010184005	M	74		P76995043101a - VOU-Odd.rad.onk.- II.	negat.	Košice	-
2022010184006	M	72		P76995043101a - VOU-Odd.rad.onk.- II.	negat.	Košice	-
2022010184007	M	62		P76995043101a - VOU-Odd.rad.onk.- II.	negat.	Košice	-
2022010184008	M	73		P89851049101 - VÚSCH- KK-Kardiolog. - LOJ	negat.	Košice	-
2022010184009	M	59		P76995043101a - VOU-Odd.rad.onk.- II.	negat.	Košice	-
2022010184010	F	42		P76995043101a - VOU-Odd.rad.onk.- II.	negat.	Košice	-
2022010184011	F	0		P89483331101 - DFN Košice- inf. odd.	negat.	Košice	-
2022010184012	F	35		P89851049801 - VÚSCH, a.s. Príjm.amb.	posit.	Košice	30
2022010184301	F	41		P74583208620 - FMC s.r.o. FRESENIUS - Dial.cent.	negat.	Košice	-
2022010184302	F	32		P89483007104 - DN KDD - odd. A	negat.	Košice	-
2022010184303	F	15		P89483007104e - DN KDD - odd. E	negat.	Košice	-
2022010184304	M	2		P89483007104d - DN KDD - odd. D	negat.	Košice	-
2022010184305	M	0		P89483007104 - DN KDD - odd. A	negat.	Košice	-
2022010184306	F	30		P89483331101 - DFN Košice- inf. odd.	negat.	Košice	-
2022010184307	F	16		P89483331101 - DFN Košice- inf. odd.	posit.	Košice	23.6
2022010184308	M	66		N33067015101 - FNsP J. A. Reimana Očné odd.	negat.	Prešov	-
2022010184309	M	79		N33067012101 - FNsP J.A. Reimana Urolog.odd.	negat.	Prešov	-
2022010184310	F	87		N33067002101 - FNsP J. A. Reimana Inf.odd.	negat.	Prešov	-
2022010184311	F	33		P89483007104c - DN KDD - odd. C	negat.	Košice	-
2022010184312	F	3		P89483007104c - DN KDD - odd. C	negat.	Košice	-
2022010184313	F	0		P89483007104 - DN KDD - odd. A	negat.	Košice	-
2022010184314	M	74		P74583208620 - FMC s.r.o. FRESENIUS - Dial.cent.	negat.	Košice	-
2022010184315	M	2		P89483104101 - DN Odd.det.neurol.	negat.	Košice	-
2022010184316	M	37		P89483104101 - DN Odd.det.neurol.	negat.	Košice	-
2022010247001	F	38		P40707009101 - RU Gyn.pôr.II.klinika	negat.	Bratislava	-
2022010247002	F	45		P40707184804 - RU Centrálny príjem	negat.	Bratislava	-
2022010247003	M	29		P40707037204 - RU - neurochirurgia	negat.	Bratislava	-
2022010247004	M	73		P40707184804 - RU Centrálny príjem	posit.	Bratislava	34.7
2022010247005	F	29		P40707009101 - RU Gyn.pôr.II.klinika	negat.	Bratislava	-
2022010247006	M	52		P40707005102 - RU Psychiatrická klin	negat.	Bratislava	-
2022010247007	F	31		P56642005101 - Pinelova nem., ženské oddelenie	negat.	Pezinok	-
2022010247008	M	38		P56642005102 - Pinelova nem., II PK	negat.	Pezinok	-
2022010247009	M	29		P56642005102 - Pinelova nem., II PK	negat.	Pezinok	-
2022010247010	M	35		P56642005103 - Pinelova nem., Psychosomatická klin.	negat.	Pezinok	-
2022010247011	F	30		P40707009101 - RU Gyn.pôr.II.klinika	negat.	Bratislava	-
2022010247012	M	42		P40707184804 - RU Centrálny príjem	negat.	Bratislava	-
2022010247013	M	84		P40707184804 - RU Centrálny príjem	posit.	Bratislava	27.7
2022010247014	F	64		P40707184804 - RU Centrálny príjem	posit.	Bratislava	29.2
2022010247015	F	91		P40707184804 - RU Centrálny príjem	posit.	Bratislava	29.5
2022010247016	F	77		P40707205103 - Univerzitná nemocnica Bratislava, ODCH	posit.	Bratislava	32.3
2022010247017	F	82		P40707306101 - DE kl. prac.lekár. a toxik. LFUK, SZU a UNB	posit.	Bratislava	31.7
2022010247018	M	74		P40707037101 - DE - Neurochirurgická kl.	negat.	Bratislava	-
2022010247019	M	50		P40707010104 - DE Chirurgická klinika SZU a UNB	negat.	Bratislava	-
2022010247020	F	89		P40707013102 - DE UNsP ak.Dérera,kl.uraz.chir	negat.	Bratislava	-
2022010247021	F	52		P40707002204 - UN akad.L.Dérera- Infekt. amb.	negat.	Bratislava	-
2022010247022	M	4		P40707331201 - DE amb.infekčná deti,	posit.	Bratislava	23.7
2022010247023	M	73		P38561010204 - NOÚ, Chirurgická amb.	indeterminate	Bratislava	-
2022010247024	F	48		P38561010204 - NOÚ, Chirurgická amb.	negat.	Bratislava	-
2022010247025	F	31		P40707009101 - RU Gyn.pôr.II.klinika	negat.	Bratislava	-
2022010247026	F	84		P40707184804 - RU Centrálny príjem	posit.	Bratislava	29
2022010247027	M	23		P40707051101 - RU Novorodenecké odd.	negat.	Bratislava	-
2022010247028	M	42		P40707184804 - RU Centrálny príjem	negat.	Bratislava	-
2022010247029	F	84		P40707001103 - RU Interná V.klinika	negat.	Bratislava	-
2022010247030	F	12		P40707019202 - RU amb.onko.pľúcná I	negat.	Bratislava	-
2022010247031	M	87		P40707003103 - RU KPF2	negat.	Bratislava	-
2022010247032	F	29		P40707009101 - RU Gyn.pôr.II.klinika	negat.	Bratislava	-
2022010247033	F	75		P40707003202 - RU amb.pneumolog.KPF1	negat.	Bratislava	-
2022010247034	M	84		P40707001103 - RU Interná V.klinika	negat.	Bratislava	-
2022010247035	F	69		P40707001103 - RU Interná V.klinika	negat.	Bratislava	-
2022010247036	F	89		P40707001103 - RU Interná V.klinika	negat.	Bratislava	-
2022010247037	M	66		P40707001103 - RU Interná V.klinika	negat.	Bratislava	-
2022010247038	M	31		P40707001103 - RU Interná V.klinika	negat.	Bratislava	-
2022010247039	M	73		P40707001104 - Univerzitná nemocnica Bratislava, AN IV.interná klinika	negat.	Bratislava	-
2022010247040	F	69		P40707031203 - UNB nemocnica sv. C a M, OHT	negat.	Bratislava	-
2022010247041	M	22		P40707031101 - AN Klinika hematológie a transfúziológie	negat.	Bratislava	-
2022010247042	F	34		P40707009102 - AN I.gynekologicko-pôr. klinika	negat.	Bratislava	-
2022010247043	F	25		P40707009102 - AN I.gynekologicko-pôr. klinika	negat.	Bratislava	-
2022010247044	F	89		P40707001104 - Univerzitná nemocnica Bratislava, AN IV.interná klinika	negat.	Bratislava	-
2022010247045	M	77		P40707001104 - Univerzitná nemocnica Bratislava, AN IV.interná klinika	posit.	Bratislava	35.4
2022010247046	M	14		P40707027203 - AN FRO ambulancia I.	negat.	Bratislava	-
2022010247047	F	88		P40707184805 - AN Odd. urgentného príjmu	negat.	Bratislava	-
2022010247048	M	77		P40707184805 - AN Odd. urgentného príjmu	negat.	Bratislava	-
2022010247049	F	79		P40707184805 - AN Odd. urgentného príjmu	negat.	Bratislava	-
2022010247050	F	90		P40707184805 - AN Odd. urgentného príjmu	negat.	Bratislava	-
2022010247051	F	70		P40707184805 - AN Odd. urgentného príjmu	negat.	Bratislava	-
2022010247052	M	66		P40707184805 - AN Odd. urgentného príjmu	negat.	Bratislava	-
2022010247053	M	43		P70249278102 - NÚSCH,a.s., Koronárna jednotka	posit.	Bratislava	30.2
2022010247054	F	47		P70249049202 - NÚSCH,a.s., Kardiologická amb.	negat.	Bratislava	-
2022010247055	F	29		P40707009212 - Gynekologická amb.	negat.	Bratislava	-
2022010247056	F	67		P40707031101 - AN Klinika hematológie a transfúziológie	negat.	Bratislava	-
2022010247057	F	77		P29189010101 - MA chirurgia	negat.	Malacky	-
2022010247058	M	68		P29189202101 - MA JIS chirurgia	negat.	Malacky	-
2022010247059	F	50		P29189975801 - MA Urgentný príjem	negat.	Malacky	-
2022010247060	M	89		P40707027102 - AN Klinika fyziatrie a rehabilitácie	negat.	Bratislava	-
2022010247061	F	25		P40707009212 - Gynekologická amb.	negat.	Bratislava	-
2022010247062	F	60		X00003000001 - RUVZ Bratislava, Pasienky	negat.	Bratislava	-
2022010247063	M	79		X00003000001 - RUVZ Bratislava, Pasienky	negat.	Bratislava	-
2022010247064	M	4		X00003000001 - RUVZ Bratislava, Pasienky	negat.	Bratislava	-
2022010247065	M	83		X00003000001 - RUVZ Bratislava, Pasienky	negat.	Bratislava	-
2022010247066	F	78		X00003000001 - RUVZ Bratislava, Pasienky	negat.	Bratislava	-
2022010247067	F	39		X00003000001 - RUVZ Bratislava, Pasienky	negat.	Bratislava	-
2022010247068	M	5		X00003000001 - RUVZ Bratislava, Pasienky	negat.	Bratislava	-
2022010247069	M	35		X00003000001 - RUVZ Bratislava, Pasienky	negat.	Bratislava	-
2022010247070	M	1		X00003000001 - RUVZ Bratislava, Pasienky	negat.	Bratislava	-
2022010247071	F	27		X00003000001 - RUVZ Bratislava, Pasienky	negat.	Bratislava	-
2022010247072	M	75		X00003000001 - RUVZ Bratislava, Pasienky	negat.	Bratislava	-
2022010247073	M	50		X00003000001 - RUVZ Bratislava, Pasienky	negat.	Bratislava	-
2022010247074	M	64		X00003000001 - RUVZ Bratislava, Pasienky	negat.	Bratislava	-
2022010247075	M	41		P15206647201 - Sv. Valéria, s.r.o.	negat.	Komárno	-
2022010247076	F	49		P15206647201 - Sv. Valéria, s.r.o.	negat.	Komárno	-
2022010247077	M	25		P15206647201 - Sv. Valéria, s.r.o.	negat.	Komárno	-
2022010247078	M	50		P15206647201 - Sv. Valéria, s.r.o.	negat.	Komárno	-
2022010247079	M	41		P15206647201 - Sv. Valéria, s.r.o.	negat.	Komárno	-
2022010247080	M	12		P15206647201 - Sv. Valéria, s.r.o.	negat.	Komárno	-
2022010247081	M	53		P15206647201 - Sv. Valéria, s.r.o.	negat.	Komárno	-
2022010247082	F	55		P15206647201 - Sv. Valéria, s.r.o.	negat.	Komárno	-
2022010247083	F	60		P15206647201 - Sv. Valéria, s.r.o.	posit.	Komárno	27.2
2022010247084	M	37		P15206647201 - Sv. Valéria, s.r.o.	posit.	Komárno	30.2
2022010247085	F	31		P15206647201 - Sv. Valéria, s.r.o.	negat.	Komárno	-
2022010247086	M	63		P15206647201 - Sv. Valéria, s.r.o.	negat.	Komárno	-
2022010247087	M	32		P15206647201 - Sv. Valéria, s.r.o.	posit.	Komárno	25.3
2022010247088	F	33		P15206647201 - Sv. Valéria, s.r.o.	posit.	Komárno	30.9
2022010247089	F	49		P15206647201 - Sv. Valéria, s.r.o.	negat.	Komárno	-
2022010247090	M	30		P15206647201 - Sv. Valéria, s.r.o.	negat.	Komárno	-
2022010247091	F	25		P15206647201 - Sv. Valéria, s.r.o.	posit.	Komárno	26.9
2022010247092	M	7		P15206647201 - Sv. Valéria, s.r.o.	posit.	Komárno	31.7
2022010247093	F	60		P15206647201 - Sv. Valéria, s.r.o.	posit.	Komárno	25.6
2022010247094	F	16		P15206647201 - Sv. Valéria, s.r.o.	posit.	Komárno	25
2022010247095	F	45		P15206647201 - Sv. Valéria, s.r.o.	posit.	Komárno	34
2022010247096	F	26		P15206647201 - Sv. Valéria, s.r.o.	negat.	Komárno	-
2022010247097	F	25		P15206647201 - Sv. Valéria, s.r.o.	posit.	Komárno	22.3
2022010247098	M	75		P15206647201 - Sv. Valéria, s.r.o.	negat.	Komárno	-
2022010247099	F	73		P15206647201 - Sv. Valéria, s.r.o.	negat.	Komárno	-
2022010247100	F	60		P15206647201 - Sv. Valéria, s.r.o.	negat.	Komárno	-
2022010247101	M	17		P15206647201 - Sv. Valéria, s.r.o.	negat.	Komárno	-
2022010247102	F	45		P15206647201 - Sv. Valéria, s.r.o.	negat.	Komárno	-
2022010247103	M	63		P15206647201 - Sv. Valéria, s.r.o.	negat.	Komárno	-
2022010247104	M	65		P15206647201 - Sv. Valéria, s.r.o.	negat.	Komárno	-
2022010247105	F	37		P15206647201 - Sv. Valéria, s.r.o.	negat.	Komárno	-
2022010247106	M	28		P15206647201 - Sv. Valéria, s.r.o.	negat.	Komárno	-
2022010247107	F	38		P15206647201 - Sv. Valéria, s.r.o.	negat.	Komárno	-
2022010247108	F	29		P15206647201 - Sv. Valéria, s.r.o.	posit.	Komárno	31.5
2022010247109	M	23		P15206647201 - Sv. Valéria, s.r.o.	posit.	Komárno	32.9
2022010247110	F	69		P15206647201 - Sv. Valéria, s.r.o.	posit.	Komárno	24.3
2022010247111	M	52		P15206647201 - Sv. Valéria, s.r.o.	posit.	Komárno	31.6
2022010247112	F	25		P15206647201 - Sv. Valéria, s.r.o.	negat.	Komárno	-
2022010247113	F	49		P15206647201 - Sv. Valéria, s.r.o.	negat.	Komárno	-
2022010247114	F	28		P15206647201 - Sv. Valéria, s.r.o.	posit.	Komárno	28.7
2022010247115	F	20		P15206647201 - Sv. Valéria, s.r.o.	negat.	Komárno	-
2022010247116	M	23		P15206647201 - Sv. Valéria, s.r.o.	negat.	Komárno	-
2022010247117	M	46		P15206647201 - Sv. Valéria, s.r.o.	posit.	Komárno	34.6
2022010247118	M	66		P40707196103 - DE III.interna klinika, JIS	negat.	Bratislava	-
2022010247119	M	28		P40707002201 - DE amb.infekčná dosp.,	negat.	Bratislava	-
2022010247120	F	36		P40707009102 - AN I.gynekologicko-pôr. klinika	negat.	Bratislava	-
2022010247121	M	58		P70249155101 - NÚSCH,a.s.,DKC SR Kardiologické odd.pediatrické	negat.	Bratislava	-
2022010247122	F	47		P70249155101 - NÚSCH,a.s.,DKC SR Kardiologické odd.pediatrické	negat.	Bratislava	-
2022010247123	F	24		P70249155101 - NÚSCH,a.s.,DKC SR Kardiologické odd.pediatrické	negat.	Bratislava	-
2022010247124	M	78		P70249278102 - NÚSCH,a.s., Koronárna jednotka	negat.	Bratislava	-
2022010247125	M	82		P70249278102 - NÚSCH,a.s., Koronárna jednotka	negat.	Bratislava	-
2022010247126	M	63		P70249278102 - NÚSCH,a.s., Koronárna jednotka	negat.	Bratislava	-
2022010247127	M	52		P70249278102 - NÚSCH,a.s., Koronárna jednotka	negat.	Bratislava	-
2022010247128	F	66		P29189001101 - MA interné oddelenie	not examined	Malacky	-
2022010247129	M	5		P70249155101 - NÚSCH,a.s.,DKC SR Kardiologické odd.pediatrické	negat.	Bratislava	-
2022010247130	F	34		P70249155101 - NÚSCH,a.s.,DKC SR Kardiologické odd.pediatrické	negat.	Bratislava	-
2022010247131	F	44		P70249155101 - NÚSCH,a.s.,DKC SR Kardiologické odd.pediatrické	negat.	Bratislava	-
2022010247132	F	25		P70249155101 - NÚSCH,a.s.,DKC SR Kardiologické odd.pediatrické	not examined	Bratislava	-
2022010247133	F	49		P70249155101 - NÚSCH,a.s.,DKC SR Kardiologické odd.pediatrické	negat.	Bratislava	-
2022010247134	F	28		P40707002201 - DE amb.infekčná dosp.,	negat.	Bratislava	-
2022010247135	M	28		P40707002201 - DE amb.infekčná dosp.,	negat.	Bratislava	-
2022010247136	M	75		P40707612101 - DE JIS urologickej kl.,	negat.	Bratislava	-
2022010247137	F	79		P40707001106 - DE III.interná kl.,	negat.	Bratislava	-
2022010247138	F	26		P40707009102 - AN I.gynekologicko-pôr. klinika	negat.	Bratislava	-
2022010247139	M	26		P40707014102 - AN I.ORL klinika	negat.	Bratislava	-
2022010247140	M	69		P40707184805 - AN Odd. urgentného príjmu	negat.	Bratislava	-
2022010247141	F	35		P40707009102 - AN I.gynekologicko-pôr. klinika	negat.	Bratislava	-
2022010247142	F	65		P40707184805 - AN Odd. urgentného príjmu	negat.	Bratislava	-
2022010247143	F	65		P40707184805 - AN Odd. urgentného príjmu	not covered by health insurance	Bratislava	-
2022010247144	F	40		P40707031101 - AN Klinika hematológie a transfúziológie	negat.	Bratislava	-
2022010247145	F	42		P40707015103 - AN Očná klinika UNBA	negat.	Bratislava	-
2022010247146	F	38		P40707184802 - DE Centrálne prijímacie oddelenie	negat.	Bratislava	-
2022010247147	M	27		P40707184805 - AN Odd. urgentného príjmu	negat.	Bratislava	-
2022010247148	F	23		P40707009212 - Gynekologická amb.	negat.	Bratislava	-
2022010247149	F	39		P40707009102 - AN I.gynekologicko-pôr. klinika	negat.	Bratislava	-
2022010247150	M	24		P40707051202 - AN neonatologická ambulancia	negat.	Bratislava	-
2022010247151	M	40		P40707184805 - AN Odd. urgentného príjmu	negat.	Bratislava	-
2022010247152	F	72		P40707184805 - AN Odd. urgentného príjmu	indeterminate	Bratislava	-
2022010247153	F	26		P40707184805 - AN Odd. urgentného príjmu	negat.	Bratislava	-
2022010247154	M	70		P40707031101 - AN Klinika hematológie a transfúziológie	negat.	Bratislava	-
2022010247155	F	28		P40707009205 - AN gynekologická ambulancia I.	negat.	Bratislava	-
2022010247156	M	75		P40707184805 - AN Odd. urgentného príjmu	posit.	Bratislava	33.8
2022010247157	F	58		X00001000005 - MOM Corona BA GBC	negat.	Bratislava	-
2022010247158	M	75		X00001000005 - MOM Corona BA GBC	negat.	Bratislava	-
2022010247159	F	70		X00001000005 - MOM Corona BA GBC	negat.	Bratislava	-
2022010247160	M	48		X00001000005 - MOM Corona BA GBC	negat.	Bratislava	-
2022010247161	F	63		X00001000005 - MOM Corona BA GBC	negat.	Bratislava	-
2022010247162	F	31		P40707009102 - AN I.gynekologicko-pôr. klinika	negat.	Bratislava	-
2022010247163	M	60		P40707184805 - AN Odd. urgentného príjmu	negat.	Bratislava	-
2022010247164	M	48		P40707184805 - AN Odd. urgentného príjmu	negat.	Bratislava	-
2022010247165	M	64		X00001000005 - MOM Corona BA GBC	negat.	Bratislava	-
2022010247166	F	73		X00001000005 - MOM Corona BA GBC	negat.	Bratislava	-
2022010247167	M	6		X00001000005 - MOM Corona BA GBC	posit.	Bratislava	30.5
2022010247168	M	9		X00001000005 - MOM Corona BA GBC	posit.	Bratislava	24.5
2022010247169	M	16		X00001000005 - MOM Corona BA GBC	negat.	Bratislava	-
2022010247170	F	39		X00001000005 - MOM Corona BA GBC	negat.	Bratislava	-
2022010247171	M	43		X00001000005 - MOM Corona BA GBC	negat.	Bratislava	-
2022010247172	F	51		P40707015205 - AN očná ambulancia	negat.	Bratislava	-
2022010247173	F	63		X00001000008 - MOM Corona Malacky	negat.	Malacky	-
2022010247174	M	38		X00001000008 - MOM Corona Malacky	negat.	Malacky	-
2022010247175	M	75		P40707019203 - UNBA RU amb.onko.pľúcná II	negat.	Bratislava	-
2022010247176	F	35		X00001000008 - MOM Corona Malacky	negat.	Malacky	-
2022010247177	F	72		P38561019106 - NOÚ, Odd. klinickej onkológie G	negat.	Bratislava	-
2022010247178	M	71		X00001000008 - MOM Corona Malacky	negat.	Malacky	-
2022010247179	M	75		X00001000008 - MOM Corona Malacky	negat.	Malacky	-
2022010247180	F	64		X00003000001 - RUVZ Bratislava, Pasienky	negat.	Bratislava	-
2022010247181	F	69		X00001000008 - MOM Corona Malacky	negat.	Malacky	-
2022010247182	F	53		O29335020201 - všeob.lekár pre dosp.	negat.	Malacky	-
2022010247183	F	32		O29335020201 - všeob.lekár pre dosp.	negat.	Malacky	-
2022010247184	M	6		X00001000008 - MOM Corona Malacky	negat.	Malacky	-
2022010247185	M	9		P29189001201 - MA interná amb.	negat.	Malacky	-
2022010247186	M	18		O20305008201 - APL pre deti a dorast	negat.	Malacky	-
2022010247187	F	49		X00003000001 - RUVZ Bratislava, Pasienky	negat.	Bratislava	-
2022010247188	F	53		X00003000001 - RUVZ Bratislava, Pasienky	negat.	Bratislava	-
2022010247189	F	41		X00003000001 - RUVZ Bratislava, Pasienky	negat.	Bratislava	-
2022010247190	F	69		X00003000001 - RUVZ Bratislava, Pasienky	negat.	Bratislava	-
2022010247191	F	47		X00003000001 - RUVZ Bratislava, Pasienky	negat.	Bratislava	-
2022010247192	M	59		X00003000001 - RUVZ Bratislava, Pasienky	negat.	Bratislava	-
2022010247193	F	39		X00003000001 - RUVZ Bratislava, Pasienky	negat.	Bratislava	-
2022010247194	F	59		X00003000001 - RUVZ Bratislava, Pasienky	negat.	Bratislava	-
2022010247195	F	53		X00003000001 - RUVZ Bratislava, Pasienky	negat.	Bratislava	-
2022010247196	M	31		X00003000001 - RUVZ Bratislava, Pasienky	negat.	Bratislava	-
2022010247197	F	70		X00003000001 - RUVZ Bratislava, Pasienky	negat.	Bratislava	-
2022010247198	M	70		X00003000001 - RUVZ Bratislava, Pasienky	negat.	Bratislava	-
2022010247199	F	29		X00003000001 - RUVZ Bratislava, Pasienky	negat.	Bratislava	-
2022010247200	F	38		X00003000001 - RUVZ Bratislava, Pasienky	negat.	Bratislava	-
2022010247201	F	27		X00003000001 - RUVZ Bratislava, Pasienky	negat.	Bratislava	-
2022010247202	M	4		X00003000001 - RUVZ Bratislava, Pasienky	negat.	Bratislava	-
2022010247203	F	50		X00003000001 - RUVZ Bratislava, Pasienky	negat.	Bratislava	-
2022010247204	M	18		X00003000001 - RUVZ Bratislava, Pasienky	negat.	Bratislava	-
2022010247205	F	38		P43059156101 - NÚDCH KDPaF	negat.	Bratislava	-
2022010247206	F	88		P40707001103 - RU Interná V.klinika	negat.	Bratislava	-
2022010247207	M	71		P40707001103 - RU Interná V.klinika	negat.	Bratislava	-
2022010247208	M	55		P40707001103 - RU Interná V.klinika	negat.	Bratislava	-
2022010247209	F	81		P40707001103 - RU Interná V.klinika	negat.	Bratislava	-
2022010247210	F	90		P40707001103 - RU Interná V.klinika	negat.	Bratislava	-
2022010247211	M	42		P40707010801 - MI amb.chirurg. UPS	negat.	Bratislava	-
2022010247212	M	50		P40707001101 - MI I. Interná klinika	negat.	Bratislava	-
2022010247213	F	41		P40707001101 - MI I. Interná klinika	indeterminate	Bratislava	-
2022010247214	M	63		P40707001101 - MI I. Interná klinika	negat.	Bratislava	-
2022010247215	F	65		P40707001101 - MI I. Interná klinika	negat.	Bratislava	-
2022010247216	M	73		P40707001801 - MI amb.interná UPS	posit.	Bratislava	29.9
2022010247217	F	40		P40707005801 - MI amb.psychiatr. UPS	negat.	Bratislava	-
2022010247218	M	49		P40707003202 - RU amb.pneumolog.KPF1	negat.	Bratislava	-
2022010247219	F	75		P40707010203 - MI amb.chirurgická	negat.	Bratislava	-
2022010247220	F	32		P40707009101 - RU Gyn.pôr.II.klinika	negat.	Bratislava	-
2022010247221	F	28		P40707009212 - Gynekologická amb.	negat.	Bratislava	-
2022010247222	M	57		P40707106101 - RU Kl.hrudn.chirurgie	negat.	Bratislava	-
2022010247223	F	81		P40707001103 - RU Interná V.klinika	negat.	Bratislava	-
2022010247224	M	65		P40707001103 - RU Interná V.klinika	negat.	Bratislava	-
2022010247225	M	79		P70249278102 - NÚSCH,a.s., Koronárna jednotka	negat.	Bratislava	-
2022010247226	M	66		P40707010102 - RU Chirurgická IV.kl.	posit.	Bratislava	32.3
2022010247227	M	64		P50769010801 - MB Chirurgická amb.UPS	negat.	Bratislava	-
2022010247228	F	69		P40707004104 - AN ONEUR, Neurol. odd.	negat.	Bratislava	-
2022010247229	F	26		P40707009212 - Gynekologická amb.	negat.	Bratislava	-
2022010247230	F	48		P40707025105 - DE FNsP L.Dérera, klinika ARO	posit.	Bratislava	31.8
2022010247231	F	68		P50769001101 - UNMB Interné oddelenie, II. Geriatrická klinika	negat.	Bratislava	-
2022010247232	M	90		P40707001103 - RU Interná V.klinika	negat.	Bratislava	-
2022010247233	F	66		P40707106101 - RU Kl.hrudn.chirurgie	negat.	Bratislava	-
2022010247234	F	89		P40707010102 - RU Chirurgická IV.kl.	negat.	Bratislava	-
2022010247235	F	76		P40707010102 - RU Chirurgická IV.kl.	negat.	Bratislava	-
2022010247236	F	85		P40707205105 - UNBA - PB ODCH diabetické	negat.	Bratislava	-
2022010247237	M	77		P40707001103 - RU Interná V.klinika	negat.	Bratislava	-
2022010247238	F	36		P40707009101 - RU Gyn.pôr.II.klinika	negat.	Bratislava	-
2022010247239	F	72		P50769001801 - MB interná UPS	negat.	Bratislava	-
2022010247240	F	70		P40707001104 - Univerzitná nemocnica Bratislava, AN IV.interná klinika	not covered by health insurance	Bratislava	-
2022010247241	F	52		P40707003202 - RU amb.pneumolog.KPF1	negat.	Bratislava	-
2022010247242	F	77		P40707013101 - AN Odd.úrazovej chir. II.ortoped.klinika	negat.	Bratislava	-
2022010247243	M	68		P40707060102 - PB Klinika geriatrie	negat.	Bratislava	-
2022010247244	M	80		P40707192101 - PB Odd.doliečovacie	negat.	Bratislava	-
2022010247245	M	60		P40707037102 - RU - Neurochirurgické oddelenie	negat.	Bratislava	-
2022010247246	F	61		P40707013101 - AN Odd.úrazovej chir. II.ortoped.klinika	posit.	Bratislava	30
2022010247247	F	27		P40707009212 - Gynekologická amb.	negat.	Bratislava	-
2022010247248	M	74		P40707037101 - DE - Neurochirurgická kl.	not covered by health insurance	Bratislava	-
2022010247249	M	84		P40707184804 - RU Centrálny príjem	not covered by health insurance	Bratislava	-
2022010260001	F	31		X00001000009 - Mobilné OM Corona	negat.	unknown	-
2022010260002	F	10		X00001000009 - Mobilné OM Corona	not examined	unknown	-
2022010260003	F	17		X00001000009 - Mobilné OM Corona	negat.	unknown	-
2022010260004	F	8		X00001000009 - Mobilné OM Corona	negat.	unknown	-
2022010260005	F	16		X00001000009 - Mobilné OM Corona	negat.	unknown	-
2022010260006	M	28		X00001000009 - Mobilné OM Corona	negat.	unknown	-
2022010260007	F	26		X00001000009 - Mobilné OM Corona	negat.	unknown	-
2022010260008	F	10		X00001000009 - Mobilné OM Corona	negat.	unknown	-
2022010260009	F	9		X00001000009 - Mobilné OM Corona	negat.	unknown	-
2022010260010	F	10		X00001000009 - Mobilné OM Corona	negat.	unknown	-
2022010260011	F	16		X00001000009 - Mobilné OM Corona	negat.	unknown	-
2022010260012	F	33		X00001000009 - Mobilné OM Corona	negat.	unknown	-
2022010260013	F	18		X00001000009 - Mobilné OM Corona	negat.	unknown	-
2022010260014	F	17		X00001000009 - Mobilné OM Corona	negat.	unknown	-
2022010260015	F	10		X00001000009 - Mobilné OM Corona	negat.	unknown	-
2022010260016	F	9		X00001000009 - Mobilné OM Corona	negat.	unknown	-
2022010260017	F	7		X00001000009 - Mobilné OM Corona	negat.	unknown	-
2022010260018	F	9		X00001000009 - Mobilné OM Corona	negat.	unknown	-
2022010260019	F	13		X00001000009 - Mobilné OM Corona	negat.	unknown	-
2022010260020	F	9		X00001000009 - Mobilné OM Corona	negat.	unknown	-
2022010260021	F	10		X00001000009 - Mobilné OM Corona	negat.	unknown	-
2022010260022	F	10		X00001000009 - Mobilné OM Corona	negat.	unknown	-
2022010260023	F	51		X00003000001 - RUVZ Bratislava, Pasienky	negat.	Bratislava	-
2022010260024	F	35		X00003000001 - RUVZ Bratislava, Pasienky	negat.	Bratislava	-
2022010260025	M	52		X00003000001 - RUVZ Bratislava, Pasienky	negat.	Bratislava	-
2022010260026	M	55		X00003000001 - RUVZ Bratislava, Pasienky	negat.	Bratislava	-
2022010260027	M	82		X00003000001 - RUVZ Bratislava, Pasienky	negat.	Bratislava	-
2022010260028	F	24		X00003000001 - RUVZ Bratislava, Pasienky	posit.	Bratislava	24.7
2022010260029	M	25		X00003000001 - RUVZ Bratislava, Pasienky	negat.	Bratislava	-
2022010260030	M	62		X00003000001 - RUVZ Bratislava, Pasienky	negat.	Bratislava	-
2022010260031	F	42		X00003000001 - RUVZ Bratislava, Pasienky	negat.	Bratislava	-
2022010260032	M	7		X00003000001 - RUVZ Bratislava, Pasienky	negat.	Bratislava	-
2022010260033	F	63		X00003000001 - RUVZ Bratislava, Pasienky	negat.	Bratislava	-
2022010260034	M	43		X00003000001 - RUVZ Bratislava, Pasienky	negat.	Bratislava	-
2022010260035	F	37		X00003000001 - RUVZ Bratislava, Pasienky	negat.	Bratislava	-
2022010260036	M	12		X00003000001 - RUVZ Bratislava, Pasienky	negat.	Bratislava	-
2022010260037	M	28		X00003000001 - RUVZ Bratislava, Pasienky	negat.	Bratislava	-
2022010260038	F	36		X00003000001 - RUVZ Bratislava, Pasienky	negat.	Bratislava	-
2022010260039	F	31		X00003000001 - RUVZ Bratislava, Pasienky	negat.	Bratislava	-
2022010260040	M	13		X00003000001 - RUVZ Bratislava, Pasienky	negat.	Bratislava	-
2022010260041	F	33		X00003000001 - RUVZ Bratislava, Pasienky	posit.	Bratislava	18.9
2022010260042	F	35		X00003000001 - RUVZ Bratislava, Pasienky	negat.	Bratislava	-
2022010260043	F	34		X00003000001 - RUVZ Bratislava, Pasienky	negat.	Bratislava	-
2022010260044	M	40		X00003000001 - RUVZ Bratislava, Pasienky	negat.	Bratislava	-
2022010260045	M	39		X00003000001 - RUVZ Bratislava, Pasienky	negat.	Bratislava	-
2022010260046	F	20		X00003000001 - RUVZ Bratislava, Pasienky	posit.	Bratislava	36.2
2022010260047	F	52		X00003000001 - RUVZ Bratislava, Pasienky	negat.	Bratislava	-
2022010260048	M	59		X00003000001 - RUVZ Bratislava, Pasienky	negat.	Bratislava	-
2022010260049	F	29		X00003000001 - RUVZ Bratislava, Pasienky	negat.	Bratislava	-
2022010260050	M	28		X00003000001 - RUVZ Bratislava, Pasienky	negat.	Bratislava	-
2022010260051	F	32		X00003000001 - RUVZ Bratislava, Pasienky	negat.	Bratislava	-
2022010260052	F	64		X00003000001 - RUVZ Bratislava, Pasienky	negat.	Bratislava	-
2022010260053	M	51		X00003000001 - RUVZ Bratislava, Pasienky	negat.	Bratislava	-
2022010260054	M	60		X00003000001 - RUVZ Bratislava, Pasienky	negat.	Bratislava	-
2022010260055	F	41		X00003000001 - RUVZ Bratislava, Pasienky	negat.	Bratislava	-
2022010260056	M	45		X00003000001 - RUVZ Bratislava, Pasienky	negat.	Bratislava	-
2022010260057	M	31		X00003000001 - RUVZ Bratislava, Pasienky	negat.	Bratislava	-
2022010260058	M	48		X00003000001 - RUVZ Bratislava, Pasienky	negat.	Bratislava	-
2022010260059	F	38		X00003000001 - RUVZ Bratislava, Pasienky	negat.	Bratislava	-
2022010260060	F	18		X00003000001 - RUVZ Bratislava, Pasienky	negat.	Bratislava	-
2022010260061	M	58		X00003000001 - RUVZ Bratislava, Pasienky	negat.	Bratislava	-
2022010260062	F	43		X00003000001 - RUVZ Bratislava, Pasienky	negat.	Bratislava	-
2022010260063	M	33		X00003000001 - RUVZ Bratislava, Pasienky	negat.	Bratislava	-
2022010260064	M	47		X00003000001 - RUVZ Bratislava, Pasienky	negat.	Bratislava	-
2022010260065	M	43		X00003000001 - RUVZ Bratislava, Pasienky	negat.	Bratislava	-
2022010260066	F	25		X00003000001 - RUVZ Bratislava, Pasienky	negat.	Bratislava	-
2022010260067	F	37		X00003000001 - RUVZ Bratislava, Pasienky	negat.	Bratislava	-
2022010260068	M	40		X00003000001 - RUVZ Bratislava, Pasienky	negat.	Bratislava	-
2022010260069	F	18		X00003000001 - RUVZ Bratislava, Pasienky	negat.	Bratislava	-
2022010260070	F	67		X00003000001 - RUVZ Bratislava, Pasienky	negat.	Bratislava	-
2022010260071	M	35		X00003000001 - RUVZ Bratislava, Pasienky	negat.	Bratislava	-
2022010260072	M	27		X00003000001 - RUVZ Bratislava, Pasienky	negat.	Bratislava	-
2022010260073	F	46		X00003000001 - RUVZ Bratislava, Pasienky	negat.	Bratislava	-
2022010260074	F	58		X00003000001 - RUVZ Bratislava, Pasienky	negat.	Bratislava	-
2022010260075	F	39		X00003000001 - RUVZ Bratislava, Pasienky	negat.	Bratislava	-
2022010260076	M	18		X00003000001 - RUVZ Bratislava, Pasienky	negat.	Bratislava	-
2022010260077	M	26		X00003000001 - RUVZ Bratislava, Pasienky	negat.	Bratislava	-
2022010260078	F	34		X00003000001 - RUVZ Bratislava, Pasienky	negat.	Bratislava	-
2022010260079	F	31		X00003000001 - RUVZ Bratislava, Pasienky	negat.	Bratislava	-
2022010260080	M	17		X00003000001 - RUVZ Bratislava, Pasienky	negat.	Bratislava	-
2022010260081	M	29		X00003000001 - RUVZ Bratislava, Pasienky	posit.	Bratislava	31
2022010260082	F	26		X00003000001 - RUVZ Bratislava, Pasienky	negat.	Bratislava	-
2022010260083	F	43		X00003000001 - RUVZ Bratislava, Pasienky	negat.	Bratislava	-
2022010260084	M	47		X00003000001 - RUVZ Bratislava, Pasienky	negat.	Bratislava	-
2022010260085	F	13		X00003000001 - RUVZ Bratislava, Pasienky	negat.	Bratislava	-
2022010260086	M	6		X00003000001 - RUVZ Bratislava, Pasienky	negat.	Bratislava	-
2022010260087	F	21		X00003000001 - RUVZ Bratislava, Pasienky	negat.	Bratislava	-
2022010260088	F	40		X00003000001 - RUVZ Bratislava, Pasienky	negat.	Bratislava	-
2022010260089	F	6		X00003000001 - RUVZ Bratislava, Pasienky	negat.	Bratislava	-
2022010260090	M	43		X00003000001 - RUVZ Bratislava, Pasienky	negat.	Bratislava	-
2022010260091	M	38		X00003000001 - RUVZ Bratislava, Pasienky	negat.	Bratislava	-
2022010260092	F	12		X00003000001 - RUVZ Bratislava, Pasienky	negat.	Bratislava	-
2022010260093	F	39		X00003000001 - RUVZ Bratislava, Pasienky	negat.	Bratislava	-
2022010260094	M	61		X00003000001 - RUVZ Bratislava, Pasienky	negat.	Bratislava	-
2022010260096	F	31		X00001000005 - MOM Corona BA GBC	negat.	Bratislava	-
2022010260097	F	36		X00001000005 - MOM Corona BA GBC	negat.	Bratislava	-
2022010260098	M	36		X00001000005 - MOM Corona BA GBC	posit.	Bratislava	28
2022010260099	M	14		X00001000005 - MOM Corona BA GBC	negat.	Bratislava	-
2022010260100	F	17		X00001000005 - MOM Corona BA GBC	negat.	Bratislava	-
2022010260102	F	53		X00001000005 - MOM Corona BA GBC	negat.	Bratislava	-
2022010260103	F	48		X00001000005 - MOM Corona BA GBC	negat.	Bratislava	-
2022010260104	M	44		X00001000005 - MOM Corona BA GBC	negat.	Bratislava	-
2022010260105	F	29		X00001000005 - MOM Corona BA GBC	negat.	Bratislava	-
2022010260106	M	16		X00001000005 - MOM Corona BA GBC	negat.	Bratislava	-
2022010260107	M	36		X00001000005 - MOM Corona BA GBC	negat.	Bratislava	-
2022010260108	M	26		X00001000005 - MOM Corona BA GBC	negat.	Bratislava	-
2022010260110	F	40		X00001000005 - MOM Corona BA GBC	posit.	Bratislava	28.3
2022010260111	M	26		X00001000005 - MOM Corona BA GBC	negat.	Bratislava	-
2022010260112	F	51		X00001000005 - MOM Corona BA GBC	negat.	Bratislava	-
2022010260113	F	15		X00001000005 - MOM Corona BA GBC	negat.	Bratislava	-
2022010260114	F	41		X00001000005 - MOM Corona BA GBC	negat.	Bratislava	-
2022010260115	M	12		X00001000005 - MOM Corona BA GBC	negat.	Bratislava	-
2022010260116	M	53		X00001000005 - MOM Corona BA GBC	negat.	Bratislava	-
2022010260117	M	44		X00001000005 - MOM Corona BA GBC	indeterminate	Bratislava	-
2022010260118	F	20		X00001000005 - MOM Corona BA GBC	negat.	Bratislava	-
2022010260119	F	42		X00001000005 - MOM Corona BA GBC	negat.	Bratislava	-
2022010260120	F	39		X00001000005 - MOM Corona BA GBC	negat.	Bratislava	-
2022010260121	M	37		X00001000005 - MOM Corona BA GBC	negat.	Bratislava	-
2022010260122	F	37		X00001000005 - MOM Corona BA GBC	negat.	Bratislava	-
2022010260123	F	41		X00001000005 - MOM Corona BA GBC	negat.	Bratislava	-
2022010260125	M	29		X00001000005 - MOM Corona BA GBC	negat.	Bratislava	-
2022010260126	M	30		X00001000005 - MOM Corona BA GBC	negat.	Bratislava	-
2022010260128	F	39		X00001000005 - MOM Corona BA GBC	negat.	Bratislava	-
2022010260129	M	48		X00001000005 - MOM Corona BA GBC	negat.	Bratislava	-
2022010260130	F	44		X00001000005 - MOM Corona BA GBC	negat.	Bratislava	-
2022010260131	F	47		X00001000005 - MOM Corona BA GBC	negat.	Bratislava	-
2022010260132	M	38		X00001000005 - MOM Corona BA GBC	negat.	Bratislava	-
2022010260133	M	49		X00001000005 - MOM Corona BA GBC	negat.	Bratislava	-
2022010260134	M	39		X00001000005 - MOM Corona BA GBC	negat.	Bratislava	-
2022010260135	M	45		X00001000005 - MOM Corona BA GBC	negat.	Bratislava	-
2022010260136	F	39		X00001000005 - MOM Corona BA GBC	negat.	Bratislava	-
2022010260137	M	45		X00001000005 - MOM Corona BA GBC	negat.	Bratislava	-
2022010260138	F	13		X00001000005 - MOM Corona BA GBC	negat.	Bratislava	-
2022010260139	M	15		X00001000005 - MOM Corona BA GBC	negat.	Bratislava	-
2022010260141	F	51		X00001000005 - MOM Corona BA GBC	negat.	Bratislava	-
2022010260142	M	51		X00001000005 - MOM Corona BA GBC	negat.	Bratislava	-
2022010260143	F	38		X00001000005 - MOM Corona BA GBC	negat.	Bratislava	-
2022010260144	M	17		X00001000005 - MOM Corona BA GBC	negat.	Bratislava	-
2022010260145	M	37		X00001000005 - MOM Corona BA GBC	negat.	Bratislava	-
2022010260146	M	46		X00001000005 - MOM Corona BA GBC	negat.	Bratislava	-
2022010260147	M	23		X00001000005 - MOM Corona BA GBC	negat.	Bratislava	-
2022010260148	M	37		X00001000005 - MOM Corona BA GBC	posit.	Bratislava	28.1
2022010260149	M	65		X00001000005 - MOM Corona BA GBC	negat.	Bratislava	-
2022010260150	F	63		X00001000005 - MOM Corona BA GBC	negat.	Bratislava	-
2022010260152	M	33		X00001000005 - MOM Corona BA GBC	negat.	Bratislava	-
2022010260154	M	25		X00001000005 - MOM Corona BA GBC	negat.	Bratislava	-
2022010260155	M	20		X00001000005 - MOM Corona BA GBC	negat.	Bratislava	-
2022010260156	M	49		X00001000005 - MOM Corona BA GBC	negat.	Bratislava	-
2022010260157	F	50		X00001000005 - MOM Corona BA GBC	negat.	Bratislava	-
2022010260158	M	35		X00001000005 - MOM Corona BA GBC	negat.	Bratislava	-
2022010260159	M	32		X00001000005 - MOM Corona BA GBC	negat.	Bratislava	-
2022010260160	F	44		X00001000005 - MOM Corona BA GBC	negat.	Bratislava	-
2022010260162	M	15		X00001000005 - MOM Corona BA GBC	negat.	Bratislava	-
2022010260163	M	49		X00001000005 - MOM Corona BA GBC	negat.	Bratislava	-
2022010260164	F	45		X00001000005 - MOM Corona BA GBC	negat.	Bratislava	-
2022010260165	M	16		X00001000005 - MOM Corona BA GBC	negat.	Bratislava	-
2022010260166	M	14		X00001000005 - MOM Corona BA GBC	negat.	Bratislava	-
2022010260167	M	47		X00001000005 - MOM Corona BA GBC	negat.	Bratislava	-
2022010260168	M	41		X00001000008 - MOM Corona Malacky	posit.	Malacky	20
2022010260169	F	28		X00001000008 - MOM Corona Malacky	negat.	Malacky	-
2022010260170	F	52		X00001000008 - MOM Corona Malacky	posit.	Malacky	32.8
2022010260171	M	38		X00001000008 - MOM Corona Malacky	posit.	Malacky	21.4
2022010260172	M	13		X00001000008 - MOM Corona Malacky	posit.	Malacky	28.7
2022010260173	F	38		X00001000008 - MOM Corona Malacky	posit.	Malacky	21.6
2022010260174	F	57		X00001000008 - MOM Corona Malacky	posit.	Malacky	22.3
2022010260175	M	20		X00001000008 - MOM Corona Malacky	posit.	Malacky	23.2
2022010260176	F	59		X00001000008 - MOM Corona Malacky	posit.	Malacky	22.7
2022010260177	M	33		X00001000008 - MOM Corona Malacky	negat.	Malacky	-
2022010260178	F	49		X00001000008 - MOM Corona Malacky	posit.	Malacky	32.8
2022010260179	F	44		X00001000008 - MOM Corona Malacky	posit.	Malacky	20.8
2022010260180	M	40		X00001000008 - MOM Corona Malacky	negat.	Malacky	-
2022010260181	M	73		X00001000008 - MOM Corona Malacky	posit.	Malacky	25.9
2022010260182	M	50		X00001000008 - MOM Corona Malacky	negat.	Malacky	-
2022010260183	F	69		X00001000008 - MOM Corona Malacky	posit.	Malacky	26.4
2022010260184	M	18		X00001000008 - MOM Corona Malacky	posit.	Malacky	27.1
2022010260185	F	88		X00001000008 - MOM Corona Malacky	negat.	Malacky	-
2022010260186	F	31		X00001000008 - MOM Corona Malacky	posit.	Malacky	24.7
2022010260187	F	15		X00001000008 - MOM Corona Malacky	negat.	Malacky	-
2022010260188	M	56		X00001000008 - MOM Corona Malacky	negat.	Malacky	-
2022010260189	F	58		X00001000008 - MOM Corona Malacky	negat.	Malacky	-
2022010260190	F	59		X00001000008 - MOM Corona Malacky	negat.	Malacky	-
2022010260191	M	38		X00001000008 - MOM Corona Malacky	negat.	Malacky	-
2022010260192	F	52		X00001000008 - MOM Corona Malacky	negat.	Malacky	-
2022010260193	F	36		X00001000008 - MOM Corona Malacky	negat.	Malacky	-
2022010260194	F	53		X00001000008 - MOM Corona Malacky	negat.	Malacky	-
2022010260195	F	43		X00001000008 - MOM Corona Malacky	negat.	Malacky	-
2022010260196	M	0		X00001000008 - MOM Corona Malacky	negat.	Malacky	-
2022010260197	F	34		X00001000008 - MOM Corona Malacky	negat.	Malacky	-
2022010260198	F	41		X00001000008 - MOM Corona Malacky	negat.	Malacky	-
2022010260199	F	54		X00001000008 - MOM Corona Malacky	posit.	Malacky	24.4
2022010260200	F	28		X00001000008 - MOM Corona Malacky	negat.	Malacky	-
2022010260201	M	31		X00001000008 - MOM Corona Malacky	negat.	Malacky	-
2022010260202	F	23		X00001000008 - MOM Corona Malacky	negat.	Malacky	-
2022010260203	F	76		X00001000008 - MOM Corona Malacky	posit.	Malacky	15.6
2022010260204	F	67		X00001000008 - MOM Corona Malacky	posit.	Malacky	22.5
2022010260205	M	35		X00001000008 - MOM Corona Malacky	negat.	Malacky	-
2022010260206	F	21		X00001000008 - MOM Corona Malacky	negat.	Malacky	-
2022010260207	F	51		X00001000008 - MOM Corona Malacky	posit.	Malacky	20.6
2022010260208	F	12		X00001000008 - MOM Corona Malacky	negat.	Malacky	-
2022010260209	M	11		X00001000008 - MOM Corona Malacky	posit.	Malacky	27.9
2022010260210	M	14		X00001000008 - MOM Corona Malacky	negat.	Malacky	-
2022010260211	F	40		X00001000008 - MOM Corona Malacky	negat.	Malacky	-
2022010260212	M	6		X00001000008 - MOM Corona Malacky	posit.	Malacky	26.9
2022010260213	F	81		X00001000008 - MOM Corona Malacky	posit.	Malacky	16.7
2022010260214	M	58		X00001000008 - MOM Corona Malacky	negat.	Malacky	-
2022010260215	F	24		X00001000008 - MOM Corona Malacky	posit.	Malacky	16.9
2022010260216	F	22		X00001000008 - MOM Corona Malacky	posit.	Malacky	27.1
2022010260217	M	27		X00001000008 - MOM Corona Malacky	negat.	Malacky	-
2022010260218	F	46		X00001000008 - MOM Corona Malacky	posit.	Malacky	24.9
2022010260219	M	45		X00001000008 - MOM Corona Malacky	posit.	Malacky	27.7
2022010260220	M	39		X00001000008 - MOM Corona Malacky	posit.	Malacky	22.7
2022010260221	F	38		X00001000008 - MOM Corona Malacky	posit.	Malacky	25
2022010260222	F	27		X00001000008 - MOM Corona Malacky	posit.	Malacky	26.6
2022010260223	M	27		X00001000008 - MOM Corona Malacky	posit.	Malacky	25.9
2022010260224	F	35		X00001000008 - MOM Corona Malacky	negat.	Malacky	-
2022010260225	M	75		X00001000008 - MOM Corona Malacky	posit.	Malacky	27.2
2022010260226	M	43		X00001000008 - MOM Corona Malacky	posit.	Malacky	22.5
2022010260227	M	32		X00001000008 - MOM Corona Malacky	posit.	Malacky	21.3
2022010260228	M	68		X00001000008 - MOM Corona Malacky	posit.	Malacky	24.4
2022010260229	F	63		X00001000008 - MOM Corona Malacky	posit.	Malacky	15.6
2022010260230	F	33		X00001000008 - MOM Corona Malacky	posit.	Malacky	25.9
2022010260231	M	42		X00001000008 - MOM Corona Malacky	posit.	Malacky	19.2
2022010260232	M	55		X00001000008 - MOM Corona Malacky	posit.	Malacky	22.3
2022010260233	F	27		X00001000008 - MOM Corona Malacky	posit.	Malacky	19
2022010260234	M	33		X00001000008 - MOM Corona Malacky	posit.	Malacky	27.5
2022010260235	M	27		X00001000008 - MOM Corona Malacky	posit.	Malacky	27.3
2022010260236	F	35		X00001000008 - MOM Corona Malacky	posit.	Malacky	28.4
2022010260237	F	35		X00001000008 - MOM Corona Malacky	posit.	Malacky	24.3
2022010260238	F	59		X00001000008 - MOM Corona Malacky	negat.	Malacky	-
2022010260239	M	40		X00001000008 - MOM Corona Malacky	negat.	Malacky	-
2022010260240	M	34		X00001000008 - MOM Corona Malacky	negat.	Malacky	-
2022010260241	M	29		X00001000008 - MOM Corona Malacky	posit.	Malacky	16.7
2022010260242	M	56		X00001000008 - MOM Corona Malacky	posit.	Malacky	17.8
2022010260243	F	28		X00001000008 - MOM Corona Malacky	negat.	Malacky	-
2022010260244	F	16		X00001000008 - MOM Corona Malacky	posit.	Malacky	33.1
2022010260245	M	18		X00001000008 - MOM Corona Malacky	posit.	Malacky	18.3
2022010260246	M	31		X00001000008 - MOM Corona Malacky	posit.	Malacky	25.6
2022010260247	M	36		X00001000008 - MOM Corona Malacky	negat.	Malacky	-
2022010260248	F	33		X00001000008 - MOM Corona Malacky	negat.	Malacky	-
2022010260249	M	38		X00001000008 - MOM Corona Malacky	negat.	Malacky	-
2022010260250	M	49		X00001000008 - MOM Corona Malacky	negat.	Malacky	-
2022010260251	F	10		X00003000001 - RUVZ Bratislava, Pasienky	posit.	Bratislava	33.9
2022010260252	M	53		X00003000001 - RUVZ Bratislava, Pasienky	posit.	Bratislava	18.7
2022010260253	M	49		X00003000001 - RUVZ Bratislava, Pasienky	negat.	Bratislava	-
2022010260254	F	21		X00003000001 - RUVZ Bratislava, Pasienky	negat.	Bratislava	-
2022010260255	M	21		X00003000001 - RUVZ Bratislava, Pasienky	negat.	Bratislava	-
2022010260256	M	42		X00003000001 - RUVZ Bratislava, Pasienky	posit.	Bratislava	19.8
2022010260257	M	51		X00003000001 - RUVZ Bratislava, Pasienky	posit.	Bratislava	26
2022010260258	F	33		X00003000001 - RUVZ Bratislava, Pasienky	posit.	Bratislava	28.7
2022010260259	F	49		X00003000001 - RUVZ Bratislava, Pasienky	negat.	Bratislava	-
2022010260260	F	49		X00003000001 - RUVZ Bratislava, Pasienky	negat.	Bratislava	-
2022010260261	M	45		X00003000001 - RUVZ Bratislava, Pasienky	posit.	Bratislava	22.1
2022010260262	F	33		X00003000001 - RUVZ Bratislava, Pasienky	negat.	Bratislava	-
2022010260263	M	35		X00003000001 - RUVZ Bratislava, Pasienky	negat.	Bratislava	-
2022010260264	M	25		X00003000001 - RUVZ Bratislava, Pasienky	negat.	Bratislava	-
2022010260265	F	21		X00003000001 - RUVZ Bratislava, Pasienky	negat.	Bratislava	-
2022010260266	F	50		X00003000001 - RUVZ Bratislava, Pasienky	posit.	Bratislava	26.1
2022010260267	M	41		X00003000001 - RUVZ Bratislava, Pasienky	negat.	Bratislava	-
2022010260268	M	52		X00003000001 - RUVZ Bratislava, Pasienky	negat.	Bratislava	-
2022010260269	M	64		X00003000001 - RUVZ Bratislava, Pasienky	negat.	Bratislava	-
2022010260270	F	44		X00003000001 - RUVZ Bratislava, Pasienky	negat.	Bratislava	-
2022010260271	F	47		X00003000001 - RUVZ Bratislava, Pasienky	posit.	Bratislava	19.2
2022010260272	M	14		X00003000001 - RUVZ Bratislava, Pasienky	posit.	Bratislava	15.9
2022010260273	F	59		X00003000001 - RUVZ Bratislava, Pasienky	posit.	Bratislava	17.9
2022010260274	F	57		X00003000001 - RUVZ Bratislava, Pasienky	negat.	Bratislava	-
2022010260275	F	34		X00003000001 - RUVZ Bratislava, Pasienky	posit.	Bratislava	19.5
2022010260276	M	28		X00003000001 - RUVZ Bratislava, Pasienky	negat.	Bratislava	-
2022010260277	M	35		X00003000001 - RUVZ Bratislava, Pasienky	negat.	Bratislava	-
2022010260278	F	27		X00003000001 - RUVZ Bratislava, Pasienky	negat.	Bratislava	-
2022010260279	M	25		X00003000001 - RUVZ Bratislava, Pasienky	negat.	Bratislava	-
2022010260280	F	61		X00003000001 - RUVZ Bratislava, Pasienky	posit.	Bratislava	28.2
2022010260281	F	27		X00003000001 - RUVZ Bratislava, Pasienky	posit.	Bratislava	23.7
2022010260282	F	36		X00003000001 - RUVZ Bratislava, Pasienky	negat.	Bratislava	-
2022010260283	F	38		X00003000001 - RUVZ Bratislava, Pasienky	negat.	Bratislava	-
2022010260284	M	5		X00003000001 - RUVZ Bratislava, Pasienky	negat.	Bratislava	-
2022010260285	F	44		X00003000001 - RUVZ Bratislava, Pasienky	posit.	Bratislava	17.5
2022010260286	F	16		X00003000001 - RUVZ Bratislava, Pasienky	posit.	Bratislava	23.4
2022010260287	F	60		X00003000001 - RUVZ Bratislava, Pasienky	posit.	Bratislava	27.5
2022010260288	M	10		X00003000001 - RUVZ Bratislava, Pasienky	negat.	Bratislava	-
2022010260289	F	24		X00003000001 - RUVZ Bratislava, Pasienky	negat.	Bratislava	-
2022010260290	F	35		X00003000001 - RUVZ Bratislava, Pasienky	posit.	Bratislava	21.9
2022010260291	M	35		X00003000001 - RUVZ Bratislava, Pasienky	posit.	Bratislava	25.1
2022010260292	M	63		X00003000001 - RUVZ Bratislava, Pasienky	negat.	Bratislava	-
2022010260293	F	47		X00003000001 - RUVZ Bratislava, Pasienky	negat.	Bratislava	-
2022010260294	F	61		X00003000001 - RUVZ Bratislava, Pasienky	negat.	Bratislava	-
2022010260295	M	25		X00003000001 - RUVZ Bratislava, Pasienky	posit.	Bratislava	27.9
2022010260296	M	48		X00003000001 - RUVZ Bratislava, Pasienky	negat.	Bratislava	-
2022010260297	F	43		X00003000001 - RUVZ Bratislava, Pasienky	negat.	Bratislava	-
2022010260298	M	34		X00003000001 - RUVZ Bratislava, Pasienky	negat.	Bratislava	-
2022010260299	F	41		X00003000001 - RUVZ Bratislava, Pasienky	posit.	Bratislava	18.6
2022010260300	M	39		X00003000001 - RUVZ Bratislava, Pasienky	negat.	Bratislava	-
2022010260301	M	42		X00003000001 - RUVZ Bratislava, Pasienky	negat.	Bratislava	-
2022010260302	M	41		X00003000001 - RUVZ Bratislava, Pasienky	negat.	Bratislava	-
2022010260303	F	13		X00003000001 - RUVZ Bratislava, Pasienky	negat.	Bratislava	-
2022010260304	F	31		X00003000001 - RUVZ Bratislava, Pasienky	negat.	Bratislava	-
2022010260305	M	39		X00003000001 - RUVZ Bratislava, Pasienky	negat.	Bratislava	-
2022010260306	M	38		X00003000001 - RUVZ Bratislava, Pasienky	posit.	Bratislava	23.4
2022010260307	M	50		X00003000001 - RUVZ Bratislava, Pasienky	posit.	Bratislava	23.3
2022010260308	M	30		X00003000001 - RUVZ Bratislava, Pasienky	posit.	Bratislava	23.9
2022010260309	F	62		X00003000001 - RUVZ Bratislava, Pasienky	negat.	Bratislava	-
2022010260310	M	46		X00003000001 - RUVZ Bratislava, Pasienky	posit.	Bratislava	20.7
2022010260311	M	19		X00003000001 - RUVZ Bratislava, Pasienky	negat.	Bratislava	-
2022010260312	M	52		X00003000001 - RUVZ Bratislava, Pasienky	negat.	Bratislava	-
2022010260313	M	50		X00003000001 - RUVZ Bratislava, Pasienky	posit.	Bratislava	24.3
2022010260314	F	39		X00003000001 - RUVZ Bratislava, Pasienky	posit.	Bratislava	25
2022010260315	M	40		X00003000001 - RUVZ Bratislava, Pasienky	negat.	Bratislava	-
2022010260316	F	35		X00003000001 - RUVZ Bratislava, Pasienky	negat.	Bratislava	-
2022010260317	M	71		X00003000001 - RUVZ Bratislava, Pasienky	posit.	Bratislava	21.8
2022010260318	F	41		X00003000001 - RUVZ Bratislava, Pasienky	negat.	Bratislava	-
2022010260319	M	28		X00003000001 - RUVZ Bratislava, Pasienky	negat.	Bratislava	-
2022010260320	F	24		X00003000001 - RUVZ Bratislava, Pasienky	posit.	Bratislava	26.8
2022010260321	M	45		X00003000001 - RUVZ Bratislava, Pasienky	negat.	Bratislava	-
2022010260322	F	51		X00003000001 - RUVZ Bratislava, Pasienky	posit.	Bratislava	21.4
2022010260323	M	63		X00003000001 - RUVZ Bratislava, Pasienky	posit.	Bratislava	27.8
2022010260324	F	32		X00003000001 - RUVZ Bratislava, Pasienky	negat.	Bratislava	-
2022010260325	F	57		X00003000001 - RUVZ Bratislava, Pasienky	posit.	Bratislava	23.3
2022010260326	F	68		X00003000001 - RUVZ Bratislava, Pasienky	posit.	Bratislava	35.5
2022010260327	F	58		X00003000001 - RUVZ Bratislava, Pasienky	negat.	Bratislava	-
2022010260328	F	14		X00003000001 - RUVZ Bratislava, Pasienky	negat.	Bratislava	-
2022010260329	F	10		X00003000001 - RUVZ Bratislava, Pasienky	posit.	Bratislava	26
2022010260330	M	71		X00003000001 - RUVZ Bratislava, Pasienky	negat.	Bratislava	-
2022010260331	M	67		X00003000001 - RUVZ Bratislava, Pasienky	posit.	Bratislava	29
2022010260332	M	33		X00003000001 - RUVZ Bratislava, Pasienky	posit.	Bratislava	22.6
2022010260333	F	75		X00003000001 - RUVZ Bratislava, Pasienky	negat.	Bratislava	-
2022010260334	F	84		X00003000001 - RUVZ Bratislava, Pasienky	posit.	Bratislava	27.3
2022010260335	M	71		X00003000001 - RUVZ Bratislava, Pasienky	negat.	Bratislava	-
2022010260336	M	34		X00003000001 - RUVZ Bratislava, Pasienky	negat.	Bratislava	-
2022010260337	M	32		X00003000001 - RUVZ Bratislava, Pasienky	negat.	Bratislava	-
2022010260338	M	25		X00003000001 - RUVZ Bratislava, Pasienky	negat.	Bratislava	-
2022010260339	F	70		X00003000001 - RUVZ Bratislava, Pasienky	negat.	Bratislava	-
2022010260340	F	39		X00003000001 - RUVZ Bratislava, Pasienky	negat.	Bratislava	-
2022010260341	F	56		X00003000001 - RUVZ Bratislava, Pasienky	posit.	Bratislava	27.1
2022010260342	M	21		X00003000001 - RUVZ Bratislava, Pasienky	negat.	Bratislava	-
2022010260343	F	89		X00003000001 - RUVZ Bratislava, Pasienky	posit.	Bratislava	25
2022010260344	F	47		X00003000001 - RUVZ Bratislava, Pasienky	negat.	Bratislava	-
2022010260345	F	8		X00003000001 - RUVZ Bratislava, Pasienky	negat.	Bratislava	-
2022010260346	F	58		X00003000001 - RUVZ Bratislava, Pasienky	posit.	Bratislava	33.1
2022010260347	M	22		X00003000001 - RUVZ Bratislava, Pasienky	negat.	Bratislava	-
2022010260348	M	50		X00003000001 - RUVZ Bratislava, Pasienky	negat.	Bratislava	-
2022010260349	F	27		X00003000001 - RUVZ Bratislava, Pasienky	posit.	Bratislava	22.1
2022010260350	F	47		X00003000001 - RUVZ Bratislava, Pasienky	negat.	Bratislava	-
2022010260351	M	17		X00003000001 - RUVZ Bratislava, Pasienky	posit.	Bratislava	22.9
2022010260352	M	28		X00003000001 - RUVZ Bratislava, Pasienky	negat.	Bratislava	-
2022010260353	F	49		X00003000001 - RUVZ Bratislava, Pasienky	negat.	Bratislava	-
2022010260354	M	18		X00003000001 - RUVZ Bratislava, Pasienky	posit.	Bratislava	31.2
2022010260355	M	59		X00003000001 - RUVZ Bratislava, Pasienky	negat.	Bratislava	-
2022010260356	M	74		X00003000001 - RUVZ Bratislava, Pasienky	posit.	Bratislava	27.5
2022010260357	F	71		X00003000001 - RUVZ Bratislava, Pasienky	negat.	Bratislava	-
2022010260358	F	21		X00003000001 - RUVZ Bratislava, Pasienky	negat.	Bratislava	-
2022010260359	F	48		X00003000001 - RUVZ Bratislava, Pasienky	negat.	Bratislava	-
2022010260360	F	4		X00003000001 - RUVZ Bratislava, Pasienky	negat.	Bratislava	-
2022010260361	F	55		X00003000001 - RUVZ Bratislava, Pasienky	negat.	Bratislava	-
2022010260362	F	7		X00003000001 - RUVZ Bratislava, Pasienky	negat.	Bratislava	-
2022010260363	M	36		X00003000001 - RUVZ Bratislava, Pasienky	posit.	Bratislava	19.8
2022010260364	F	46		X00003000001 - RUVZ Bratislava, Pasienky	negat.	Bratislava	-
2022010260365	F	67		X00003000001 - RUVZ Bratislava, Pasienky	posit.	Bratislava	28.6
2022010260366	F	69		X00003000001 - RUVZ Bratislava, Pasienky	negat.	Bratislava	-
2022010260367	M	39		X00003000001 - RUVZ Bratislava, Pasienky	negat.	Bratislava	-
2022010260368	F	66		X00003000001 - RUVZ Bratislava, Pasienky	negat.	Bratislava	-
2022010260369	M	30		X00003000001 - RUVZ Bratislava, Pasienky	posit.	Bratislava	20
2022010260370	M	50		X00003000001 - RUVZ Bratislava, Pasienky	negat.	Bratislava	-
2022010260371	M	41		X00003000001 - RUVZ Bratislava, Pasienky	negat.	Bratislava	-
2022010260372	F	57		X00003000001 - RUVZ Bratislava, Pasienky	posit.	Bratislava	27
2022010260373	M	28		X00003000001 - RUVZ Bratislava, Pasienky	negat.	Bratislava	-
2022010260374	M	37		X00003000001 - RUVZ Bratislava, Pasienky	negat.	Bratislava	-
2022010260375	F	32		X00003000001 - RUVZ Bratislava, Pasienky	negat.	Bratislava	-
2022010260376	M	39		X00003000001 - RUVZ Bratislava, Pasienky	negat.	Bratislava	-
2022010260377	F	55		X00003000001 - RUVZ Bratislava, Pasienky	posit.	Bratislava	21.4
2022010260378	M	56		X00003000001 - RUVZ Bratislava, Pasienky	indeterminate	Bratislava	-
2022010260379	M	31		X00003000001 - RUVZ Bratislava, Pasienky	negat.	Bratislava	-
2022010260380	F	39		X00003000001 - RUVZ Bratislava, Pasienky	negat.	Bratislava	-
2022010260381	M	67		X00003000001 - RUVZ Bratislava, Pasienky	posit.	Bratislava	20.4
2022010260382	F	63		X00003000001 - RUVZ Bratislava, Pasienky	posit.	Bratislava	24.1
2022010260383	F	46		X00003000001 - RUVZ Bratislava, Pasienky	negat.	Bratislava	-
2022010260384	M	32		X00003000001 - RUVZ Bratislava, Pasienky	negat.	Bratislava	-
2022010260385	F	51		X00003000001 - RUVZ Bratislava, Pasienky	negat.	Bratislava	-
2022010260386	M	9		X00003000001 - RUVZ Bratislava, Pasienky	negat.	Bratislava	-
2022010260387	M	19		X00003000001 - RUVZ Bratislava, Pasienky	posit.	Bratislava	33.4
2022010260388	F	44		X00003000001 - RUVZ Bratislava, Pasienky	posit.	Bratislava	23.5
2022010260389	F	30		X00003000001 - RUVZ Bratislava, Pasienky	posit.	Bratislava	23.5
2022010260390	F	24		X00003000001 - RUVZ Bratislava, Pasienky	posit.	Bratislava	24.8
2022010260391	M	28		X00003000001 - RUVZ Bratislava, Pasienky	negat.	Bratislava	-
2022010260392	M	80		X00003000001 - RUVZ Bratislava, Pasienky	negat.	Bratislava	-
2022010260393	F	28		X00003000001 - RUVZ Bratislava, Pasienky	posit.	Bratislava	25.3
2022010260394	M	51		X00003000001 - RUVZ Bratislava, Pasienky	negat.	Bratislava	-
2022010260395	F	53		X00003000001 - RUVZ Bratislava, Pasienky	posit.	Bratislava	19.8
2022010260396	F	24		X00003000001 - RUVZ Bratislava, Pasienky	posit.	Bratislava	30
2022010260397	F	46		X00003000001 - RUVZ Bratislava, Pasienky	posit.	Bratislava	32
2022010260398	M	26		X00003000001 - RUVZ Bratislava, Pasienky	negat.	Bratislava	-
2022010260399	F	44		X00003000001 - RUVZ Bratislava, Pasienky	posit.	Bratislava	22.3
2022010260400	M	50		X00003000001 - RUVZ Bratislava, Pasienky	posit.	Bratislava	32.5
2022010260401	M	28		X00003000001 - RUVZ Bratislava, Pasienky	posit.	Bratislava	25
2022010260402	M	19		X00003000001 - RUVZ Bratislava, Pasienky	negat.	Bratislava	-
2022010260403	F	41		X00003000001 - RUVZ Bratislava, Pasienky	posit.	Bratislava	30
2022010260404	F	52		X00003000001 - RUVZ Bratislava, Pasienky	posit.	Bratislava	20.5
2022010260405	F	50		X00003000001 - RUVZ Bratislava, Pasienky	negat.	Bratislava	-
2022010260406	M	47		X00003000001 - RUVZ Bratislava, Pasienky	negat.	Bratislava	-
2022010260407	M	36		X00003000001 - RUVZ Bratislava, Pasienky	posit.	Bratislava	25.3
2022010260408	M	36		X00003000001 - RUVZ Bratislava, Pasienky	posit.	Bratislava	34.8
2022010260409	F	47		X00003000001 - RUVZ Bratislava, Pasienky	negat.	Bratislava	-
2022010260410	F	36		X00003000001 - RUVZ Bratislava, Pasienky	negat.	Bratislava	-
2022010260411	F	45		X00003000001 - RUVZ Bratislava, Pasienky	negat.	Bratislava	-
2022010260412	M	18		X00003000001 - RUVZ Bratislava, Pasienky	posit.	Bratislava	29.3
2022010260413	M	47		X00003000001 - RUVZ Bratislava, Pasienky	negat.	Bratislava	-
2022010260414	F	45		X00003000001 - RUVZ Bratislava, Pasienky	negat.	Bratislava	-
2022010260415	F	47		X00003000001 - RUVZ Bratislava, Pasienky	posit.	Bratislava	27
2022010260416	F	9		X00003000001 - RUVZ Bratislava, Pasienky	posit.	Bratislava	28.3
2022010260417	M	41		X00003000001 - RUVZ Bratislava, Pasienky	negat.	Bratislava	-
2022010260418	F	78		X00003000001 - RUVZ Bratislava, Pasienky	negat.	Bratislava	-
2022010260419	F	37		X00003000001 - RUVZ Bratislava, Pasienky	posit.	Bratislava	27.8
2022010260420	M	30		X00003000001 - RUVZ Bratislava, Pasienky	posit.	Bratislava	31.8
2022010260421	F	31		X00003000001 - RUVZ Bratislava, Pasienky	negat.	Bratislava	-
2022010260422	F	52		X00003000001 - RUVZ Bratislava, Pasienky	negat.	Bratislava	-
2022010260423	M	52		X00003000001 - RUVZ Bratislava, Pasienky	negat.	Bratislava	-
2022010260424	M	17		X00003000001 - RUVZ Bratislava, Pasienky	negat.	Bratislava	-
2022010260425	M	45		X00003000001 - RUVZ Bratislava, Pasienky	posit.	Bratislava	29.6
2022010260426	F	20		X00003000001 - RUVZ Bratislava, Pasienky	posit.	Bratislava	26
2022010260427	M	49		X00003000001 - RUVZ Bratislava, Pasienky	negat.	Bratislava	-
2022010260428	M	7		X00003000001 - RUVZ Bratislava, Pasienky	negat.	Bratislava	-
2022010260429	M	44		X00003000001 - RUVZ Bratislava, Pasienky	negat.	Bratislava	-
2022010260430	F	41		X00003000001 - RUVZ Bratislava, Pasienky	negat.	Bratislava	-
2022010260431	M	24		X00003000001 - RUVZ Bratislava, Pasienky	negat.	Bratislava	-
2022010260432	M	29		X00003000001 - RUVZ Bratislava, Pasienky	negat.	Bratislava	-
2022010260433	F	28		X00003000001 - RUVZ Bratislava, Pasienky	posit.	Bratislava	35.1
2022010260434	F	43		X00003000001 - RUVZ Bratislava, Pasienky	posit.	Bratislava	33.1
2022010260435	F	53		X00003000001 - RUVZ Bratislava, Pasienky	negat.	Bratislava	-
2022010260436	F	44		X00003000001 - RUVZ Bratislava, Pasienky	negat.	Bratislava	-
2022010260437	F	42		X00003000001 - RUVZ Bratislava, Pasienky	posit.	Bratislava	29.2
2022010260438	F	1		X00003000001 - RUVZ Bratislava, Pasienky	posit.	Bratislava	30.4
2022010260439	F	28		X00003000001 - RUVZ Bratislava, Pasienky	posit.	Bratislava	23.4
2022010260440	F	19		X00003000001 - RUVZ Bratislava, Pasienky	negat.	Bratislava	-
2022010260441	M	10		X00003000001 - RUVZ Bratislava, Pasienky	posit.	Bratislava	31.2
2022010260442	F	45		X00003000001 - RUVZ Bratislava, Pasienky	negat.	Bratislava	-
2022010260443	M	12		X00003000001 - RUVZ Bratislava, Pasienky	negat.	Bratislava	-
2022010260444	M	30		X00003000001 - RUVZ Bratislava, Pasienky	negat.	Bratislava	-
2022010260445	F	67		X00003000001 - RUVZ Bratislava, Pasienky	negat.	Bratislava	-
2022010260446	M	33		X00003000001 - RUVZ Bratislava, Pasienky	negat.	Bratislava	-
2022010260447	M	44		X00003000001 - RUVZ Bratislava, Pasienky	negat.	Bratislava	-
2022010260448	F	45		X00003000001 - RUVZ Bratislava, Pasienky	negat.	Bratislava	-
2022010260449	F	66		X00003000001 - RUVZ Bratislava, Pasienky	negat.	Bratislava	-
2022010260450	M	5		X00003000001 - RUVZ Bratislava, Pasienky	posit.	Bratislava	28.4
2022010260451	F	32		X00003000001 - RUVZ Bratislava, Pasienky	negat.	Bratislava	-
2022010260452	F	54		X00003000001 - RUVZ Bratislava, Pasienky	negat.	Bratislava	-
2022010260453	F	6		X00003000001 - RUVZ Bratislava, Pasienky	posit.	Bratislava	26.6
2022010284001	F	28		P89851049801 - VÚSCH, a.s. Príjm.amb.	negat.	Košice	-
2022010284002	F	44		P89851049801 - VÚSCH, a.s. Príjm.amb.	negat.	Košice	-
2022010284003	M	73		P89851049101 - VÚSCH- KK-Kardiolog. - LOJ	negat.	Košice	-
2022010284004	F	76		P89851049101 - VÚSCH- KK-Kardiolog. - LOJ	negat.	Košice	-
2022010284005	M	40		X00001000007 - MOM Corona KE Magnezitárska	negat.	Košice	-
2022010284006	M	60		X00001000007 - MOM Corona KE Magnezitárska	negat.	Košice	-
2022010284007	M	63		X00001000007 - MOM Corona KE Magnezitárska	negat.	Košice	-
2022010284008	M	44		X00001000007 - MOM Corona KE Magnezitárska	negat.	Košice	-
2022010284009	M	66		X00001000007 - MOM Corona KE Magnezitárska	negat.	Košice	-
2022010284010	M	53		X00001000007 - MOM Corona KE Magnezitárska	negat.	Košice	-
2022010284011	M	37		X00001000007 - MOM Corona KE Magnezitárska	negat.	Košice	-
2022010284012	M	43		X00001000035 - MOM Corona Michalovce	negat.	Michalovce	-
2022010284013	M	26		X00001000035 - MOM Corona Michalovce	negat.	Michalovce	-
2022010284014	M	23		X00001000035 - MOM Corona Michalovce	negat.	Michalovce	-
2022010284015	F	33		X00001000035 - MOM Corona Michalovce	negat.	Michalovce	-
2022010284016	M	61		X00001000035 - MOM Corona Michalovce	negat.	Michalovce	-
2022010284017	F	47		X00001000007 - MOM Corona KE Magnezitárska	negat.	Košice	-
2022010284018	M	50		X00001000007 - MOM Corona KE Magnezitárska	negat.	Košice	-
2022010284019	F	21		X00001000007 - MOM Corona KE Magnezitárska	negat.	Košice	-
2022010284020	F	37		X00001000010 - OC + Corona Poprad - Aquacity	negat.	Poprad	-
2022010284021	M	89		X00001000010 - OC + Corona Poprad - Aquacity	negat.	Poprad	-
2022010284022	F	73		X00001000010 - OC + Corona Poprad - Aquacity	negat.	Poprad	-
2022010284023	F	72		X00001000010 - OC + Corona Poprad - Aquacity	negat.	Poprad	-
2022010284024	M	27		X00001000010 - OC + Corona Poprad - Aquacity	negat.	Poprad	-
2022010284025	F	85		X00001000010 - OC + Corona Poprad - Aquacity	negat.	Poprad	-
2022010284026	F	43		X00001000010 - OC + Corona Poprad - Aquacity	negat.	Poprad	-
2022010284027	M	71		X00001000010 - OC + Corona Poprad - Aquacity	negat.	Poprad	-
2022010284028	M	13		X00001000010 - OC + Corona Poprad - Aquacity	negat.	Poprad	-
2022010284029	M	58		X00001000010 - OC + Corona Poprad - Aquacity	negat.	Poprad	-
2022010284030	F	26		X00001000010 - OC + Corona Poprad - Aquacity	negat.	Poprad	-
2022010284031	M	10		X00001000010 - OC + Corona Poprad - Aquacity	negat.	Poprad	-
2022010284032	F	40		X00001000010 - OC + Corona Poprad - Aquacity	negat.	Poprad	-
2022010284033	F	71		X00001000010 - OC + Corona Poprad - Aquacity	negat.	Poprad	-
2022010284034	M	72		X00001000010 - OC + Corona Poprad - Aquacity	negat.	Poprad	-
2022010284035	M	70		N26657000710 - MOM Lipany	negat.	Sabinov	-
2022010284036	F	45		N26657000710 - MOM Lipany	negat.	Sabinov	-
2022010284037	M	55		N26657000710 - MOM Lipany	negat.	Sabinov	-
2022010284038	M	48		X00583000001 - MOM Corona Sabinov	negat.	Sabinov	-
2022010284039	F	30		X00583000001 - MOM Corona Sabinov	negat.	Sabinov	-
2022010284040	F	58		X00001000025 - OC Sabinov - Alergoimun	negat.	Sabinov	-
2022010284041	M	8		X00541000001 - OC KE Scarlett Clinic	negat.	Košice	-
2022010284042	M	10		X00541000001 - OC KE Scarlett Clinic	negat.	Košice	-
2022010284043	F	38		X00541000001 - OC KE Scarlett Clinic	posit.	Košice	33.8
2022010284044	M	53		X00541000001 - OC KE Scarlett Clinic	negat.	Košice	-
2022010284301	M	70		N80847001101 - Nem. Snina s.r.o. - Inter.odd.	negat.	Snina	-
2022010284302	F	88		P83767060101 - GÚ sv.Lukáša - Oddelenie geriatrie 4 p.	negat.	Košice	-
2022010284303	F	79		P83767060101 - GÚ sv.Lukáša - Oddelenie geriatrie 4 p.	negat.	Košice	-
2022010284304	F	52		P83767060101 - GÚ sv.Lukáša - Oddelenie geriatrie 4 p.	negat.	Košice	-
2022010284305	F	60		P76995019101 - VOÚ -odd.kl.onkol. - A	negat.	Košice	-
2022010284306	M	77		P76995019101 - VOÚ -odd.kl.onkol. - A	negat.	Košice	-
2022010284307	F	25		P76995019101 - VOÚ -odd.kl.onkol. - A	negat.	Košice	-
2022010284308	M	60		P76995019101 - VOÚ -odd.kl.onkol. - A	negat.	Košice	-
2022010284309	F	73		P83767060101 - GÚ sv.Lukáša - Oddelenie geriatrie 4 p.	posit.	Košice	34.1
2022010284310	M	84		P83767060101 - GÚ sv.Lukáša - Oddelenie geriatrie 4 p.	negat.	Košice	-
2022010284311	F	75		P83767060101 - GÚ sv.Lukáša - Oddelenie geriatrie 4 p.	negat.	Košice	-
2022010284312	F	53		P36845205101 - Univerzitná nemocnica - Nem. sv.Michala, ODCH	negat.	Košice	-
2022010284313	M	76		P36845205101 - Univerzitná nemocnica - Nem. sv.Michala, ODCH	negat.	Košice	-
2022010284314	F	90		P36845205101 - Univerzitná nemocnica - Nem. sv.Michala, ODCH	negat.	Košice	-
2022010284315	F	53		P76995043101 - VOU-Odd.rad.onk.- I.	posit.	Košice	36.3
2022010284316	F	13		P89483114101 - DN ORL odd.	negat.	Košice	-
2022010284317	F	2		P89483007104d - DN KDD - odd. D	negat.	Košice	-
2022010284318	M	1		P89483007104d - DN KDD - odd. D	posit.	Košice	35.9
2022010284319	F	3		P89483007104 - DN KDD - odd. A	negat.	Košice	-
2022010284320	F	29		P89483203101 - DFN KE -Odd. neonatologickej intenzívnej medicíny	negat.	Košice	-
2022010284321	M	1		P89483007104d - DN KDD - odd. D	negat.	Košice	-
2022010284322	F	1		P89483007104d - DN KDD - odd. D	negat.	Košice	-
2022010284323	M	0		P89483007104d - DN KDD - odd. D	negat.	Košice	-
2022010284324	F	81		N33067004101 - FNsP J. A. Reimana Neur.kl.	negat.	Prešov	-
2022010284325	M	71		N33067005101 - FNsP J. A. Reimana Psych.od.I	negat.	Prešov	-
2022010284326	M	53		N33067278102 - FNsP J. A. Reimana Kardio.kl	negat.	Prešov	-
2022010284327	F	86		N33067060101 - FNsP J. A. Reimana Geriat.odd	negat.	Prešov	-
2022010284328	F	69		N33067060101 - FNsP J. A. Reimana Geriat.odd	negat.	Prešov	-
2022010284329	M	67		N33067278101 - FNsP J.A. Reimana Odd.koronárnej jed.	negat.	Prešov	-
2022010284330	M	48		N33067012101 - FNsP J.A. Reimana Urolog.odd.	negat.	Prešov	-
2022010284331	M	73		N33067278102 - FNsP J. A. Reimana Kardio.kl	negat.	Prešov	-
2022010284332	F	88		N33067060101 - FNsP J. A. Reimana Geriat.odd	negat.	Prešov	-
2022010284333	M	77		N33067060101 - FNsP J. A. Reimana Geriat.odd	negat.	Prešov	-
2022010284334	M	70		N33067001101 - FNsP J.A.Reimana Interné odd. I	posit.	Prešov	28.8
2022010284335	F	44		N33067002202 - FNsP J.A.Reimana - Infektologická amb.-INFEA	negat.	Prešov	-
2022010284336	F	89		N33067060101 - FNsP J. A. Reimana Geriat.odd	negat.	Prešov	-
2022010284337	M	18		N33067013101 - FN J.A.Reimana, Traumatolog. oddelenie	negat.	Prešov	-
2022010284338	F	70		N33067025101 - FNsP J. A. Reimana KAIM	negat.	Prešov	-
2022010284339	M	58		N33067002201 - FNsP J.A.Reimana - Infektologická amb.	negat.	Prešov	-
2022010284340	F	80		N33067004101 - FNsP J. A. Reimana Neur.kl.	negat.	Prešov	-
2022010284341	F	77		N33067001101 - FNsP J.A.Reimana Interné odd. I	negat.	Prešov	-
2022010284342	M	53		N33067001101 - FNsP J.A.Reimana Interné odd. I	negat.	Prešov	-
2022010284343	M	79		N33067001101 - FNsP J.A.Reimana Interné odd. I	negat.	Prešov	-
2022010284344	F	52		N33067002201 - FNsP J.A.Reimana - Infektologická amb.	posit.	Prešov	31.1
2022010284345	M	38		N33067010101 - FN J.A.Reimana, Chirurgické oddelenie	negat.	Prešov	-
2022010284346	F	58		N33067004101 - FNsP J. A. Reimana Neur.kl.	negat.	Prešov	-
2022010284347	F	91		N33067004101 - FNsP J. A. Reimana Neur.kl.	negat.	Prešov	-
2022010284348	M	56		N33067001101 - FNsP J.A.Reimana Interné odd. I	negat.	Prešov	-
2022010284349	M	57		N33067001101 - FNsP J.A.Reimana Interné odd. I	negat.	Prešov	-
2022010284350	M	53		N33067001101 - FNsP J.A.Reimana Interné odd. I	negat.	Prešov	-
2022010284351	F	56		N33067001101 - FNsP J.A.Reimana Interné odd. I	negat.	Prešov	-
2022010284352	F	34		N33067009102 - FN J.A.Reimana, Odd. gyn.-pôrod. II.	negat.	Prešov	-
2022010284353	F	57		N33067012101 - FNsP J.A. Reimana Urolog.odd.	negat.	Prešov	-
2022010284354	M	39		N33067012101 - FNsP J.A. Reimana Urolog.odd.	negat.	Prešov	-
2022010284355	F	69		N33067005101 - FNsP J. A. Reimana Psych.od.I	negat.	Prešov	-
2022010284356	F	59		N33067005101 - FNsP J. A. Reimana Psych.od.I	negat.	Prešov	-
2022010284357	M	83		N33067060101 - FNsP J. A. Reimana Geriat.odd	negat.	Prešov	-
2022010284358	M	53		N33067647201 - FNsP Prešov - Infektol. amb.	negat.	Prešov	-
2022010284359	M	3		N33067007101 - FNsP J. A. Reimana Det.odd.	negat.	Prešov	-
2022010284360	M	48		N33067010101 - FN J.A.Reimana, Chirurgické oddelenie	negat.	Prešov	-
2022010284361	F	34		N33067007101 - FNsP J. A. Reimana Det.odd.	negat.	Prešov	-
2022010284362	M	4		N33067007101 - FNsP J. A. Reimana Det.odd.	negat.	Prešov	-
2022010284363	M	0		N33067007101 - FNsP J. A. Reimana Det.odd.	negat.	Prešov	-
2022010284364	F	0		N33067007101 - FNsP J. A. Reimana Det.odd.	negat.	Prešov	-
2022010284365	F	0		N33067007101 - FNsP J. A. Reimana Det.odd.	negat.	Prešov	-
2022010284366	F	0		N33067007101 - FNsP J. A. Reimana Det.odd.	negat.	Prešov	-
2022010284367	F	1		N33067007101 - FNsP J. A. Reimana Det.odd.	negat.	Prešov	-
2022010284368	F	97		N33067013101 - FN J.A.Reimana, Traumatolog. oddelenie	negat.	Prešov	-
2022010284369	M	64		N33067010101 - FN J.A.Reimana, Chirurgické oddelenie	negat.	Prešov	-
2022010284370	F	27		N33067011202 - FN J.A.Reimana, Ortopedická ambulancia	negat.	Prešov	-
2022010284371	F	90		N33067205101 - FNsP J. A. Reimana ODCH	negat.	Prešov	-
2022010284372	F	65		N33067205101 - FNsP J. A. Reimana ODCH	negat.	Prešov	-
2022010284373	F	89		N33067205101 - FNsP J. A. Reimana ODCH	negat.	Prešov	-
2022010284374	F	23		N33067009102 - FN J.A.Reimana, Odd. gyn.-pôrod. II.	negat.	Prešov	-
2022010284375	F	36		N33067009102 - FN J.A.Reimana, Odd. gyn.-pôrod. II.	negat.	Prešov	-
2022010284376	F	31		N33067009102 - FN J.A.Reimana, Odd. gyn.-pôrod. II.	negat.	Prešov	-
2022010284377	F	33		N33067009102 - FN J.A.Reimana, Odd. gyn.-pôrod. II.	negat.	Prešov	-
2022010284378	F	34		N33067009102 - FN J.A.Reimana, Odd. gyn.-pôrod. II.	negat.	Prešov	-
2022010284379	F	36		P89483331101 - DFN Košice- inf. odd.	posit.	Košice	13.3
2022010284380	F	43		P89483329101 - DN Odd.det.onkológ.	negat.	Košice	-
2022010284381	M	14		P89483329101 - DN Odd.det.onkológ.	negat.	Košice	-
2022010285001	F	69		X00001000035 - MOM Corona Michalovce	negat.	Michalovce	-
2022010285002	M	15		X00001000035 - MOM Corona Michalovce	negat.	Michalovce	-
2022010285003	F	14		X00001000035 - MOM Corona Michalovce	negat.	Michalovce	-
2022010285004	M	42		X00001000035 - MOM Corona Michalovce	negat.	Michalovce	-
2022010285005	M	49		X00001000035 - MOM Corona Michalovce	negat.	Michalovce	-
2022010285006	M	27		X00001000035 - MOM Corona Michalovce	negat.	Michalovce	-
2022010285007	M	28		X00001000035 - MOM Corona Michalovce	negat.	Michalovce	-
2022010285008	F	58		X00001000035 - MOM Corona Michalovce	negat.	Michalovce	-
2022010285009	M	45		X00001000035 - MOM Corona Michalovce	negat.	Michalovce	-
2022010285010	F	35		X00001000035 - MOM Corona Michalovce	negat.	Michalovce	-
2022010285011	M	44		X00001000035 - MOM Corona Michalovce	negat.	Michalovce	-
2022010285012	M	80		X00001000035 - MOM Corona Michalovce	negat.	Michalovce	-
2022010285013	M	9		X00001000035 - MOM Corona Michalovce	negat.	Michalovce	-
2022010285014	M	44		X00001000035 - MOM Corona Michalovce	negat.	Michalovce	-
2022010285015	F	58		X00566000001 - MOM-Stropkov- Slovenský Červený kríž	posit.	Stropkov	31
2022010285016	F	48		X00566000001 - MOM-Stropkov- Slovenský Červený kríž	negat.	Stropkov	-
2022010285017	F	52		X00566000001 - MOM-Stropkov- Slovenský Červený kríž	negat.	Stropkov	-
2022010285018	F	48		X00566000001 - MOM-Stropkov- Slovenský Červený kríž	posit.	Stropkov	23.8
2022010285019	M	11		X00566000001 - MOM-Stropkov- Slovenský Červený kríž	negat.	Stropkov	-
2022010285020	M	51		X00566000001 - MOM-Stropkov- Slovenský Červený kríž	posit.	Stropkov	32.4
2022010285021	F	73		X00566000001 - MOM-Stropkov- Slovenský Červený kríž	negat.	Stropkov	-
2022010285022	F	31		X00566000001 - MOM-Stropkov- Slovenský Červený kríž	negat.	Stropkov	-
2022010285023	M	37		X00566000001 - MOM-Stropkov- Slovenský Červený kríž	posit.	Stropkov	34
2022010285024	M	72		X00566000001 - MOM-Stropkov- Slovenský Červený kríž	posit.	Stropkov	36.3
2022010285025	M	36		X00566000001 - MOM-Stropkov- Slovenský Červený kríž	posit.	Stropkov	25.9
2022010285026	M	82		X00566000001 - MOM-Stropkov- Slovenský Červený kríž	posit.	Stropkov	24
2022010285027	M	41		X00566000001 - MOM-Stropkov- Slovenský Červený kríž	posit.	Stropkov	21.5
2022010285028	F	25		X00566000001 - MOM-Stropkov- Slovenský Červený kríž	negat.	Stropkov	-
2022010285029	F	20		X00566000001 - MOM-Stropkov- Slovenský Červený kríž	negat.	Stropkov	-
2022010285030	M	72		X00566000001 - MOM-Stropkov- Slovenský Červený kríž	negat.	Stropkov	-
2022010285031	M	51		X00566000001 - MOM-Stropkov- Slovenský Červený kríž	posit.	Stropkov	28.8
2022010285032	F	81		X00566000001 - MOM-Stropkov- Slovenský Červený kríž	posit.	Stropkov	29.7
2022010285033	F	32		X00566000001 - MOM-Stropkov- Slovenský Červený kríž	negat.	Stropkov	-
2022010285034	M	19		X00566000001 - MOM-Stropkov- Slovenský Červený kríž	posit.	Stropkov	27
2022010285035	M	55		X00566000001 - MOM-Stropkov- Slovenský Červený kríž	negat.	Stropkov	-
2022010285036	F	50		X00566000001 - MOM-Stropkov- Slovenský Červený kríž	posit.	Stropkov	29.6
2022010285037	M	41		X00566000001 - MOM-Stropkov- Slovenský Červený kríž	negat.	Stropkov	-
2022010285038	M	56		X00566000001 - MOM-Stropkov- Slovenský Červený kríž	negat.	Stropkov	-
2022010285039	F	25		X00566000001 - MOM-Stropkov- Slovenský Červený kríž	posit.	Stropkov	24.7
2022010285040	M	41		X00566000001 - MOM-Stropkov- Slovenský Červený kríž	posit.	Stropkov	36.2
2022010285041	F	38		X00566000001 - MOM-Stropkov- Slovenský Červený kríž	negat.	Stropkov	-
2022010285042	M	63		X00566000001 - MOM-Stropkov- Slovenský Červený kríž	negat.	Stropkov	-
2022010285043	M	7		X00566000001 - MOM-Stropkov- Slovenský Červený kríž	posit.	Stropkov	26.5
2022010285044	M	57		X00566000001 - MOM-Stropkov- Slovenský Červený kríž	posit.	Stropkov	35
2022010285045	F	53		X00566000001 - MOM-Stropkov- Slovenský Červený kríž	negat.	Stropkov	-
2022010285046	F	38		X00566000001 - MOM-Stropkov- Slovenský Červený kríž	negat.	Stropkov	-
2022010285047	F	56		X00566000001 - MOM-Stropkov- Slovenský Červený kríž	negat.	Stropkov	-
2022010285048	M	47		X00566000001 - MOM-Stropkov- Slovenský Červený kríž	posit.	Stropkov	26.8
2022010285049	F	71		X00566000001 - MOM-Stropkov- Slovenský Červený kríž	posit.	Stropkov	28
2022010285050	M	62		X00566000001 - MOM-Stropkov- Slovenský Červený kríž	posit.	Stropkov	22.9
2022010285051	F	37		X00566000001 - MOM-Stropkov- Slovenský Červený kríž	posit.	Stropkov	25.3
2022010285052	F	47		X00566000001 - MOM-Stropkov- Slovenský Červený kríž	negat.	Stropkov	-
2022010285053	M	13		X00566000001 - MOM-Stropkov- Slovenský Červený kríž	posit.	Stropkov	20.4
2022010285054	M	45		X00566000001 - MOM-Stropkov- Slovenský Červený kríž	posit.	Stropkov	34.7
2022010285055	M	30		X00566000001 - MOM-Stropkov- Slovenský Červený kríž	negat.	Stropkov	-
2022010285056	F	54		X00566000001 - MOM-Stropkov- Slovenský Červený kríž	negat.	Stropkov	-
2022010285057	F	7		X00566000001 - MOM-Stropkov- Slovenský Červený kríž	negat.	Stropkov	-
2022010285058	F	53		X00566000001 - MOM-Stropkov- Slovenský Červený kríž	negat.	Stropkov	-
2022010285059	M	16		X00566000001 - MOM-Stropkov- Slovenský Červený kríž	negat.	Stropkov	-
2022010285060	F	59		X00566000001 - MOM-Stropkov- Slovenský Červený kríž	posit.	Stropkov	25.9
2022010285061	F	30		X00566000001 - MOM-Stropkov- Slovenský Červený kríž	negat.	Stropkov	-
2022010285062	M	58		X00566000001 - MOM-Stropkov- Slovenský Červený kríž	posit.	Stropkov	38.5
2022010285063	M	54		X00566000001 - MOM-Stropkov- Slovenský Červený kríž	posit.	Stropkov	31.2
2022010285064	F	67		X00566000001 - MOM-Stropkov- Slovenský Červený kríž	negat.	Stropkov	-
2022010285065	M	85		X00001000007 - MOM Corona KE Magnezitárska	negat.	Košice	-
2022010285066	F	13		X00001000007 - MOM Corona KE Magnezitárska	negat.	Košice	-
2022010285067	M	64		X00001000007 - MOM Corona KE Magnezitárska	posit.	Košice	23.9
2022010285068	F	36		X00001000007 - MOM Corona KE Magnezitárska	negat.	Košice	-
2022010285069	M	60		X00001000007 - MOM Corona KE Magnezitárska	posit.	Košice	30.2
2022010285070	M	7		X00001000007 - MOM Corona KE Magnezitárska	negat.	Košice	-
2022010285071	F	43		X00001000007 - MOM Corona KE Magnezitárska	posit.	Košice	21
2022010285072	M	39		X00001000007 - MOM Corona KE Magnezitárska	negat.	Košice	-
2022010285073	M	28		X00001000007 - MOM Corona KE Magnezitárska	negat.	Košice	-
2022010285074	F	25		X00001000007 - MOM Corona KE Magnezitárska	posit.	Košice	25.1
2022010285075	M	19		X00001000007 - MOM Corona KE Magnezitárska	negat.	Košice	-
2022010285076	F	48		X00001000007 - MOM Corona KE Magnezitárska	negat.	Košice	-
2022010285077	F	56		X00001000007 - MOM Corona KE Magnezitárska	negat.	Košice	-
2022010285078	F	64		X00001000007 - MOM Corona KE Magnezitárska	negat.	Košice	-
2022010285079	F	56		X00001000007 - MOM Corona KE Magnezitárska	posit.	Košice	26.7
2022010285080	M	23		X00001000007 - MOM Corona KE Magnezitárska	negat.	Košice	-
2022010285081	M	21		X00001000007 - MOM Corona KE Magnezitárska	negat.	Košice	-
2022010285082	F	46		X00001000007 - MOM Corona KE Magnezitárska	negat.	Košice	-
2022010285083	M	54		X00001000007 - MOM Corona KE Magnezitárska	negat.	Košice	-
2022010285084	F	80		X00001000007 - MOM Corona KE Magnezitárska	negat.	Košice	-
2022010285085	F	22		X00001000007 - MOM Corona KE Magnezitárska	negat.	Košice	-
2022010285086	M	20		X00001000007 - MOM Corona KE Magnezitárska	negat.	Košice	-
2022010285087	M	39		X00001000007 - MOM Corona KE Magnezitárska	negat.	Košice	-
2022010285088	M	54		X00001000007 - MOM Corona KE Magnezitárska	negat.	Košice	-
2022010285089	M	37		X00001000007 - MOM Corona KE Magnezitárska	negat.	Košice	-
2022010285090	F	83		X00001000007 - MOM Corona KE Magnezitárska	negat.	Košice	-
2022010285091	M	48		X00001000007 - MOM Corona KE Magnezitárska	negat.	Košice	-
2022010285092	M	79		X00001000007 - MOM Corona KE Magnezitárska	negat.	Košice	-
2022010285093	F	56		X00001000007 - MOM Corona KE Magnezitárska	negat.	Košice	-
2022010285094	M	46		X00001000007 - MOM Corona KE Magnezitárska	negat.	Košice	-
2022010285095	M	52		X00001000007 - MOM Corona KE Magnezitárska	posit.	Košice	34.1
2022010285096	M	58		X00001000007 - MOM Corona KE Magnezitárska	negat.	Košice	-
2022010285097	F	59		X00001000007 - MOM Corona KE Magnezitárska	negat.	Košice	-
2022010285098	F	56		X00001000007 - MOM Corona KE Magnezitárska	negat.	Košice	-
2022010285099	M	45		X00001000007 - MOM Corona KE Magnezitárska	negat.	Košice	-
2022010285100	M	55		X00001000007 - MOM Corona KE Magnezitárska	negat.	Košice	-
2022010285101	F	23		X00001000007 - MOM Corona KE Magnezitárska	negat.	Košice	-
2022010285102	M	15		X00001000007 - MOM Corona KE Magnezitárska	negat.	Košice	-
2022010285103	F	59		X00001000007 - MOM Corona KE Magnezitárska	negat.	Košice	-
2022010285104	F	39		X00001000007 - MOM Corona KE Magnezitárska	negat.	Košice	-
2022010285105	M	41		X00001000007 - MOM Corona KE Magnezitárska	negat.	Košice	-
2022010285106	M	29		X00001000007 - MOM Corona KE Magnezitárska	negat.	Košice	-
2022010285107	F	28		X00001000007 - MOM Corona KE Magnezitárska	negat.	Košice	-
2022010285108	F	39		X00001000007 - MOM Corona KE Magnezitárska	negat.	Košice	-
2022010285109	M	30		X00001000007 - MOM Corona KE Magnezitárska	negat.	Košice	-
2022010285110	M	34		X00001000007 - MOM Corona KE Magnezitárska	negat.	Košice	-
2022010285111	M	23		X00001000010 - OC + Corona Poprad - Aquacity	negat.	Poprad	-
2022010285112	M	44		X00001000010 - OC + Corona Poprad - Aquacity	negat.	Poprad	-
2022010285113	F	38		X00001000010 - OC + Corona Poprad - Aquacity	negat.	Poprad	-
2022010285114	M	54		X00001000010 - OC + Corona Poprad - Aquacity	negat.	Poprad	-
2022010285115	M	49		X00001000010 - OC + Corona Poprad - Aquacity	posit.	Poprad	36.2
2022010285116	M	60		X00001000010 - OC + Corona Poprad - Aquacity	negat.	Poprad	-
2022010285117	F	58		X00001000010 - OC + Corona Poprad - Aquacity	negat.	Poprad	-
2022010285118	F	39		X00001000010 - OC + Corona Poprad - Aquacity	negat.	Poprad	-
2022010285119	F	10		X00001000010 - OC + Corona Poprad - Aquacity	negat.	Poprad	-
2022010285120	F	37		X00001000010 - OC + Corona Poprad - Aquacity	negat.	Poprad	-
2022010285121	F	70		X00001000010 - OC + Corona Poprad - Aquacity	posit.	Poprad	31.8
2022010285122	F	3		X00001000010 - OC + Corona Poprad - Aquacity	negat.	Poprad	-
2022010285123	F	33		X00001000010 - OC + Corona Poprad - Aquacity	negat.	Poprad	-
2022010285124	F	65		X00001000010 - OC + Corona Poprad - Aquacity	negat.	Poprad	-
2022010285125	M	52		X00001000010 - OC + Corona Poprad - Aquacity	negat.	Poprad	-
2022010285126	F	52		X00001000010 - OC + Corona Poprad - Aquacity	negat.	Poprad	-
2022010285127	F	48		X00001000010 - OC + Corona Poprad - Aquacity	negat.	Poprad	-
2022010285128	F	50		X00001000010 - OC + Corona Poprad - Aquacity	negat.	Poprad	-
2022010285129	F	36		X00001000010 - OC + Corona Poprad - Aquacity	negat.	Poprad	-
2022010285130	F	49		X00001000010 - OC + Corona Poprad - Aquacity	negat.	Poprad	-
2022010285131	M	60		X00001000010 - OC + Corona Poprad - Aquacity	negat.	Poprad	-
2022010285132	F	8		X00001000010 - OC + Corona Poprad - Aquacity	negat.	Poprad	-
2022010285133	F	50		X00001000010 - OC + Corona Poprad - Aquacity	negat.	Poprad	-
2022010285134	F	42		X00001000010 - OC + Corona Poprad - Aquacity	posit.	Poprad	25.1
2022010285135	F	34		X00001000010 - OC + Corona Poprad - Aquacity	negat.	Poprad	-
2022010285136	F	29		X00001000010 - OC + Corona Poprad - Aquacity	posit.	Poprad	30.2
2022010285137	F	36		X00001000010 - OC + Corona Poprad - Aquacity	negat.	Poprad	-
2022010285138	M	38		X00001000010 - OC + Corona Poprad - Aquacity	negat.	Poprad	-
2022010285139	F	71		X00001000010 - OC + Corona Poprad - Aquacity	negat.	Poprad	-
2022010285140	M	68		X00001000010 - OC + Corona Poprad - Aquacity	negat.	Poprad	-
2022010285141	F	12		X00001000010 - OC + Corona Poprad - Aquacity	negat.	Poprad	-
2022010285142	F	71		X00001000010 - OC + Corona Poprad - Aquacity	negat.	Poprad	-
2022010285143	F	48		X00001000010 - OC + Corona Poprad - Aquacity	negat.	Poprad	-
2022010285144	F	54		X00001000010 - OC + Corona Poprad - Aquacity	negat.	Poprad	-
2022010285145	M	49		X00001000010 - OC + Corona Poprad - Aquacity	negat.	Poprad	-
2022010285146	M	57		X00001000010 - OC + Corona Poprad - Aquacity	negat.	Poprad	-
2022010285147	F	52		X00001000010 - OC + Corona Poprad - Aquacity	negat.	Poprad	-
2022010285148	F	27		X00001000010 - OC + Corona Poprad - Aquacity	negat.	Poprad	-
2022010285149	F	46		X00001000010 - OC + Corona Poprad - Aquacity	posit.	Poprad	28.5
2022010285150	M	17		X00001000010 - OC + Corona Poprad - Aquacity	negat.	Poprad	-
2022010285151	F	47		X00001000010 - OC + Corona Poprad - Aquacity	negat.	Poprad	-
2022010285152	F	15		X00001000010 - OC + Corona Poprad - Aquacity	posit.	Poprad	31.8
2022010285153	F	55		X00001000010 - OC + Corona Poprad - Aquacity	negat.	Poprad	-
2022010285154	F	56		X00001000010 - OC + Corona Poprad - Aquacity	negat.	Poprad	-
2022010285155	M	61		X00001000010 - OC + Corona Poprad - Aquacity	negat.	Poprad	-
2022010285156	M	27		X00001000010 - OC + Corona Poprad - Aquacity	negat.	Poprad	-
2022010285157	M	49		X00001000010 - OC + Corona Poprad - Aquacity	negat.	Poprad	-
2022010285158	M	35		X00001000010 - OC + Corona Poprad - Aquacity	negat.	Poprad	-
2022010285159	F	20		X00001000010 - OC + Corona Poprad - Aquacity	negat.	Poprad	-
2022010285160	M	25		X00001000010 - OC + Corona Poprad - Aquacity	negat.	Poprad	-
2022010285161	M	15		X00001000010 - OC + Corona Poprad - Aquacity	negat.	Poprad	-
2022010285162	F	64		X00001000010 - OC + Corona Poprad - Aquacity	negat.	Poprad	-
2022010285163	F	39		X00001000010 - OC + Corona Poprad - Aquacity	negat.	Poprad	-
2022010285164	M	35		X00001000010 - OC + Corona Poprad - Aquacity	negat.	Poprad	-
2022010285165	F	44		X00001000010 - OC + Corona Poprad - Aquacity	negat.	Poprad	-
2022010285166	F	36		X00001000010 - OC + Corona Poprad - Aquacity	negat.	Poprad	-
2022010285167	F	25		X00583000001 - MOM Corona Sabinov	negat.	Sabinov	-
2022010285168	F	45		X00583000001 - MOM Corona Sabinov	posit.	Sabinov	34.2
2022010285169	M	33		X00583000001 - MOM Corona Sabinov	negat.	Sabinov	-
2022010285170	M	42		X00583000001 - MOM Corona Sabinov	negat.	Sabinov	-
2022010285171	M	29		X00583000001 - MOM Corona Sabinov	negat.	Sabinov	-
2022010285172	F	30		X00583000001 - MOM Corona Sabinov	negat.	Sabinov	-
2022010285173	F	19		X00583000001 - MOM Corona Sabinov	posit.	Sabinov	27.9
2022010285174	F	26		X00583000001 - MOM Corona Sabinov	posit.	Sabinov	27.2
2022010285175	M	33		X00583000001 - MOM Corona Sabinov	negat.	Sabinov	-
2022010285176	M	40		X00583000001 - MOM Corona Sabinov	posit.	Sabinov	21.9
2022010285177	M	9		X00583000001 - MOM Corona Sabinov	posit.	Sabinov	32.5
2022010285178	F	33		X00583000001 - MOM Corona Sabinov	posit.	Sabinov	19.5
2022010285179	M	56		X00583000001 - MOM Corona Sabinov	posit.	Sabinov	24.9
2022010285180	F	33		X00583000001 - MOM Corona Sabinov	negat.	Sabinov	-
2022010285181	F	60		X00583000001 - MOM Corona Sabinov	negat.	Sabinov	-
2022010285182	M	40		X00583000001 - MOM Corona Sabinov	posit.	Sabinov	23.1
2022010285183	F	21		X00583000001 - MOM Corona Sabinov	posit.	Sabinov	29.2
2022010285184	M	52		X00583000001 - MOM Corona Sabinov	negat.	Sabinov	-
2022010285185	F	35		X00583000001 - MOM Corona Sabinov	negat.	Sabinov	-
2022010285186	F	43		X00583000001 - MOM Corona Sabinov	negat.	Sabinov	-
2022010285187	M	27		X00001000025 - OC Sabinov - Alergoimun	negat.	Sabinov	-
2022010285188	M	21		X00001000025 - OC Sabinov - Alergoimun	negat.	Sabinov	-
2022010285189	M	26		X00583000001 - MOM Corona Sabinov	posit.	Sabinov	27.4
2022010285190	F	15		X00001000025 - OC Sabinov - Alergoimun	negat.	Sabinov	-
2022010285191	M	24		X00001000025 - OC Sabinov - Alergoimun	negat.	Sabinov	-
2022010285192	M	27		X00001000025 - OC Sabinov - Alergoimun	negat.	Sabinov	-
2022010285193	M	35		N26657000710 - MOM Lipany	negat.	Sabinov	-
2022010285194	M	29		N26657000710 - MOM Lipany	negat.	Sabinov	-
2022010285195	M	43		N26657000710 - MOM Lipany	negat.	Sabinov	-
2022010285196	F	42		N26657000710 - MOM Lipany	negat.	Sabinov	-
2022010285197	M	20		N26657000710 - MOM Lipany	negat.	Sabinov	-
2022010285198	M	32		N26657000710 - MOM Lipany	posit.	Sabinov	34.8
2022010285199	F	10		N26657000710 - MOM Lipany	posit.	Sabinov	31.5
2022010285200	F	59		N26657000710 - MOM Lipany	posit.	Sabinov	25.1
2022010285201	F	39		N26657000710 - MOM Lipany	posit.	Sabinov	29.7
2022010285202	M	18		X00583000001 - MOM Corona Sabinov	posit.	Sabinov	36.1
2022010285203	M	36		X00001000025 - OC Sabinov - Alergoimun	negat.	Sabinov	-
2022010285204	F	17		X00001000025 - OC Sabinov - Alergoimun	negat.	Sabinov	-
2022010285205	F	30		X00001000025 - OC Sabinov - Alergoimun	negat.	Sabinov	-
2022010285206	M	6		X00001000025 - OC Sabinov - Alergoimun	negat.	Sabinov	-
2022010285207	F	28		X00001000025 - OC Sabinov - Alergoimun	negat.	Sabinov	-
2022010285208	M	47		X00001000025 - OC Sabinov - Alergoimun	negat.	Sabinov	-
2022010285209	F	14		N26657000710 - MOM Lipany	posit.	Sabinov	33.2
2022010285210	M	62		N26657000710 - MOM Lipany	negat.	Sabinov	-
2022010285211	M	13		X00001000025 - OC Sabinov - Alergoimun	negat.	Sabinov	-
2022010285212	M	31		X00001000025 - OC Sabinov - Alergoimun	negat.	Sabinov	-
2022010285213	M	37		X00541000001 - OC KE Scarlett Clinic	negat.	Košice	-
2022010285214	M	54		X00541000001 - OC KE Scarlett Clinic	negat.	Košice	-
2022010285215	F	16		X00541000001 - OC KE Scarlett Clinic	posit.	Košice	21
2022010285216	F	52		X00541000001 - OC KE Scarlett Clinic	negat.	Košice	-
2022010285217	F	20		X00541000001 - OC KE Scarlett Clinic	negat.	Košice	-
2022010285218	M	9		X00541000001 - OC KE Scarlett Clinic	negat.	Košice	-
2022010285219	F	29		X00541000001 - OC KE Scarlett Clinic	negat.	Košice	-
2022010285220	M	61		X00541000001 - OC KE Scarlett Clinic	negat.	Košice	-
2022010285221	M	58		X00541000001 - OC KE Scarlett Clinic	posit.	Košice	38
2022010285222	F	39		X00541000001 - OC KE Scarlett Clinic	posit.	Košice	35
2022010285223	F	14		X00541000001 - OC KE Scarlett Clinic	posit.	Košice	25.4
2022010285224	M	65		X00541000001 - OC KE Scarlett Clinic	posit.	Košice	27.4
2022010347001	F	43		P40707001103 - RU Interná V.klinika	negat.	Bratislava	-
2022010347002	M	61		P40707191101 - RU Kl.popálenín	negat.	Bratislava	-
2022010347003	F	33		P40707009101 - RU Gyn.pôr.II.klinika	negat.	Bratislava	-
2022010347004	M	68		P40707184804 - RU Centrálny príjem	posit.	Bratislava	33.3
2022010347005	M	51		P40707191101 - RU Kl.popálenín	negat.	Bratislava	-
2022010347006	F	81		P40707001103 - RU Interná V.klinika	negat.	Bratislava	-
2022010347007	M	53		P40707015101 - RU Odd. očné	negat.	Bratislava	-
2022010347008	M	77		P40707001103 - RU Interná V.klinika	negat.	Bratislava	-
2022010347009	M	52		P40707184804 - RU Centrálny príjem	posit.	Bratislava	30
2022010347010	F	49		P40707038101 - RU Kl.plastickej chir.	negat.	Bratislava	-
2022010347011	M	68		P40707001103 - RU Interná V.klinika	negat.	Bratislava	-
2022010347012	M	39		P40707184804 - RU Centrálny príjem	posit.	Bratislava	31
2022010347013	M	52		P40707005101 - MI Psychiatrická kl.	negat.	Bratislava	-
2022010347014	F	91		P40707005101 - MI Psychiatrická kl.	negat.	Bratislava	-
2022010347015	M	66		P40707001101 - MI I. Interná klinika	negat.	Bratislava	-
2022010347016	F	84		P40707001101 - MI I. Interná klinika	negat.	Bratislava	-
2022010347017	F	84		P40707001101 - MI I. Interná klinika	negat.	Bratislava	-
2022010347018	M	76		P40707001101 - MI I. Interná klinika	negat.	Bratislava	-
2022010347019	M	86		P40707001101 - MI I. Interná klinika	negat.	Bratislava	-
2022010347020	M	75		P40707001101 - MI I. Interná klinika	negat.	Bratislava	-
2022010347021	F	82		P40707001101 - MI I. Interná klinika	negat.	Bratislava	-
2022010347022	F	96		P40707001101 - MI I. Interná klinika	negat.	Bratislava	-
2022010347023	M	65		P40707037101 - DE - Neurochirurgická kl.	negat.	Bratislava	-
2022010347024	M	69		X00001000041 - MOMTrenčín	negat.	Trenčín	-
2022010347025	M	84		X00001000041 - MOMTrenčín	negat.	Trenčín	-
2022010347026	M	44		X00001000041 - MOMTrenčín	negat.	Trenčín	-
2022010347027	M	65		X00001000041 - MOMTrenčín	negat.	Trenčín	-
2022010347028	F	83		X00001000041 - MOMTrenčín	negat.	Trenčín	-
2022010347029	F	33		X00001000041 - MOMTrenčín	negat.	Trenčín	-
2022010347030	F	83		X00001000041 - MOMTrenčín	negat.	Trenčín	-
2022010347031	F	40		P40707184802 - DE Centrálne prijímacie oddelenie	posit.	Bratislava	32.1
2022010347032	F	29		P40707009212 - Gynekologická amb.	negat.	Bratislava	-
2022010347033	M	61		P40707012103 - DE urologická kl.-Transplantačn.oddelenie	negat.	Bratislava	-
2022010347034	M	33		P40707012103 - DE urologická kl.-Transplantačn.oddelenie	negat.	Bratislava	-
2022010347035	F	46		X00001000041 - MOMTrenčín	negat.	Trenčín	-
2022010347036	F	73		X00001000041 - MOMTrenčín	negat.	Trenčín	-
2022010347037	F	73		P40707184805 - AN Odd. urgentného príjmu	negat.	Bratislava	-
2022010347038	F	74		P40707184805 - AN Odd. urgentného príjmu	indeterminate	Bratislava	-
2022010347039	F	27		P40707068203 - AN cievna ambulancia	posit.	Bratislava	23.6
2022010347040	F	90		P40707184805 - AN Odd. urgentného príjmu	not examined	Bratislava	-
2022010347041	M	70		P40707184805 - AN Odd. urgentného príjmu	negat.	Bratislava	-
2022010347042	F	33		P40707184805 - AN Odd. urgentného príjmu	negat.	Bratislava	-
2022010347043	F	73		P40707184805 - AN Odd. urgentného príjmu	posit.	Bratislava	32.1
2022010347044	M	59		P40707184805 - AN Odd. urgentného príjmu	posit.	Bratislava	31.6
2022010347045	M	22		P40707068203 - AN cievna ambulancia	not evaluable	Bratislava	-
2022010347046	M	69		P40707009205 - AN gynekologická ambulancia I.	negat.	Bratislava	-
2022010347047	M	69		P40707004208 - AN neurologická ambulancia	negat.	Bratislava	-
2022010347048	F	33		P40707009102 - AN I.gynekologicko-pôr. klinika	negat.	Bratislava	-
2022010347049	M	48		P40707068203 - AN cievna ambulancia	not evaluable	Bratislava	-
2022010347050	F	16		P40707068203 - AN cievna ambulancia	not evaluable	Bratislava	-
2022010347051	M	27		P40707202103 - AN JIS II.chirurgická klinika	negat.	Bratislava	-
2022010347052	F	34		P38561019103 - NOÚ, Odd.klinickej onkológie D	negat.	Bratislava	-
2022010347053	F	31		P40707009102 - AN I.gynekologicko-pôr. klinika	negat.	Bratislava	-
2022010347054	M	71		P40707184805 - AN Odd. urgentného príjmu	posit.	Bratislava	23
2022010347055	F	85		P40707184805 - AN Odd. urgentného príjmu	negat.	Bratislava	-
2022010347056	M	36		P40707202103 - AN JIS II.chirurgická klinika	negat.	Bratislava	-
2022010347057	M	55		P40707613102 - AN JIS traumatologická klinika	negat.	Bratislava	-
2022010347058	M	61		P40707201103 - AN JIS Neurologická	posit.	Bratislava	30.4
2022010347059	M	62		P40707196106 - AN JIS interná klinika	negat.	Bratislava	-
2022010347060	F	32		P40707009102 - AN I.gynekologicko-pôr. klinika	negat.	Bratislava	-
2022010347061	F	39		P40707009102 - AN I.gynekologicko-pôr. klinika	negat.	Bratislava	-
2022010347062	F	39		P40707009102 - AN I.gynekologicko-pôr. klinika	negat.	Bratislava	-
2022010347063	F	71		P40707201103 - AN JIS Neurologická	posit.	Bratislava	28.6
2022010347064	M	36		P40707048101 - AN Gastroenterologická klinika	negat.	Bratislava	-
2022010347065	F	68		P40707184805 - AN Odd. urgentného príjmu	negat.	Bratislava	-
2022010347066	F	81		P40707027101 - RU FRO	negat.	Bratislava	-
2022010347067	F	85		P40707011101 - RU Ortopedická I.kl.	negat.	Bratislava	-
2022010347068	M	32		P40707206101 - RU Odd.chir.ruky	negat.	Bratislava	-
2022010347069	F	28		P40707009101 - RU Gyn.pôr.II.klinika	negat.	Bratislava	-
2022010347070	F	80		P40707004102 - RU Neurologická klin.	posit.	Bratislava	26.4
2022010347071	M	23		P40707005102 - RU Psychiatrická klin	negat.	Bratislava	-
2022010347072	F	39		P56346009203 - GPN, s.r.o., gynekológ	negat.	Bratislava	-
2022010347073	F	45		P56346009203 - GPN, s.r.o., gynekológ	negat.	Bratislava	-
2022010347074	F	31		P56346009203 - GPN, s.r.o., gynekológ	negat.	Bratislava	-
2022010347075	F	28		P56346009203 - GPN, s.r.o., gynekológ	negat.	Bratislava	-
2022010347076	M	27		P50769010201 - MB chirurgická amb.	negat.	Bratislava	-
2022010347077	F	34		P50769019201 - MB onkologická amb.	posit.	Bratislava	28.3
2022010347078	F	45		P56346009203 - GPN, s.r.o., gynekológ	negat.	Bratislava	-
2022010347079	F	29		P56346009203 - GPN, s.r.o., gynekológ	negat.	Bratislava	-
2022010347080	M	52		P40707018801 - MI Dermatovenerol.amb.	negat.	Bratislava	-
2022010347081	F	30		P40707005101 - MI Psychiatrická kl.	negat.	Bratislava	-
2022010347082	F	40		P40707005101 - MI Psychiatrická kl.	negat.	Bratislava	-
2022010347083	M	32		P40707004101 - MI Neurologická kl.I.	negat.	Bratislava	-
2022010347084	M	81		P40707004101 - MI Neurologická kl.I.	negat.	Bratislava	-
2022010347085	F	43		P40707001205 - MI amb.I.internej kl.	negat.	Bratislava	-
2022010347086	F	51		P40707010801 - MI amb.chirurg. UPS	negat.	Bratislava	-
2022010347087	M	58		P40707010801 - MI amb.chirurg. UPS	negat.	Bratislava	-
2022010347088	M	38		P40707191101 - RU Kl.popálenín	material not delivered	Bratislava	-
2022010347089	M	77		P40707001103 - RU Interná V.klinika	not examined	Bratislava	-
2022010347090	F	74		X00001000005 - MOM Corona BA GBC	negat.	Bratislava	-
2022010347091	M	79		P40707001103 - RU Interná V.klinika	negat.	Bratislava	-
2022010347092	F	74		P40707013102 - DE UNsP ak.Dérera,kl.uraz.chir	negat.	Bratislava	-
2022010347093	F	46		P40707013205 - DE amb.traumatologická, klinická	negat.	Bratislava	-
2022010347094	M	69		P40707205103 - Univerzitná nemocnica Bratislava, ODCH	negat.	Bratislava	-
2022010347095	F	86		P40707001106 - DE III.interná kl.,	negat.	Bratislava	-
2022010347096	M	71		P40707001106 - DE III.interná kl.,	posit.	Bratislava	33.4
2022010347097	F	39		P62086020201 - MEDITOP, praktický lekár	negat.	Bratislava	-
2022010347098	F	89		P40707010104 - DE Chirurgická klinika SZU a UNB	negat.	Bratislava	-
2022010347099	F	90		P40707010104 - DE Chirurgická klinika SZU a UNB	negat.	Bratislava	-
2022010347100	M	36		P47657001205 - HEDAK, a.s.- internista	posit.	Bratislava	29.4
2022010347101	F	86		P40707010102 - RU Chirurgická IV.kl.	negat.	Bratislava	-
2022010347102	M	88		P40707010102 - RU Chirurgická IV.kl.	negat.	Bratislava	-
2022010347103	F	82		P40707010102 - RU Chirurgická IV.kl.	posit.	Bratislava	31.6
2022010347104	M	4		P43059329101 - NÚDCH, Klinika detskej onkológie	negat.	Bratislava	-
2022010347105	F	29		P40707009212 - Gynekologická amb.	negat.	Bratislava	-
2022010347106	F	59		P40707647203 - RU MOM Ružinov, UNB	negat.	Bratislava	-
2022010347107	F	66		P40707647203 - RU MOM Ružinov, UNB	negat.	Bratislava	-
2022010347108	F	51		P40707001103 - RU Interná V.klinika	negat.	Bratislava	-
2022010347109	M	84		P40707001103 - RU Interná V.klinika	negat.	Bratislava	-
2022010347110	F	74		P40707010202 - RU amb.hrud.chirurgie	negat.	Bratislava	-
2022010347111	F	51		P43059104101 - NÚDCH, neurologické odd.	negat.	Bratislava	-
2022010347112	M	84		P40707049202 - RU amb.kardio.II int.k	negat.	Bratislava	-
2022010347113	F	15		P43059104101 - NÚDCH, neurologické odd.	negat.	Bratislava	-
2022010347114	M	59		P40707010202 - RU amb.hrud.chirurgie	negat.	Bratislava	-
2022010347115	F	84		P40707004103 - DE II. neurologická kl.	posit.	Bratislava	26.9
2022010347116	F	73		P40707010202 - RU amb.hrud.chirurgie	negat.	Bratislava	-
2022010347117	M	71		P70249049201 - NÚSCH,a.s., Kardiologická amb.	negat.	Bratislava	-
2022010347118	F	41		P70249155101 - NÚSCH,a.s.,DKC SR Kardiologické odd.pediatrické	negat.	Bratislava	-
2022010347119	F	24		P70249155101 - NÚSCH,a.s.,DKC SR Kardiologické odd.pediatrické	negat.	Bratislava	-
2022010347120	F	41		P70249155101 - NÚSCH,a.s.,DKC SR Kardiologické odd.pediatrické	negat.	Bratislava	-
2022010347121	M	72		P70249278102 - NÚSCH,a.s., Koronárna jednotka	negat.	Bratislava	-
2022010347122	M	29		P40707037101 - DE - Neurochirurgická kl.	negat.	Bratislava	-
2022010347123	M	38		P40707037101 - DE - Neurochirurgická kl.	negat.	Bratislava	-
2022010347124	F	38		P40707010104 - DE Chirurgická klinika SZU a UNB	posit.	Bratislava	26.4
2022010347125	F	65		P40707010202 - RU amb.hrud.chirurgie	negat.	Bratislava	-
2022010347126	F	72		P40707010202 - RU amb.hrud.chirurgie	negat.	Bratislava	-
2022010347127	M	38		P40707010102 - RU Chirurgická IV.kl.	negat.	Bratislava	-
2022010347128	F	58		P40707647203 - RU MOM Ružinov, UNB	negat.	Bratislava	-
2022010347129	F	73		P40707205101 - RU ODCH	negat.	Bratislava	-
2022010347130	F	60		P40707647203 - RU MOM Ružinov, UNB	negat.	Bratislava	-
2022010347131	M	22		P40707647203 - RU MOM Ružinov, UNB	negat.	Bratislava	-
2022010347132	F	50		P40707647203 - RU MOM Ružinov, UNB	negat.	Bratislava	-
2022010347133	F	84		P40707001103 - RU Interná V.klinika	negat.	Bratislava	-
2022010347134	F	59		P40707647203 - RU MOM Ružinov, UNB	negat.	Bratislava	-
2022010347135	F	47		P40707003201 - RU amb.pneumolog.KPF2	negat.	Bratislava	-
2022010347136	F	86		P40707049202 - RU amb.kardio.II int.k	negat.	Bratislava	-
2022010347137	F	86		P40707001103 - RU Interná V.klinika	negat.	Bratislava	-
2022010347138	M	62		X00003000001 - RUVZ Bratislava, Pasienky	negat.	Bratislava	-
2022010347139	M	21		O92201018201 - dermatovenerológ	negat.	Bratislava	-
2022010347140	F	58		P50769010201 - MB chirurgická amb.	negat.	Bratislava	-
2022010347141	F	63		P40707007204 - AN amb. pre deti a dorast	negat.	Bratislava	-
2022010347142	M	31		P84941004201 - neurológ	negat.	Dunajská Streda	-
2022010347143	F	25		P40707009205 - AN gynekologická ambulancia I.	negat.	Bratislava	-
2022010347144	F	34		P40707009205 - AN gynekologická ambulancia I.	negat.	Bratislava	-
2022010347145	F	54		P79635009201 - CARE s.r.o. gynekológ	negat.	Dunajská Streda	-
2022010347146	F	33		P52728020201 - AMBULITA s.r.o., všeobecný lekár	negat.	Senec	-
2022010347147	M	62		P40707012102 - UNBA - AN Odd.urologické	negat.	Bratislava	-
2022010347148	M	68		P40707001104 - Univerzitná nemocnica Bratislava, AN IV.interná klinika	negat.	Bratislava	-
2022010347149	F	67		P40707001104 - Univerzitná nemocnica Bratislava, AN IV.interná klinika	negat.	Bratislava	-
2022010347150	M	48		P52728020201 - AMBULITA s.r.o., všeobecný lekár	posit.	Senec	29
2022010347151	F	21		P87323009201 - Iscare a.s. - gynekol. amb.	negat.	Bratislava	-
2022010347152	F	4		P33167649201 - Záchr. služ. - Event Medical Solutions	posit.	unknown	28.4
2022010347153	F	49		P33167649201 - Záchr. služ. - Event Medical Solutions	negat.	unknown	-
2022010347154	F	54		P40707031204 - AN hematologická ambulancia	negat.	Bratislava	-
2022010347155	F	70		P40707031204 - AN hematologická ambulancia	negat.	Bratislava	-
2022010347156	F	27		X00003000001 - RUVZ Bratislava, Pasienky	negat.	Bratislava	-
2022010347157	F	80		X00003000001 - RUVZ Bratislava, Pasienky	negat.	Bratislava	-
2022010347158	M	83		P40707027102 - AN Klinika fyziatrie a rehabilitácie	posit.	Bratislava	31.1
2022010347159	F	65		P40707184805 - AN Odd. urgentného príjmu	negat.	Bratislava	-
2022010347160	F	28		P50769025101 - MB Oddelenie AIM	negat.	Bratislava	-
2022010347161	F	83		P40707027102 - AN Klinika fyziatrie a rehabilitácie	posit.	Bratislava	28.1
2022010347162	F	64		P50769010201 - MB chirurgická amb.	negat.	Bratislava	-
2022010347163	F	89		P50769010201 - MB chirurgická amb.	negat.	Bratislava	-
2022010347164	F	38		P40707025104 - Univerzitná nemocnica Bratislava, anestéziológia a intenzívna medicína	posit.	Bratislava	28.7
2022010347165	F	50		P40707005103 - AN Odd.psychiatrické	negat.	Bratislava	-
2022010347166	F	32		P40707005103 - AN Odd.psychiatrické	negat.	Bratislava	-
2022010347167	M	48		P50769025101 - MB Oddelenie AIM	negat.	Bratislava	-
2022010347168	M	43		P50769025101 - MB Oddelenie AIM	indeterminate	Bratislava	-
2022010347169	M	35		X00003000001 - RUVZ Bratislava, Pasienky	negat.	Bratislava	-
2022010347170	F	22		P50769001201 - MB interná amb.I.	negat.	Bratislava	-
2022010347171	M	59		P40707004101 - MI Neurologická kl.I.	negat.	Bratislava	-
2022010347172	F	84		P40707001101 - MI I. Interná klinika	not covered by health insurance	Bratislava	-
2022010347173	M	70		P40707001101 - MI I. Interná klinika	negat.	Bratislava	-
2022010347174	F	57		P40707004202 - MI amb.neurologická	negat.	Bratislava	-
2022010347175	F	75		P40707001101 - MI I. Interná klinika	negat.	Bratislava	-
2022010347176	F	34		P40707004202 - MI amb.neurologická	negat.	Bratislava	-
2022010347177	M	73		P40707004202 - MI amb.neurologická	negat.	Bratislava	-
2022010347178	M	60		P40707010208 - Univerzitná nemocnica Bratislava, chir.amb.	negat.	Bratislava	-
2022010347179	F	37		P40707010208 - Univerzitná nemocnica Bratislava, chir.amb.	negat.	Bratislava	-
2022010347180	M	65		P40707004101 - MI Neurologická kl.I.	negat.	Bratislava	-
2022010347181	M	30		P84023020201 - Ústav na výk. väzby, všeobecný lekár	negat.	Bratislava	-
2022010347182	M	30		P84023020201 - Ústav na výk. väzby, všeobecný lekár	negat.	Bratislava	-
2022010347183	M	32		P84023020201 - Ústav na výk. väzby, všeobecný lekár	negat.	Bratislava	-
2022010347184	M	29		P84023020201 - Ústav na výk. väzby, všeobecný lekár	negat.	Bratislava	-
2022010347185	M	25		P84023020201 - Ústav na výk. väzby, všeobecný lekár	negat.	Bratislava	-
2022010347186	F	43		P33167649201 - Záchr. služ. - Event Medical Solutions	negat.	unknown	-
2022010347187	F	34		P33167649201 - Záchr. služ. - Event Medical Solutions	negat.	unknown	-
2022010347196	F	37		P33167649201 - Záchr. služ. - Event Medical Solutions	negat.	unknown	-
2022010347214	F	47		P26593011201 - SPORTCLINIC, s.r.o., ortopedická amb.	negat.	Bratislava	-
2022010347215	F	31		P40707009101 - RU Gyn.pôr.II.klinika	negat.	Bratislava	-
2022010347216	M	58		P40707003101 - RU KPF1 odd.pneumol.	negat.	Bratislava	-
2022010347217	F	87		P40707001103 - RU Interná V.klinika	negat.	Bratislava	-
2022010347218	F	32		P40707009101 - RU Gyn.pôr.II.klinika	negat.	Bratislava	-
2022010347219	M	68		P40707184804 - RU Centrálny príjem	posit.	Bratislava	24
2022010347220	F	35		P40707009101 - RU Gyn.pôr.II.klinika	negat.	Bratislava	-
2022010347221	M	45		P40707012101 - RU Urologické odd.	negat.	Bratislava	-
2022010347222	F	28		P40707009101 - RU Gyn.pôr.II.klinika	negat.	Bratislava	-
2022010347223	F	40		P40707009201 - UNBA RU amb.gyn.poliklin.	negat.	Bratislava	-
2022010347224	M	78		P40707060102 - PB Klinika geriatrie	negat.	Bratislava	-
2022010347225	M	22		P40707070201 - RU amb.stomatochirurg	negat.	Bratislava	-
2022010347226	F	37		P99965038201 - aveclinic s.r.o.	negat.	Bratislava	-
2022010347227	M	77		P40707001218 - PB amb.interná ODCH	negat.	Bratislava	-
2022010347228	M	50		P43465003202 - Pneumomed, s.r.o.,- pnemul. amb.	negat.	Bratislava	-
2022010347229	F	35		P40707009101 - RU Gyn.pôr.II.klinika	negat.	Bratislava	-
2022010347230	F	19		X00003000001 - RUVZ Bratislava, Pasienky	negat.	Bratislava	-
2022010347231	F	95		P29189010101 - MA chirurgia	negat.	Malacky	-
2022010347232	M	69		P29189196101 - MA JIS interna	negat.	Malacky	-
2022010347233	F	88		P29189060101 - MA geriatrické odd.	indeterminate	Malacky	-
2022010347235	M	64		P29189196101 - MA JIS interna	negat.	Malacky	-
2022010347236	M	23		P50769010201 - MB chirurgická amb.	posit.	Bratislava	21.5
2022010347237	M	69		O49139020201 - MUDr. LIPTÁK PETER- Amb. praktického lekára	posit.	Bratislava	29.2
2022010347238	M	64		P70249049101 - NÚSCH,a.s., kardiologická kl	negat.	Bratislava	-
2022010347239	M	85		P70249049201 - NÚSCH,a.s., Kardiologická amb.	negat.	Bratislava	-
2022010347240	F	47		P43059107203 - NÚDCH, detský chirurg	negat.	Bratislava	-
2022010347241	M	11		P43059007101 - NÚDCH - oddelenie 4A	posit.	Bratislava	36.4
2022010347242	M	7		P43059329101 - NÚDCH, Klinika detskej onkológie	negat.	Bratislava	-
2022010347243	F	77		P29189010101 - MA chirurgia	negat.	Malacky	-
2022010347244	M	1		P56622008202 - ESKULAPIUS, s.r.o. - amb.pre deti a dorast	negat.	Malacky	-
2022010347245	M	25		P29189001201 - MA interná amb.	negat.	Malacky	-
2022010347246	F	86		P29189001101 - MA interné oddelenie	negat.	Malacky	-
2022010347247	M	81		P29189001101 - MA interné oddelenie	negat.	Malacky	-
2022010347248	M	40		P29189001101 - MA interné oddelenie	negat.	Malacky	-
2022010347249	M	65		P29189196101 - MA JIS interna	negat.	Malacky	-
2022010347250	M	54		P56642005102 - Pinelova nem., II PK	negat.	Pezinok	-
2022010347251	M	19		P56642005102 - Pinelova nem., II PK	negat.	Pezinok	-
2022010347252	M	78		P56642223101 - Pinelova nem., neuropsychiater	negat.	Pezinok	-
2022010347253	F	65		P56642001201 - Pinelova nem., interná amb.	negat.	Pezinok	-
2022010347254	M	22		P56642005102 - Pinelova nem., II PK	negat.	Pezinok	-
2022010347255	M	85		P56642223101 - Pinelova nem., neuropsychiater	negat.	Pezinok	-
2022010347256	F	78		P56642223101 - Pinelova nem., neuropsychiater	not examined	Pezinok	-
2022010347257	M	68		P56642223101 - Pinelova nem., neuropsychiater	negat.	Pezinok	-
2022010347258	M	35		P56642005102 - Pinelova nem., II PK	negat.	Pezinok	-
2022010347259	M	25		P56642005102 - Pinelova nem., II PK	negat.	Pezinok	-
2022010347260	M	37		P56642005102 - Pinelova nem., II PK	negat.	Pezinok	-
2022010347261	M	64		P56642005102 - Pinelova nem., II PK	negat.	Pezinok	-
2022010347262	M	44		P56642005102 - Pinelova nem., II PK	negat.	Pezinok	-
2022010347263	M	25		P56642005102 - Pinelova nem., II PK	negat.	Pezinok	-
2022010347264	M	23		P56642005102 - Pinelova nem., II PK	negat.	Pezinok	-
2022010347265	M	55		P56642005102 - Pinelova nem., II PK	negat.	Pezinok	-
2022010347266	M	51		P56642005102 - Pinelova nem., II PK	negat.	Pezinok	-
2022010347267	M	50		P56642005102 - Pinelova nem., II PK	negat.	Pezinok	-
2022010347268	M	53		P56642005102 - Pinelova nem., II PK	negat.	Pezinok	-
2022010347269	M	33		P56642005102 - Pinelova nem., II PK	negat.	Pezinok	-
2022010347270	M	30		P56642005102 - Pinelova nem., II PK	negat.	Pezinok	-
2022010347271	M	59		P56642005102 - Pinelova nem., II PK	negat.	Pezinok	-
2022010347272	M	31		P56642005102 - Pinelova nem., II PK	negat.	Pezinok	-
2022010347273	M	25		P56642005102 - Pinelova nem., II PK	negat.	Pezinok	-
2022010347274	F	73		P40707001101 - MI I. Interná klinika	posit.	Bratislava	36.5
2022010347275	M	63		P40707010101 - MI Chirurg.kl.3.posch.	negat.	Bratislava	-
2022010347276	M	44		P40707010101 - MI Chirurg.kl.3.posch.	negat.	Bratislava	-
2022010347277	F	91		P40707010203 - MI amb.chirurgická	negat.	Bratislava	-
2022010347278	F	58		P50769010201 - MB chirurgická amb.	negat.	Bratislava	-
2022010347279	F	76		P50769010201 - MB chirurgická amb.	negat.	Bratislava	-
2022010347280	M	59		P29189010101 - MA chirurgia	negat.	Malacky	-
2022010347281	M	37		P16464020201 - všeobecný lekár	posit.	Senica	27.2
2022010347282	M	71		X00001000008 - MOM Corona Malacky	negat.	Malacky	-
2022010347283	F	89		P94168020201 - MEDLIN-K s.r.o., všeobecný lekár	negat.	Dunajská Streda	-
2022010347284	F	67		P40707012101 - RU Urologické odd.	negat.	Bratislava	-
2022010347285	F	46		P40707037102 - RU - Neurochirurgické oddelenie	posit.	Bratislava	33
2022010347286	F	40		P40707009204 - AN gynekologická ambulancia II.klinika	posit.	Bratislava	32.1
2022010347287	F	88		P40707013101 - AN Odd.úrazovej chir. II.ortoped.klinika	posit.	Bratislava	15.2
2022010347288	F	90		P40707013101 - AN Odd.úrazovej chir. II.ortoped.klinika	posit.	Bratislava	20.5
2022010347289	M	50		P40707031203 - UNB nemocnica sv. C a M, OHT	negat.	Bratislava	-
2022010347290	M	67		O23947008201 - praktický lekár	negat.	Bratislava	-
2022010347291	F	39		P56346009203 - GPN, s.r.o., gynekológ	negat.	Bratislava	-
2022010347292	F	66		O23947008201 - praktický lekár	negat.	Bratislava	-
2022010347293	M	45		P40707009204 - AN gynekologická ambulancia II.klinika	posit.	Bratislava	17
2022010347294	F	27		P40707009205 - AN gynekologická ambulancia I.	negat.	Bratislava	-
2022010347295	M	56		P40707004202 - MI amb.neurologická	negat.	Bratislava	-
2022010347296	F	63		X00001000008 - MOM Corona Malacky	negat.	Malacky	-
2022010347297	F	73		P93980020201 - Niobé, s. r. o.- APL pre dospelých	negat.	Malacky	-
2022010347298	F	14		P79865008201 - Ambulancia PRAKTIK,s.r.o.- pediater	posit.	Malacky	26.3
2022010347299	F	66		X00001000008 - MOM Corona Malacky	negat.	Malacky	-
2022010347300	M	72		X00001000008 - MOM Corona Malacky	negat.	Malacky	-
2022010347301	M	37		X00001000012 - Mobilné OM1 Corona	negat.	unknown	-
2022010347302	M	33		X00001000012 - Mobilné OM1 Corona	negat.	unknown	-
2022010347303	M	57		P44382020201 - prakt.lekár pre dosp.	posit.	Malacky	27.6
2022010347304	F	77		X00001000016 - MOM Corona Piešťany	negat.	Piešťany	-
2022010347305	M	40		X00001000016 - MOM Corona Piešťany	negat.	Piešťany	-
2022010347306	F	58		X00001000016 - MOM Corona Piešťany	negat.	Piešťany	-
2022010347307	M	57		P40707018101 - MI Dermatovenerol.kl.	negat.	Bratislava	-
2022010347308	F	85		P40707018101 - MI Dermatovenerol.kl.	negat.	Bratislava	-
2022010347309	F	91		P40707018101 - MI Dermatovenerol.kl.	negat.	Bratislava	-
2022010347310	F	20		P40707009205 - AN gynekologická ambulancia I.	negat.	Bratislava	-
2022010347311	F	74		P40707205102 - AN ODCH	negat.	Bratislava	-
2022010347312	M	21		P40707184805 - AN Odd. urgentného príjmu	posit.	Bratislava	28.5
2022010347313	F	64		P40707001104 - Univerzitná nemocnica Bratislava, AN IV.interná klinika	negat.	Bratislava	-
2022010347314	F	53		P40707014204 - AN ORL ambulancia	negat.	Bratislava	-
2022010347315	F	34		P40707009205 - AN gynekologická ambulancia I.	not examined	Bratislava	-
2022010347316	F	77		P40707009205 - AN gynekologická ambulancia I.	negat.	Bratislava	-
2022010347317	F	26		P40707009205 - AN gynekologická ambulancia I.	negat.	Bratislava	-
2022010347318	M	44		P40707015205 - AN očná ambulancia	posit.	Bratislava	22.3
2022010347319	F	59		P40707004102 - RU Neurologická klin.	negat.	Bratislava	-
2022010347320	F	75		P40707010102 - RU Chirurgická IV.kl.	indeterminate	Bratislava	-
2022010347321	M	71		P40707014101 - RU ORL II.klinika	negat.	Bratislava	-
2022010347322	M	37		P40707184804 - RU Centrálny príjem	negat.	Bratislava	-
2022010347323	F	73		P40707010102 - RU Chirurgická IV.kl.	negat.	Bratislava	-
2022010347324	F	35		P40707009101 - RU Gyn.pôr.II.klinika	negat.	Bratislava	-
2022010347325	F	54		P37559040201 - C.A.K.I., s.r.o., imunológ a alergológ	negat.	Dunajská Streda	-
2022010347326	M	15		P37559040201 - C.A.K.I., s.r.o., imunológ a alergológ	posit.	Dunajská Streda	31.5
2022010347327	M	24		P37559040201 - C.A.K.I., s.r.o., imunológ a alergológ	posit.	Dunajská Streda	33.1
2022010347328	M	53		P75502020201 - EMERICUS S.R.O. - všeobecný lekár	negat.	Galanta	-
2022010347329	M	38		P40707191101 - RU Kl.popálenín	negat.	Bratislava	-
2022010347330	M	54		P37559040201 - C.A.K.I., s.r.o., imunológ a alergológ	negat.	Dunajská Streda	-
2022010347331	F	30		P43059116101 - NÚDCH, detská kožná kl.	negat.	Bratislava	-
2022010347332	F	86		P40707012103 - DE urologická kl.-Transplantačn.oddelenie	negat.	Bratislava	-
2022010347333	M	67		P40707010104 - DE Chirurgická klinika SZU a UNB	negat.	Bratislava	-
2022010347334	F	32		P40707009211 - DE Gyn. amb.	negat.	Bratislava	-
2022010347335	M	0		P43059116101 - NÚDCH, detská kožná kl.	negat.	Bratislava	-
2022010347336	M	56		P40707001106 - DE III.interná kl.,	negat.	Bratislava	-
2022010347337	F	41		P40707009211 - DE Gyn. amb.	negat.	Bratislava	-
2022010347338	M	37		P40707001106 - DE III.interná kl.,	negat.	Bratislava	-
2022010347339	M	75		P40707001106 - DE III.interná kl.,	negat.	Bratislava	-
2022010347340	F	33		P40707009212 - Gynekologická amb.	negat.	Bratislava	-
2022010347341	F	34		P43059116101 - NÚDCH, detská kožná kl.	negat.	Bratislava	-
2022010347342	F	1		P43059116101 - NÚDCH, detská kožná kl.	negat.	Bratislava	-
2022010347343	F	69		P40707001105 - UNBA L.Dérera - I.interná klinika,	negat.	Bratislava	-
2022010347344	F	46		X00003000010 - NÚDCH RUVZ	negat.	Bratislava	-
2022010347345	F	48		X00003000010 - NÚDCH RUVZ	negat.	Bratislava	-
2022010347346	F	4		X00003000010 - NÚDCH RUVZ	negat.	Bratislava	-
2022010347347	M	7		X00003000010 - NÚDCH RUVZ	negat.	Bratislava	-
2022010347348	M	9		X00003000010 - NÚDCH RUVZ	negat.	Bratislava	-
2022010347349	M	11		X00003000010 - NÚDCH RUVZ	negat.	Bratislava	-
2022010347350	F	38		X00003000010 - NÚDCH RUVZ	posit.	Bratislava	21.9
2022010347351	M	1		X00003000010 - NÚDCH RUVZ	negat.	Bratislava	-
2022010347352	F	11		X00003000010 - NÚDCH RUVZ	negat.	Bratislava	-
2022010347353	M	4		X00003000010 - NÚDCH RUVZ	posit.	Bratislava	36.5
2022010347354	M	5		X00003000010 - NÚDCH RUVZ	negat.	Bratislava	-
2022010347355	F	49		X00003000010 - NÚDCH RUVZ	negat.	Bratislava	-
2022010347356	M	1		X00003000010 - NÚDCH RUVZ	negat.	Bratislava	-
2022010347357	M	46		P33167649201 - Záchr. služ. - Event Medical Solutions	negat.	unknown	-
2022010347358	F	39		P33167649201 - Záchr. služ. - Event Medical Solutions	negat.	unknown	-
2022010347359	M	36		P19461020201 - APL pre dospelých	negat.	Levice	-
2022010360001	F	35		X00001000041 - MOMTrenčín	posit.	Trenčín	34.6
2022010360002	F	47		X00001000041 - MOMTrenčín	negat.	Trenčín	-
2022010360003	F	53		X00001000041 - MOMTrenčín	negat.	Trenčín	-
2022010360004	F	21		X00001000041 - MOMTrenčín	negat.	Trenčín	-
2022010360005	M	29		X00001000041 - MOMTrenčín	negat.	Trenčín	-
2022010360006	M	39		X00001000041 - MOMTrenčín	posit.	Trenčín	37.3
2022010360007	M	52		X00001000041 - MOMTrenčín	posit.	Trenčín	31
2022010360008	M	26		X00001000041 - MOMTrenčín	posit.	Trenčín	24.2
2022010360009	F	37		X00001000041 - MOMTrenčín	negat.	Trenčín	-
2022010360010	F	45		X00001000041 - MOMTrenčín	negat.	Trenčín	-
2022010360011	M	19		X00001000041 - MOMTrenčín	posit.	Trenčín	31.1
2022010360012	F	23		X00001000041 - MOMTrenčín	negat.	Trenčín	-
2022010360013	M	26		X00001000041 - MOMTrenčín	posit.	Trenčín	31
2022010360014	F	31		X00001000041 - MOMTrenčín	posit.	Trenčín	32.6
2022010360015	M	41		X00001000041 - MOMTrenčín	posit.	Trenčín	31.8
2022010360016	F	40		X00001000041 - MOMTrenčín	posit.	Trenčín	26.8
2022010360017	M	32		X00001000041 - MOMTrenčín	posit.	Trenčín	32.1
2022010360018	F	32		X00001000041 - MOMTrenčín	negat.	Trenčín	-
2022010360019	F	52		X00001000041 - MOMTrenčín	negat.	Trenčín	-
2022010360020	F	44		X00001000041 - MOMTrenčín	negat.	Trenčín	-
2022010360021	F	5		X00001000041 - MOMTrenčín	posit.	Trenčín	33.8
2022010360022	M	15		X00001000041 - MOMTrenčín	negat.	Trenčín	-
2022010360023	M	25		X00001000041 - MOMTrenčín	negat.	Trenčín	-
2022010360024	M	19		X00001000041 - MOMTrenčín	posit.	Trenčín	34.7
2022010360025	F	37		X00001000041 - MOMTrenčín	negat.	Trenčín	-
2022010360026	F	32		X00001000041 - MOMTrenčín	posit.	Trenčín	27.9
2022010360027	M	44		X00001000041 - MOMTrenčín	negat.	Trenčín	-
2022010360028	F	21		X00001000041 - MOMTrenčín	negat.	Trenčín	-
2022010360029	M	46		X00001000041 - MOMTrenčín	negat.	Trenčín	-
2022010360030	F	25		X00001000041 - MOMTrenčín	posit.	Trenčín	29.1
2022010360031	F	24		X00001000041 - MOMTrenčín	posit.	Trenčín	30.3
2022010360032	F	16		X00001000041 - MOMTrenčín	posit.	Trenčín	32.6
2022010360033	F	39		X00001000041 - MOMTrenčín	negat.	Trenčín	-
2022010360034	F	25		X00001000041 - MOMTrenčín	posit.	Trenčín	32
2022010360035	M	87		X00001000041 - MOMTrenčín	posit.	Trenčín	36.2
2022010360036	F	87		X00001000041 - MOMTrenčín	negat.	Trenčín	-
2022010360037	M	5		X00001000041 - MOMTrenčín	negat.	Trenčín	-
2022010360038	F	26		X00001000041 - MOMTrenčín	posit.	Trenčín	33.5
2022010360039	F	29		X00001000041 - MOMTrenčín	posit.	Trenčín	31
2022010360040	F	21		X00001000041 - MOMTrenčín	posit.	Trenčín	28.1
2022010360041	M	38		X00001000041 - MOMTrenčín	negat.	Trenčín	-
2022010360042	F	21		X00001000041 - MOMTrenčín	negat.	Trenčín	-
2022010360043	F	29		X00001000041 - MOMTrenčín	negat.	Trenčín	-
2022010360044	M	17		X00001000041 - MOMTrenčín	negat.	Trenčín	-
2022010360045	F	45		X00001000041 - MOMTrenčín	posit.	Trenčín	22.1
2022010360046	M	32		X00001000041 - MOMTrenčín	posit.	Trenčín	28.3
2022010360047	M	24		X00001000041 - MOMTrenčín	negat.	Trenčín	-
2022010360048	M	59		X00001000041 - MOMTrenčín	posit.	Trenčín	33.2
2022010360049	F	58		X00001000041 - MOMTrenčín	negat.	Trenčín	-
2022010360050	M	68		X00001000041 - MOMTrenčín	posit.	Trenčín	30.9
2022010360051	F	23		X00001000041 - MOMTrenčín	posit.	Trenčín	29.2
2022010360052	M	25		X00001000041 - MOMTrenčín	posit.	Trenčín	25.1
2022010360053	F	58		X00001000041 - MOMTrenčín	posit.	Trenčín	24.7
2022010360055	M	31		X00001000041 - MOMTrenčín	negat.	Trenčín	-
2022010360056	M	24		X00001000041 - MOMTrenčín	negat.	Trenčín	-
2022010360057	F	28		X00001000041 - MOMTrenčín	posit.	Trenčín	26.3
2022010360058	M	29		X00001000041 - MOMTrenčín	negat.	Trenčín	-
2022010360059	F	45		X00001000041 - MOMTrenčín	negat.	Trenčín	-
2022010360060	F	30		X00001000041 - MOMTrenčín	posit.	Trenčín	33.7
2022010360061	F	51		X00001000041 - MOMTrenčín	posit.	Trenčín	28.5
2022010360062	F	47		X00001000041 - MOMTrenčín	negat.	Trenčín	-
2022010360063	M	65		X00001000041 - MOMTrenčín	indeterminate	Trenčín	-
2022010360064	F	62		X00001000041 - MOMTrenčín	posit.	Trenčín	27.7
2022010360065	M	26		X00001000041 - MOMTrenčín	posit.	Trenčín	34.4
2022010360066	F	29		X00001000041 - MOMTrenčín	posit.	Trenčín	27.6
2022010360067	M	3		X00001000041 - MOMTrenčín	posit.	Trenčín	32.3
2022010360068	M	22		X00001000041 - MOMTrenčín	negat.	Trenčín	-
2022010360069	M	5		X00001000041 - MOMTrenčín	posit.	Trenčín	32.4
2022010360070	F	44		X00001000041 - MOMTrenčín	negat.	Trenčín	-
2022010360071	M	23		X00001000041 - MOMTrenčín	posit.	Trenčín	34.7
2022010360072	F	45		X00001000041 - MOMTrenčín	negat.	Trenčín	-
2022010360073	F	24		X00001000041 - MOMTrenčín	negat.	Trenčín	-
2022010360074	F	42		X00001000041 - MOMTrenčín	negat.	Trenčín	-
2022010360075	M	39		X00001000041 - MOMTrenčín	posit.	Trenčín	33
2022010360076	F	24		X00001000041 - MOMTrenčín	negat.	Trenčín	-
2022010360077	M	52		X00001000041 - MOMTrenčín	negat.	Trenčín	-
2022010360078	M	34		X00001000041 - MOMTrenčín	posit.	Trenčín	28.8
2022010360079	M	65		X00001000041 - MOMTrenčín	negat.	Trenčín	-
2022010360080	M	32		X00001000041 - MOMTrenčín	posit.	Trenčín	32.7
2022010360081	M	50		X00001000041 - MOMTrenčín	posit.	Trenčín	33.3
2022010360082	M	49		X00001000041 - MOMTrenčín	posit.	Trenčín	30.2
2022010360083	F	49		X00001000041 - MOMTrenčín	posit.	Trenčín	25.7
2022010360084	F	40		X00001000041 - MOMTrenčín	negat.	Trenčín	-
2022010360085	F	40		X00001000041 - MOMTrenčín	negat.	Trenčín	-
2022010360086	F	28		X00001000041 - MOMTrenčín	indeterminate	Trenčín	-
2022010360087	F	14		X00001000041 - MOMTrenčín	negat.	Trenčín	-
2022010360088	M	12		X00001000041 - MOMTrenčín	posit.	Trenčín	22.1
2022010360089	F	63		X00001000041 - MOMTrenčín	negat.	Trenčín	-
2022010360090	F	70		X00001000041 - MOMTrenčín	negat.	Trenčín	-
2022010360091	F	51		X00001000041 - MOMTrenčín	posit.	Trenčín	29.3
2022010360092	M	50		X00001000005 - MOM Corona BA GBC	negat.	Bratislava	-
2022010360093	M	45		X00001000005 - MOM Corona BA GBC	negat.	Bratislava	-
2022010360094	M	17		X00001000005 - MOM Corona BA GBC	negat.	Bratislava	-
2022010360095	M	29		X00001000005 - MOM Corona BA GBC	negat.	Bratislava	-
2022010360096	M	57		X00001000005 - MOM Corona BA GBC	negat.	Bratislava	-
2022010360097	M	47		X00001000005 - MOM Corona BA GBC	negat.	Bratislava	-
2022010360098	M	47		X00001000005 - MOM Corona BA GBC	negat.	Bratislava	-
2022010360099	F	75		X00001000005 - MOM Corona BA GBC	negat.	Bratislava	-
2022010360100	M	61		X00001000005 - MOM Corona BA GBC	negat.	Bratislava	-
2022010360101	M	52		X00001000005 - MOM Corona BA GBC	negat.	Bratislava	-
2022010360102	F	33		X00001000005 - MOM Corona BA GBC	negat.	Bratislava	-
2022010360103	M	62		X00001000005 - MOM Corona BA GBC	negat.	Bratislava	-
2022010360104	F	60		X00001000005 - MOM Corona BA GBC	negat.	Bratislava	-
2022010360105	M	38		X00001000005 - MOM Corona BA GBC	posit.	Bratislava	31.2
2022010360106	M	51		X00001000005 - MOM Corona BA GBC	negat.	Bratislava	-
2022010360107	F	18		X00001000005 - MOM Corona BA GBC	negat.	Bratislava	-
2022010360108	M	50		X00001000005 - MOM Corona BA GBC	posit.	Bratislava	35.7
2022010360109	M	52		X00001000005 - MOM Corona BA GBC	negat.	Bratislava	-
2022010360110	M	48		X00001000005 - MOM Corona BA GBC	negat.	Bratislava	-
2022010360111	F	50		X00001000005 - MOM Corona BA GBC	negat.	Bratislava	-
2022010360112	M	43		X00001000005 - MOM Corona BA GBC	negat.	Bratislava	-
2022010360113	F	36		X00001000005 - MOM Corona BA GBC	negat.	Bratislava	-
2022010360115	F	20		X00003000001 - RUVZ Bratislava, Pasienky	posit.	Bratislava	30
2022010360116	F	75		X00003000001 - RUVZ Bratislava, Pasienky	posit.	Bratislava	20.2
2022010360117	M	39		X00003000001 - RUVZ Bratislava, Pasienky	negat.	Bratislava	-
2022010360118	M	45		X00003000001 - RUVZ Bratislava, Pasienky	posit.	Bratislava	17.7
2022010360119	M	47		X00003000001 - RUVZ Bratislava, Pasienky	negat.	Bratislava	-
2022010360120	F	8		X00003000001 - RUVZ Bratislava, Pasienky	negat.	Bratislava	-
2022010360121	F	10		X00003000001 - RUVZ Bratislava, Pasienky	posit.	Bratislava	24.6
2022010360122	M	26		X00003000001 - RUVZ Bratislava, Pasienky	posit.	Bratislava	16.5
2022010360123	F	51		X00003000001 - RUVZ Bratislava, Pasienky	posit.	Bratislava	33.1
2022010360124	F	31		X00003000001 - RUVZ Bratislava, Pasienky	negat.	Bratislava	-
2022010360125	F	68		X00003000001 - RUVZ Bratislava, Pasienky	posit.	Bratislava	24
2022010360126	M	72		X00003000001 - RUVZ Bratislava, Pasienky	posit.	Bratislava	18.4
2022010360127	F	44		X00003000001 - RUVZ Bratislava, Pasienky	posit.	Bratislava	22.9
2022010360128	F	27		X00003000001 - RUVZ Bratislava, Pasienky	posit.	Bratislava	23.5
2022010360129	M	16		X00003000001 - RUVZ Bratislava, Pasienky	posit.	Bratislava	16.1
2022010360130	M	58		X00003000001 - RUVZ Bratislava, Pasienky	posit.	Bratislava	17.5
2022010360131	F	40		X00003000001 - RUVZ Bratislava, Pasienky	posit.	Bratislava	24.7
2022010360132	F	4		X00003000001 - RUVZ Bratislava, Pasienky	posit.	Bratislava	28.9
2022010360133	F	59		X00003000001 - RUVZ Bratislava, Pasienky	negat.	Bratislava	-
2022010360134	F	29		X00003000001 - RUVZ Bratislava, Pasienky	posit.	Bratislava	27.6
2022010360135	M	38		X00003000001 - RUVZ Bratislava, Pasienky	posit.	Bratislava	22.7
2022010360136	M	38		X00003000001 - RUVZ Bratislava, Pasienky	negat.	Bratislava	-
2022010360137	M	54		X00003000001 - RUVZ Bratislava, Pasienky	negat.	Bratislava	-
2022010360138	F	59		X00003000001 - RUVZ Bratislava, Pasienky	posit.	Bratislava	21.1
2022010360139	F	53		X00003000001 - RUVZ Bratislava, Pasienky	negat.	Bratislava	-
2022010360140	F	58		X00003000001 - RUVZ Bratislava, Pasienky	negat.	Bratislava	-
2022010360141	F	67		X00003000001 - RUVZ Bratislava, Pasienky	negat.	Bratislava	-
2022010360142	M	26		X00003000001 - RUVZ Bratislava, Pasienky	posit.	Bratislava	19.4
2022010360143	F	13		X00003000001 - RUVZ Bratislava, Pasienky	negat.	Bratislava	-
2022010360144	M	31		X00003000001 - RUVZ Bratislava, Pasienky	negat.	Bratislava	-
2022010360145	M	9		X00003000001 - RUVZ Bratislava, Pasienky	negat.	Bratislava	-
2022010360146	M	40		X00003000001 - RUVZ Bratislava, Pasienky	negat.	Bratislava	-
2022010360147	F	37		X00003000001 - RUVZ Bratislava, Pasienky	negat.	Bratislava	-
2022010360148	M	31		X00003000001 - RUVZ Bratislava, Pasienky	negat.	Bratislava	-
2022010360149	M	25		X00003000001 - RUVZ Bratislava, Pasienky	negat.	Bratislava	-
2022010360150	M	53		X00003000001 - RUVZ Bratislava, Pasienky	posit.	Bratislava	21.1
2022010360151	F	29		X00003000001 - RUVZ Bratislava, Pasienky	negat.	Bratislava	-
2022010360152	M	67		X00003000001 - RUVZ Bratislava, Pasienky	negat.	Bratislava	-
2022010360153	M	36		X00003000001 - RUVZ Bratislava, Pasienky	posit.	Bratislava	28.2
2022010360154	F	36		X00003000001 - RUVZ Bratislava, Pasienky	posit.	Bratislava	22.2
2022010360155	F	5		X00003000001 - RUVZ Bratislava, Pasienky	posit.	Bratislava	27
2022010360156	M	11		X00003000001 - RUVZ Bratislava, Pasienky	posit.	Bratislava	36.8
2022010360157	F	59		X00003000001 - RUVZ Bratislava, Pasienky	posit.	Bratislava	20.3
2022010360158	M	34		X00003000001 - RUVZ Bratislava, Pasienky	negat.	Bratislava	-
2022010360159	M	50		X00003000001 - RUVZ Bratislava, Pasienky	posit.	Bratislava	23.7
2022010360160	F	28		X00003000001 - RUVZ Bratislava, Pasienky	negat.	Bratislava	-
2022010360161	F	26		X00003000001 - RUVZ Bratislava, Pasienky	negat.	Bratislava	-
2022010360162	M	34		X00003000001 - RUVZ Bratislava, Pasienky	negat.	Bratislava	-
2022010360163	F	39		X00003000001 - RUVZ Bratislava, Pasienky	negat.	Bratislava	-
2022010360164	M	64		X00003000001 - RUVZ Bratislava, Pasienky	negat.	Bratislava	-
2022010360165	M	37		X00003000001 - RUVZ Bratislava, Pasienky	posit.	Bratislava	21
2022010360166	M	43		X00003000001 - RUVZ Bratislava, Pasienky	negat.	Bratislava	-
2022010360167	M	9		X00003000001 - RUVZ Bratislava, Pasienky	negat.	Bratislava	-
2022010360168	F	42		X00003000001 - RUVZ Bratislava, Pasienky	negat.	Bratislava	-
2022010360169	M	28		X00003000001 - RUVZ Bratislava, Pasienky	negat.	Bratislava	-
2022010360170	F	43		X00003000001 - RUVZ Bratislava, Pasienky	negat.	Bratislava	-
2022010360171	F	4		X00003000001 - RUVZ Bratislava, Pasienky	posit.	Bratislava	34.9
2022010360172	F	4		X00003000001 - RUVZ Bratislava, Pasienky	posit.	Bratislava	30
2022010360173	M	50		X00003000001 - RUVZ Bratislava, Pasienky	negat.	Bratislava	-
2022010360174	F	49		X00003000001 - RUVZ Bratislava, Pasienky	negat.	Bratislava	-
2022010360175	M	48		X00003000001 - RUVZ Bratislava, Pasienky	negat.	Bratislava	-
2022010360176	F	34		X00003000001 - RUVZ Bratislava, Pasienky	negat.	Bratislava	-
2022010360177	M	31		X00003000001 - RUVZ Bratislava, Pasienky	indeterminate	Bratislava	-
2022010360178	M	35		X00003000001 - RUVZ Bratislava, Pasienky	posit.	Bratislava	29.5
2022010360179	M	39		X00003000001 - RUVZ Bratislava, Pasienky	negat.	Bratislava	-
2022010360180	F	67		X00003000001 - RUVZ Bratislava, Pasienky	negat.	Bratislava	-
2022010360181	F	36		X00003000001 - RUVZ Bratislava, Pasienky	negat.	Bratislava	-
2022010360182	F	31		X00003000001 - RUVZ Bratislava, Pasienky	negat.	Bratislava	-
2022010360183	M	31		X00003000001 - RUVZ Bratislava, Pasienky	negat.	Bratislava	-
2022010360184	F	29		X00003000001 - RUVZ Bratislava, Pasienky	posit.	Bratislava	25.1
2022010360185	M	21		X00003000001 - RUVZ Bratislava, Pasienky	posit.	Bratislava	24.1
2022010360186	M	6		X00003000001 - RUVZ Bratislava, Pasienky	posit.	Bratislava	27.6
2022010360187	M	15		X00003000001 - RUVZ Bratislava, Pasienky	negat.	Bratislava	-
2022010360188	M	15		X00003000001 - RUVZ Bratislava, Pasienky	negat.	Bratislava	-
2022010360189	F	23		X00003000001 - RUVZ Bratislava, Pasienky	posit.	Bratislava	20.1
2022010360190	F	35		X00003000001 - RUVZ Bratislava, Pasienky	posit.	Bratislava	19.3
2022010360191	M	35		X00003000001 - RUVZ Bratislava, Pasienky	posit.	Bratislava	26.5
2022010360192	M	37		X00003000001 - RUVZ Bratislava, Pasienky	negat.	Bratislava	-
2022010360193	F	44		X00003000001 - RUVZ Bratislava, Pasienky	negat.	Bratislava	-
2022010360194	M	51		X00003000001 - RUVZ Bratislava, Pasienky	negat.	Bratislava	-
2022010360195	F	8		X00003000001 - RUVZ Bratislava, Pasienky	posit.	Bratislava	24.8
2022010360196	M	32		X00003000001 - RUVZ Bratislava, Pasienky	posit.	Bratislava	22
2022010360197	M	37		X00003000001 - RUVZ Bratislava, Pasienky	negat.	Bratislava	-
2022010360198	M	35		X00003000001 - RUVZ Bratislava, Pasienky	posit.	Bratislava	28.3
2022010360199	M	17		X00003000001 - RUVZ Bratislava, Pasienky	negat.	Bratislava	-
2022010360200	M	27		X00003000001 - RUVZ Bratislava, Pasienky	posit.	Bratislava	26.4
2022010360201	F	31		X00003000001 - RUVZ Bratislava, Pasienky	posit.	Bratislava	19.5
2022010360202	F	17		X00003000001 - RUVZ Bratislava, Pasienky	posit.	Bratislava	29.9
2022010360203	F	49		X00003000001 - RUVZ Bratislava, Pasienky	negat.	Bratislava	-
2022010360204	F	55		X00003000001 - RUVZ Bratislava, Pasienky	negat.	Bratislava	-
2022010360205	M	44		X00003000001 - RUVZ Bratislava, Pasienky	negat.	Bratislava	-
2022010360206	F	17		X00003000001 - RUVZ Bratislava, Pasienky	posit.	Bratislava	24.6
2022010360207	M	37		X00003000001 - RUVZ Bratislava, Pasienky	negat.	Bratislava	-
2022010360208	M	51		X00003000001 - RUVZ Bratislava, Pasienky	posit.	Bratislava	30
2022010360209	M	59		X00003000001 - RUVZ Bratislava, Pasienky	negat.	Bratislava	-
2022010360210	M	41		X00003000001 - RUVZ Bratislava, Pasienky	negat.	Bratislava	-
2022010360211	M	31		X00003000001 - RUVZ Bratislava, Pasienky	negat.	Bratislava	-
2022010360212	M	21		X00003000001 - RUVZ Bratislava, Pasienky	negat.	Bratislava	-
2022010360213	F	72		X00003000001 - RUVZ Bratislava, Pasienky	negat.	Bratislava	-
2022010360214	F	38		X00003000001 - RUVZ Bratislava, Pasienky	negat.	Bratislava	-
2022010360215	M	41		X00003000001 - RUVZ Bratislava, Pasienky	posit.	Bratislava	31.5
2022010360216	F	24		X00003000001 - RUVZ Bratislava, Pasienky	posit.	Bratislava	25.1
2022010360217	F	41		X00003000001 - RUVZ Bratislava, Pasienky	negat.	Bratislava	-
2022010360218	F	46		X00003000001 - RUVZ Bratislava, Pasienky	negat.	Bratislava	-
2022010360219	M	51		X00003000001 - RUVZ Bratislava, Pasienky	posit.	Bratislava	24.8
2022010360220	M	63		X00003000001 - RUVZ Bratislava, Pasienky	negat.	Bratislava	-
2022010360221	M	30		X00003000001 - RUVZ Bratislava, Pasienky	posit.	Bratislava	22.7
2022010360222	F	34		X00003000001 - RUVZ Bratislava, Pasienky	negat.	Bratislava	-
2022010360223	F	43		X00003000001 - RUVZ Bratislava, Pasienky	negat.	Bratislava	-
2022010360224	F	32		X00003000001 - RUVZ Bratislava, Pasienky	posit.	Bratislava	29.3
2022010360225	F	13		X00003000001 - RUVZ Bratislava, Pasienky	negat.	Bratislava	-
2022010360226	F	38		X00003000001 - RUVZ Bratislava, Pasienky	posit.	Bratislava	31.7
2022010360227	F	39		X00003000001 - RUVZ Bratislava, Pasienky	negat.	Bratislava	-
2022010360228	M	32		X00003000001 - RUVZ Bratislava, Pasienky	negat.	Bratislava	-
2022010360229	M	14		X00003000001 - RUVZ Bratislava, Pasienky	posit.	Bratislava	28.8
2022010360230	F	23		X00003000001 - RUVZ Bratislava, Pasienky	posit.	Bratislava	30.5
2022010360231	F	23		X00003000001 - RUVZ Bratislava, Pasienky	negat.	Bratislava	-
2022010360232	F	12		X00003000001 - RUVZ Bratislava, Pasienky	posit.	Bratislava	29
2022010360233	M	31		X00003000001 - RUVZ Bratislava, Pasienky	negat.	Bratislava	-
2022010360234	F	44		X00003000001 - RUVZ Bratislava, Pasienky	negat.	Bratislava	-
2022010360235	F	17		X00003000001 - RUVZ Bratislava, Pasienky	negat.	Bratislava	-
2022010360236	F	30		X00003000001 - RUVZ Bratislava, Pasienky	posit.	Bratislava	31.5
2022010360237	F	50		X00003000001 - RUVZ Bratislava, Pasienky	negat.	Bratislava	-
2022010360238	F	23		X00003000001 - RUVZ Bratislava, Pasienky	posit.	Bratislava	23.8
2022010360239	F	48		X00003000001 - RUVZ Bratislava, Pasienky	posit.	Bratislava	18.7
2022010360240	M	26		X00001000005 - MOM Corona BA GBC	negat.	Bratislava	-
2022010360241	F	24		X00001000005 - MOM Corona BA GBC	negat.	Bratislava	-
2022010360242	F	20		X00001000005 - MOM Corona BA GBC	negat.	Bratislava	-
2022010360243	F	5		X00001000005 - MOM Corona BA GBC	indeterminate	Bratislava	-
2022010360244	M	34		X00001000005 - MOM Corona BA GBC	negat.	Bratislava	-
2022010360246	M	34		X00001000005 - MOM Corona BA GBC	negat.	Bratislava	-
2022010360248	M	60		X00003000001 - RUVZ Bratislava, Pasienky	posit.	Bratislava	23.4
2022010360249	F	33		X00003000001 - RUVZ Bratislava, Pasienky	posit.	Bratislava	23.1
2022010360250	F	16		X00003000001 - RUVZ Bratislava, Pasienky	negat.	Bratislava	-
2022010360251	F	29		X00003000001 - RUVZ Bratislava, Pasienky	posit.	Bratislava	23.8
2022010360252	M	42		X00003000001 - RUVZ Bratislava, Pasienky	negat.	Bratislava	-
2022010360253	M	45		X00003000001 - RUVZ Bratislava, Pasienky	posit.	Bratislava	24.5
2022010360254	F	29		X00003000001 - RUVZ Bratislava, Pasienky	posit.	Bratislava	16.1
2022010360255	M	56		X00003000001 - RUVZ Bratislava, Pasienky	negat.	Bratislava	-
2022010360256	M	17		X00003000001 - RUVZ Bratislava, Pasienky	posit.	Bratislava	23.7
2022010360257	M	31		X00003000001 - RUVZ Bratislava, Pasienky	negat.	Bratislava	-
2022010360258	F	30		X00003000001 - RUVZ Bratislava, Pasienky	negat.	Bratislava	-
2022010360259	F	63		X00003000001 - RUVZ Bratislava, Pasienky	negat.	Bratislava	-
2022010360260	F	32		X00003000001 - RUVZ Bratislava, Pasienky	negat.	Bratislava	-
2022010360261	M	37		X00003000001 - RUVZ Bratislava, Pasienky	negat.	Bratislava	-
2022010360262	F	43		X00003000001 - RUVZ Bratislava, Pasienky	negat.	Bratislava	-
2022010360263	F	62		X00003000001 - RUVZ Bratislava, Pasienky	posit.	Bratislava	23.9
2022010360264	F	25		X00003000001 - RUVZ Bratislava, Pasienky	negat.	Bratislava	-
2022010360265	M	35		X00003000001 - RUVZ Bratislava, Pasienky	negat.	Bratislava	-
2022010360266	F	24		X00003000001 - RUVZ Bratislava, Pasienky	posit.	Bratislava	29.1
2022010360267	F	64		X00003000001 - RUVZ Bratislava, Pasienky	negat.	Bratislava	-
2022010360268	M	63		X00003000001 - RUVZ Bratislava, Pasienky	negat.	Bratislava	-
2022010360269	F	29		X00003000001 - RUVZ Bratislava, Pasienky	negat.	Bratislava	-
2022010360270	F	44		X00003000001 - RUVZ Bratislava, Pasienky	negat.	Bratislava	-
2022010360271	F	36		X00003000001 - RUVZ Bratislava, Pasienky	posit.	Bratislava	21.2
2022010360272	M	50		X00003000001 - RUVZ Bratislava, Pasienky	negat.	Bratislava	-
2022010360273	F	48		X00003000001 - RUVZ Bratislava, Pasienky	negat.	Bratislava	-
2022010360274	M	32		X00497000001 - Slovenské elektrárne, a.s.	negat.	unknown	-
2022010360275	F	44		X00003000001 - RUVZ Bratislava, Pasienky	posit.	Bratislava	32.1
2022010360276	F	44		X00003000001 - RUVZ Bratislava, Pasienky	negat.	Bratislava	-
2022010360277	F	40		X00003000001 - RUVZ Bratislava, Pasienky	posit.	Bratislava	32.6
2022010360278	F	46		X00003000001 - RUVZ Bratislava, Pasienky	posit.	Bratislava	30.7
2022010360279	F	66		X00003000001 - RUVZ Bratislava, Pasienky	posit.	Bratislava	23.7
2022010360280	M	55		X00003000001 - RUVZ Bratislava, Pasienky	posit.	Bratislava	17.1
2022010360281	M	15		X00003000001 - RUVZ Bratislava, Pasienky	negat.	Bratislava	-
2022010360282	M	32		X00003000001 - RUVZ Bratislava, Pasienky	posit.	Bratislava	33
2022010360283	F	26		X00003000001 - RUVZ Bratislava, Pasienky	posit.	Bratislava	21
2022010360284	F	34		X00003000001 - RUVZ Bratislava, Pasienky	posit.	Bratislava	26.8
2022010360285	F	25		X00003000001 - RUVZ Bratislava, Pasienky	negat.	Bratislava	-
2022010360286	F	45		X00003000001 - RUVZ Bratislava, Pasienky	negat.	Bratislava	-
2022010360287	F	56		X00003000001 - RUVZ Bratislava, Pasienky	posit.	Bratislava	25.3
2022010360288	F	39		X00003000001 - RUVZ Bratislava, Pasienky	posit.	Bratislava	19.6
2022010360289	M	36		X00003000001 - RUVZ Bratislava, Pasienky	posit.	Bratislava	29.8
2022010360290	M	32		X00003000001 - RUVZ Bratislava, Pasienky	negat.	Bratislava	-
2022010360291	F	55		X00003000001 - RUVZ Bratislava, Pasienky	posit.	Bratislava	24.8
2022010360292	F	64		X00003000001 - RUVZ Bratislava, Pasienky	negat.	Bratislava	-
2022010360293	F	21		X00003000001 - RUVZ Bratislava, Pasienky	negat.	Bratislava	-
2022010360294	F	22		X00003000001 - RUVZ Bratislava, Pasienky	negat.	Bratislava	-
2022010360295	M	30		X00003000001 - RUVZ Bratislava, Pasienky	negat.	Bratislava	-
2022010360296	M	45		X00003000001 - RUVZ Bratislava, Pasienky	indeterminate	Bratislava	-
2022010360297	M	19		X00003000001 - RUVZ Bratislava, Pasienky	posit.	Bratislava	21.4
2022010360298	M	31		X00003000001 - RUVZ Bratislava, Pasienky	posit.	Bratislava	17.3
2022010360299	M	28		X00003000001 - RUVZ Bratislava, Pasienky	negat.	Bratislava	-
2022010360300	M	49		X00001000009 - Mobilné OM Corona	negat.	unknown	-
2022010360301	M	22		X00001000009 - Mobilné OM Corona	negat.	unknown	-
2022010360302	M	30		X00001000009 - Mobilné OM Corona	negat.	unknown	-
2022010360303	M	48		X00001000009 - Mobilné OM Corona	negat.	unknown	-
2022010360304	M	45		X00001000009 - Mobilné OM Corona	negat.	unknown	-
2022010360305	F	53		X00001000009 - Mobilné OM Corona	negat.	unknown	-
2022010360306	M	42		X00001000009 - Mobilné OM Corona	negat.	unknown	-
2022010360307	M	32		X00001000009 - Mobilné OM Corona	negat.	unknown	-
2022010360308	F	27		X00216000001 - TV JOJ	negat.	unknown	-
2022010360309	M	27		X00001000009 - Mobilné OM Corona	negat.	unknown	-
2022010360310	M	55		X00001000009 - Mobilné OM Corona	negat.	unknown	-
2022010360311	F	31		X00001000009 - Mobilné OM Corona	negat.	unknown	-
2022010360312	M	38		X00001000009 - Mobilné OM Corona	negat.	unknown	-
2022010360313	M	29		X00001000009 - Mobilné OM Corona	negat.	unknown	-
2022010360314	F	29		X00001000009 - Mobilné OM Corona	negat.	unknown	-
2022010360315	F	47		X00001000009 - Mobilné OM Corona	negat.	unknown	-
2022010360316	F	36		X00001000009 - Mobilné OM Corona	negat.	unknown	-
2022010360317	M	38		X00001000009 - Mobilné OM Corona	negat.	unknown	-
2022010360318	F	50		X00001000009 - Mobilné OM Corona	negat.	unknown	-
2022010360319	M	51		X00001000009 - Mobilné OM Corona	negat.	unknown	-
2022010360320	M	46		X00001000009 - Mobilné OM Corona	negat.	unknown	-
2022010360321	F	47		X00001000009 - Mobilné OM Corona	negat.	unknown	-
2022010360322	M	67		X00001000009 - Mobilné OM Corona	negat.	unknown	-
2022010360323	M	30		X00001000009 - Mobilné OM Corona	negat.	unknown	-
2022010360324	F	50		X00001000009 - Mobilné OM Corona	negat.	unknown	-
2022010360325	M	47		X00001000009 - Mobilné OM Corona	negat.	unknown	-
2022010360326	F	31		X00001000009 - Mobilné OM Corona	negat.	unknown	-
2022010360327	F	30		X00001000009 - Mobilné OM Corona	negat.	unknown	-
2022010360328	M	36		X00001000009 - Mobilné OM Corona	negat.	unknown	-
2022010360329	M	39		X00001000012 - Mobilné OM1 Corona	negat.	unknown	-
2022010360330	F	34		X00001000012 - Mobilné OM1 Corona	negat.	unknown	-
2022010360331	F	48		X00001000009 - Mobilné OM Corona	negat.	unknown	-
2022010360332	M	37		X00001000009 - Mobilné OM Corona	negat.	unknown	-
2022010360333	F	65		X00001000009 - Mobilné OM Corona	negat.	unknown	-
2022010360334	M	34		X00001000009 - Mobilné OM Corona	negat.	unknown	-
2022010360335	M	34		X00001000009 - Mobilné OM Corona	negat.	unknown	-
2022010360336	M	33		X00001000009 - Mobilné OM Corona	negat.	unknown	-
2022010360337	F	55		X00001000009 - Mobilné OM Corona	negat.	unknown	-
2022010360338	M	41		X00001000009 - Mobilné OM Corona	negat.	unknown	-
2022010360339	F	48		X00001000009 - Mobilné OM Corona	negat.	unknown	-
2022010360340	M	34		X00001000009 - Mobilné OM Corona	negat.	unknown	-
2022010360341	M	31		X00001000009 - Mobilné OM Corona	negat.	unknown	-
2022010360342	M	33		X00216000001 - TV JOJ	negat.	unknown	-
2022010360343	M	40		X00001000009 - Mobilné OM Corona	negat.	unknown	-
2022010360344	F	21		X00001000009 - Mobilné OM Corona	negat.	unknown	-
2022010360345	F	43		X00001000009 - Mobilné OM Corona	negat.	unknown	-
2022010360346	M	50		X00001000009 - Mobilné OM Corona	negat.	unknown	-
2022010360347	M	35		X00001000009 - Mobilné OM Corona	negat.	unknown	-
2022010360348	M	46		X00001000009 - Mobilné OM Corona	negat.	unknown	-
2022010360349	M	75		X00001000009 - Mobilné OM Corona	negat.	unknown	-
2022010360350	F	22		X00001000009 - Mobilné OM Corona	negat.	unknown	-
2022010360351	M	40		X00001000009 - Mobilné OM Corona	negat.	unknown	-
2022010360352	M	45		X00001000009 - Mobilné OM Corona	negat.	unknown	-
2022010360353	M	41		X00001000009 - Mobilné OM Corona	negat.	unknown	-
2022010360354	F	46		X00001000009 - Mobilné OM Corona	negat.	unknown	-
2022010360355	M	48		X00001000012 - Mobilné OM1 Corona	negat.	unknown	-
2022010360356	M	41		X00001000012 - Mobilné OM1 Corona	negat.	unknown	-
2022010360357	M	36		X00001000012 - Mobilné OM1 Corona	negat.	unknown	-
2022010360358	M	35		X00001000012 - Mobilné OM1 Corona	negat.	unknown	-
2022010360359	M	53		X00001000012 - Mobilné OM1 Corona	negat.	unknown	-
2022010360360	M	25		X00001000012 - Mobilné OM1 Corona	negat.	unknown	-
2022010360361	F	49		X00001000012 - Mobilné OM1 Corona	negat.	unknown	-
2022010360362	F	30		X00001000012 - Mobilné OM1 Corona	negat.	unknown	-
2022010360363	M	50		X00001000012 - Mobilné OM1 Corona	negat.	unknown	-
2022010360364	M	50		X00001000012 - Mobilné OM1 Corona	negat.	unknown	-
2022010360365	M	47		X00001000012 - Mobilné OM1 Corona	negat.	unknown	-
2022010360366	M	37		X00001000012 - Mobilné OM1 Corona	negat.	unknown	-
2022010360367	F	31		X00001000012 - Mobilné OM1 Corona	negat.	unknown	-
2022010360368	F	45		X00001000012 - Mobilné OM1 Corona	negat.	unknown	-
2022010360369	M	54		X00001000012 - Mobilné OM1 Corona	negat.	unknown	-
2022010360370	F	55		X00001000012 - Mobilné OM1 Corona	negat.	unknown	-
2022010360371	M	45		X00001000012 - Mobilné OM1 Corona	negat.	unknown	-
2022010360372	F	28		X00001000012 - Mobilné OM1 Corona	negat.	unknown	-
2022010360373	M	33		X00216000001 - TV JOJ	negat.	unknown	-
2022010360374	F	22		X00001000012 - Mobilné OM1 Corona	negat.	unknown	-
2022010360375	M	28		X00001000012 - Mobilné OM1 Corona	negat.	unknown	-
2022010360376	M	65		X00216000001 - TV JOJ	negat.	unknown	-
2022010360377	M	59		X00001000012 - Mobilné OM1 Corona	negat.	unknown	-
2022010360378	M	61		X00001000012 - Mobilné OM1 Corona	negat.	unknown	-
2022010360379	F	30		X00001000012 - Mobilné OM1 Corona	negat.	unknown	-
2022010360380	M	57		X00001000012 - Mobilné OM1 Corona	negat.	unknown	-
2022010360381	M	33		X00001000012 - Mobilné OM1 Corona	negat.	unknown	-
2022010360382	F	63		X00001000012 - Mobilné OM1 Corona	negat.	unknown	-
2022010360383	M	66		X00001000012 - Mobilné OM1 Corona	negat.	unknown	-
2022010360384	F	34		X00001000012 - Mobilné OM1 Corona	negat.	unknown	-
2022010360385	M	41		X00001000012 - Mobilné OM1 Corona	negat.	unknown	-
2022010360386	M	38		X00216000001 - TV JOJ	negat.	unknown	-
2022010360387	M	39		X00001000012 - Mobilné OM1 Corona	negat.	unknown	-
2022010360388	F	37		X00001000012 - Mobilné OM1 Corona	negat.	unknown	-
2022010360389	M	60		X00001000012 - Mobilné OM1 Corona	negat.	unknown	-
2022010360390	F	27		X00001000012 - Mobilné OM1 Corona	negat.	unknown	-
2022010360391	F	59		X00001000012 - Mobilné OM1 Corona	negat.	unknown	-
2022010360392	F	68		X00001000008 - MOM Corona Malacky	negat.	Malacky	-
2022010360393	M	40		X00001000008 - MOM Corona Malacky	negat.	Malacky	-
2022010360394	F	40		X00001000008 - MOM Corona Malacky	negat.	Malacky	-
2022010360395	F	54		X00001000008 - MOM Corona Malacky	negat.	Malacky	-
2022010360396	M	59		X00001000008 - MOM Corona Malacky	negat.	Malacky	-
2022010360397	F	32		X00001000008 - MOM Corona Malacky	posit.	Malacky	24.6
2022010360398	F	24		X00001000008 - MOM Corona Malacky	negat.	Malacky	-
2022010360399	M	22		X00001000008 - MOM Corona Malacky	negat.	Malacky	-
2022010360400	F	32		X00001000008 - MOM Corona Malacky	posit.	Malacky	29.6
2022010360401	F	47		X00001000008 - MOM Corona Malacky	posit.	Malacky	23
2022010360402	F	41		X00001000008 - MOM Corona Malacky	negat.	Malacky	-
2022010360403	F	36		X00001000008 - MOM Corona Malacky	posit.	Malacky	23.2
2022010360404	M	35		X00001000008 - MOM Corona Malacky	negat.	Malacky	-
2022010360405	F	30		X00001000008 - MOM Corona Malacky	negat.	Malacky	-
2022010360406	M	33		X00001000008 - MOM Corona Malacky	posit.	Malacky	28.7
2022010360407	M	39		X00001000008 - MOM Corona Malacky	negat.	Malacky	-
2022010360408	M	17		X00001000008 - MOM Corona Malacky	negat.	Malacky	-
2022010360409	M	40		X00001000008 - MOM Corona Malacky	posit.	Malacky	29.5
2022010360410	F	17		X00001000008 - MOM Corona Malacky	posit.	Malacky	20.7
2022010360411	F	32		X00001000008 - MOM Corona Malacky	posit.	Malacky	23.2
2022010360412	M	39		X00001000008 - MOM Corona Malacky	negat.	Malacky	-
2022010360413	F	32		X00001000008 - MOM Corona Malacky	negat.	Malacky	-
2022010360414	M	22		X00001000008 - MOM Corona Malacky	posit.	Malacky	23.9
2022010360415	M	54		X00001000008 - MOM Corona Malacky	negat.	Malacky	-
2022010360416	M	6		X00001000008 - MOM Corona Malacky	posit.	Malacky	32.5
2022010360417	F	47		X00001000008 - MOM Corona Malacky	posit.	Malacky	24.2
2022010360418	F	32		X00001000008 - MOM Corona Malacky	posit.	Malacky	31.8
2022010360419	F	44		X00001000008 - MOM Corona Malacky	posit.	Malacky	16.9
2022010360420	F	46		X00001000008 - MOM Corona Malacky	negat.	Malacky	-
2022010360421	M	43		X00001000008 - MOM Corona Malacky	negat.	Malacky	-
2022010360422	F	52		X00001000008 - MOM Corona Malacky	posit.	Malacky	29.5
2022010360423	M	53		X00001000008 - MOM Corona Malacky	negat.	Malacky	-
2022010360424	M	9		X00001000008 - MOM Corona Malacky	posit.	Malacky	30.8
2022010360425	F	29		X00001000008 - MOM Corona Malacky	posit.	Malacky	33.1
2022010360427	F	30		X00001000008 - MOM Corona Malacky	negat.	Malacky	-
2022010360428	M	15		X00001000008 - MOM Corona Malacky	posit.	Malacky	23
2022010360429	M	9		X00001000008 - MOM Corona Malacky	posit.	Malacky	24.9
2022010360430	F	39		X00001000008 - MOM Corona Malacky	negat.	Malacky	-
2022010360431	M	13		X00001000008 - MOM Corona Malacky	negat.	Malacky	-
2022010360432	F	35		X00001000008 - MOM Corona Malacky	posit.	Malacky	31.7
2022010360433	F	25		X00001000008 - MOM Corona Malacky	posit.	Malacky	15.6
2022010360434	F	59		X00001000008 - MOM Corona Malacky	posit.	Malacky	30.9
2022010360435	M	70		X00001000008 - MOM Corona Malacky	posit.	Malacky	33.7
2022010360436	M	71		X00001000008 - MOM Corona Malacky	negat.	Malacky	-
2022010360437	F	10		X00001000008 - MOM Corona Malacky	negat.	Malacky	-
2022010360438	F	14		X00001000008 - MOM Corona Malacky	negat.	Malacky	-
2022010360439	F	20		X00001000008 - MOM Corona Malacky	posit.	Malacky	26.5
2022010360440	M	64		X00001000008 - MOM Corona Malacky	posit.	Malacky	32.5
2022010360441	M	24		X00001000008 - MOM Corona Malacky	negat.	Malacky	-
2022010360442	M	35		X00001000008 - MOM Corona Malacky	negat.	Malacky	-
2022010360443	F	29		X00001000008 - MOM Corona Malacky	negat.	Malacky	-
2022010360444	F	47		X00001000008 - MOM Corona Malacky	negat.	Malacky	-
2022010360445	M	40		X00001000008 - MOM Corona Malacky	posit.	Malacky	33.6
2022010360446	M	42		X00001000008 - MOM Corona Malacky	posit.	Malacky	33.7
2022010360447	M	38		X00001000008 - MOM Corona Malacky	negat.	Malacky	-
2022010360448	M	13		X00001000008 - MOM Corona Malacky	posit.	Malacky	17.1
2022010360449	M	81		X00001000008 - MOM Corona Malacky	negat.	Malacky	-
2022010360450	M	87		X00001000008 - MOM Corona Malacky	posit.	Malacky	28.7
2022010360451	F	32		X00001000008 - MOM Corona Malacky	negat.	Malacky	-
2022010360452	M	38		X00001000008 - MOM Corona Malacky	posit.	Malacky	31.7
2022010360453	F	38		X00001000008 - MOM Corona Malacky	posit.	Malacky	28.4
2022010360454	M	51		X00001000008 - MOM Corona Malacky	negat.	Malacky	-
2022010360455	F	48		X00001000008 - MOM Corona Malacky	posit.	Malacky	23
2022010360456	M	10		X00001000008 - MOM Corona Malacky	posit.	Malacky	21.7
2022010360457	M	32		X00001000008 - MOM Corona Malacky	posit.	Malacky	31.6
2022010360458	M	50		X00001000008 - MOM Corona Malacky	negat.	Malacky	-
2022010360459	F	8		X00001000016 - MOM Corona Piešťany	negat.	Piešťany	-
2022010360460	M	51		X00001000016 - MOM Corona Piešťany	posit.	Piešťany	33.5
2022010360461	F	81		X00001000016 - MOM Corona Piešťany	posit.	Piešťany	30.5
2022010360462	F	41		X00001000016 - MOM Corona Piešťany	negat.	Piešťany	-
2022010360463	F	36		X00001000016 - MOM Corona Piešťany	negat.	Piešťany	-
2022010360464	F	65		X00001000016 - MOM Corona Piešťany	negat.	Piešťany	-
2022010360465	M	13		X00001000016 - MOM Corona Piešťany	negat.	Piešťany	-
2022010360466	M	66		X00001000016 - MOM Corona Piešťany	posit.	Piešťany	29.2
2022010360467	F	61		X00001000016 - MOM Corona Piešťany	negat.	Piešťany	-
2022010360468	M	65		X00001000016 - MOM Corona Piešťany	negat.	Piešťany	-
2022010360469	F	37		X00001000016 - MOM Corona Piešťany	negat.	Piešťany	-
2022010360470	F	37		X00001000016 - MOM Corona Piešťany	posit.	Piešťany	30.2
2022010360471	F	67		X00001000016 - MOM Corona Piešťany	posit.	Piešťany	31.7
2022010360472	F	33		X00001000016 - MOM Corona Piešťany	negat.	Piešťany	-
2022010360473	F	70		X00001000016 - MOM Corona Piešťany	negat.	Piešťany	-
2022010360474	F	51		X00001000016 - MOM Corona Piešťany	posit.	Piešťany	27.1
2022010360475	M	6		X00001000016 - MOM Corona Piešťany	posit.	Piešťany	26.2
2022010360476	M	4		X00001000016 - MOM Corona Piešťany	posit.	Piešťany	36.9
2022010360477	F	2		X00001000016 - MOM Corona Piešťany	posit.	Piešťany	32.3
2022010360478	F	49		X00001000016 - MOM Corona Piešťany	posit.	Piešťany	21.2
2022010360479	F	74		X00001000016 - MOM Corona Piešťany	posit.	Piešťany	32
2022010360480	M	54		X00001000016 - MOM Corona Piešťany	negat.	Piešťany	-
2022010360481	F	81		X00001000016 - MOM Corona Piešťany	negat.	Piešťany	-
2022010360482	M	18		X00001000016 - MOM Corona Piešťany	posit.	Piešťany	31.8
2022010360483	F	37		X00001000016 - MOM Corona Piešťany	indeterminate	Piešťany	-
2022010360484	M	29		X00001000016 - MOM Corona Piešťany	material not delivered	Piešťany	-
2022010360485	M	19		X00001000016 - MOM Corona Piešťany	material not delivered	Piešťany	-
2022010360486	F	51		X00001000016 - MOM Corona Piešťany	material not delivered	Piešťany	-
2022010360487	F	66		X00001000016 - MOM Corona Piešťany	material not delivered	Piešťany	-
2022010382001	F	38		X00003000001 - RUVZ Bratislava, Pasienky	negat.	Bratislava	-
2022010382002	M	45		X00003000001 - RUVZ Bratislava, Pasienky	negat.	Bratislava	-
2022010382003	M	44		X00003000001 - RUVZ Bratislava, Pasienky	negat.	Bratislava	-
2022010382004	M	21		X00003000001 - RUVZ Bratislava, Pasienky	negat.	Bratislava	-
2022010382005	F	46		X00003000001 - RUVZ Bratislava, Pasienky	negat.	Bratislava	-
2022010382006	F	70		X00003000001 - RUVZ Bratislava, Pasienky	negat.	Bratislava	-
2022010382007	F	16		X00003000001 - RUVZ Bratislava, Pasienky	negat.	Bratislava	-
2022010382008	F	86		X00003000001 - RUVZ Bratislava, Pasienky	negat.	Bratislava	-
2022010382009	M	47		X00003000001 - RUVZ Bratislava, Pasienky	negat.	Bratislava	-
2022010382010	F	70		X00003000001 - RUVZ Bratislava, Pasienky	negat.	Bratislava	-
2022010382011	M	69		X00003000001 - RUVZ Bratislava, Pasienky	negat.	Bratislava	-
2022010382012	M	85		X00003000001 - RUVZ Bratislava, Pasienky	negat.	Bratislava	-
2022010382013	M	54		X00496000001 - DT Nitra Agrokomplex	negat.	Nitra	-
2022010382014	F	13		X00496000001 - DT Nitra Agrokomplex	posit.	Nitra	25.7
2022010382015	F	69		X00496000001 - DT Nitra Agrokomplex	posit.	Nitra	27.7
2022010382016	F	58		X00496000001 - DT Nitra Agrokomplex	negat.	Nitra	-
2022010382017	M	72		X00496000001 - DT Nitra Agrokomplex	negat.	Nitra	-
2022010382018	F	37		X00496000001 - DT Nitra Agrokomplex	negat.	Nitra	-
2022010382019	F	11		X00496000001 - DT Nitra Agrokomplex	negat.	Nitra	-
2022010382020	F	34		X00496000001 - DT Nitra Agrokomplex	negat.	Nitra	-
2022010382021	F	76		X00496000001 - DT Nitra Agrokomplex	negat.	Nitra	-
2022010382022	F	26		X00496000001 - DT Nitra Agrokomplex	negat.	Nitra	-
2022010382023	F	45		X00496000001 - DT Nitra Agrokomplex	negat.	Nitra	-
2022010382024	F	16		X00496000001 - DT Nitra Agrokomplex	negat.	Nitra	-
[truncated: 388,445+ more rows]
